# Supplementary material for: Selection and adaptive introgression guided the complex evolutionary history of the European common bean
Source: Nat Commun. 2023 Apr 5;14:1908. doi: 10.1038/s41467-023-37332-z (PMC10076260; doi:10.1038/s41467-023-37332-z)
Supplement: Supplementary file 3 — Supplementary Data 1-13 [file 41467_2023_37332_MOESM3_ESM.xlsx]

## Sheet: Supplementary Data 1
Supplementary Data 1. List of the common bean accessions used in this study. BEAN_ADAPT code, green (American accessions), blue (European accessions).
BEAN_ADAPT code	Synonyms	Synonyms other	Donor	Common name - Cultivar name	AM or EU	COUNTRY	Country (ISO-3 code)	COLLSITE	Department	County	Altitude (m asl)	Latitude	Longitude	Race	Phaseolin Type	Snap Bean type	Form	DOI
ECa_r1	PI288016	G1551	USDA	Negro Nicaraguense 97n	AM	Nicaragua	NIC								S		landrace	10.18730/H7NZB
ECa_r2	PI304110	G1162	USDA	Hondureño Blanco	AM	Honduras	HND								S		landrace	10.18730/H7P0C
ECa001	G13765	CEN-5456	CIAT	Anadoran	AM	Brazil	BRA								C		landrace	10.18730/H7P1D
ECa002	PI151014		USDA		AM	Chile	CHL		Metropolitana de Santiago		660	-33.45	-70.67		C	yes	landrace	10.18730/H7P2E
ECa003	PI151015		USDA	Azulillo	AM	Chile	CHL		Metropolitana de Santiago		660	-33.45	-70.67		C		landrace	10.18730/H7P3F
ECa004	PI151020		USDA	Buritos	AM	Chile	CHL		Metropolitana de Santiago		660	-33.45	-70.67		C		landrace	10.18730/H7P4G
ECa005	PI151023		USDA	Coscorrones	AM	Chile	CHL		Metropolitana de Santiago		660	-33.45	-70.67		C		landrace	10.18730/H7P5H
ECa006	PI152206	G106	USDA		AM	Bolivia	BOL		Cochabamba		2800	-17.40	-66.15		C		landrace	10.18730/H7P6J
ECa008	PI152313		USDA	Burrito (de enrame)	AM	Ecuador	ECU				1660				C		landrace	10.18730/H7P7K
ECa009	PI152324		USDA	Misturiado Rosada	AM	Ecuador	ECU				1660				C		landrace	10.18730/H7P8M
ECa010	PI153714	G111	USDA	Huasca Huallaga Colorado	AM	Peru	PER		Huanuco	Leoncio Prado	660	-9.30	-76.00	Peru	C		landrace	10.18730/H7P9N
ECa011	PI156669		USDA		AM	Bolivia	BOL		Cochabamba			-17.41	-66.17		C	yes	landrace	10.18730/H7PAP
ECa012	PI207138	G1293	USDA	Algarrobo L-101	AM	Colombia	COL		Antioquia		3060	6.25	-75.58		T		landrace	10.18730/H7PBQ
ECa013	PI207300	G1326, MEXICO 182	USDA	Canario	AM	Mexico	MEX		Guanajuato	Silao	1777	20.93	-101.43	Nueva Granada	T		landrace	10.18730/H7PCR
ECa014	PI207370	G1331, MEXICO 370	USDA	Canario	AM	Mexico	MEX		Michoacan	Brisenas	1517	20.25	-102.57	Nueva Granada	T		landrace	10.18730/H7PDS
ECa015	PI269208		USDA		AM	Peru	PER		Lima			-12.05	-76.93				landrace	10.18730/H7PET
ECa016	PI281984	G1072	USDA	Almidon	AM	Chile	CHL								T		cultivar	10.18730/H7PFV
ECa017	PI281996		USDA	Pajaritos	AM	Chile	CHL								T		cultivar	10.18730/H7PGW
ECa018	PI282000		USDA	Tortola Los Angeles	AM	Chile	CHL								T		cultivar	10.18730/H7PHX
ECa019	PI282016		USDA	Algarrobeno	AM	Colombia	COL							Nueva Granada	T	yes	cultivar	10.18730/H7PJY
ECa020	PI282031	G14178	USDA	Milagros	AM	Chile	CHL								T		cultivar	10.18730/H7PKZ
ECa021	PI290989		USDA	Diacol Catio	AM	Peru	PER		Lima			-12.05	-76.93		T		landrace	10.18730/H7PM*
ECa022	PI290992		USDA	Suagrestoro	AM	Peru	PER		Lima			-12.05	-76.93		T		landrace	10.18730/H7PN~
ECa023	PI290993		USDA	Algarrobo	AM	Peru	PER	Indian market	Lima			-12.05	-76.93		T		landrace	10.18730/H7PP$
ECa024	PI290995		USDA	Canario	AM	Peru	PER	Indian market	Lima			-12.05	-76.93	Nueva Granada	T		landrace	10.18730/H7PQ=
ECa025	PI290998	G18889, COCHRAN D.M. NO. 50	USDA	Frijol Negro	AM	Peru	PER	market	Lima	Lima		-12.05	-76.93		T		landrace	10.18730/H7PRU
ECa026	PI298109	G1642	USDA	Jalo 90	AM	Brazil	BRA							Nueva Granada	T		landrace	10.18730/H7PS0
ECa027	PI308894		USDA	Col. No. 4	AM	Costa Rica	CRI	Los Angeles Costa Rica	Guanacaste		500	10.63	-85.45				landrace	10.18730/H7PT1
ECa028	PI310511	G1853	USDA	Diacol Calima	AM	Colombia	COL								C,T		cultivar	10.18730/H7PV2
ECa029	PI313471	G2488	USDA	Canario	AM	Mexico	MEX		Michoacan	Tacambaro	1500	19.23	-101.47	Nueva Granada			landrace	10.18730/H7PW3
ECa031	PI313849	PERU 110 (CLB), G16356	USDA	Panamito	AM	Peru	PER		Apurimac	Abancay	2650	-13.55	-72.70				landrace	10.18730/H7PX4
ECa032	PI325724	G19177	USDA	Canario 107-3	AM	Mexico	MEX							Nueva Granada	C,T		cultivar	10.18730/H7PY5
ECa033	PI325727	G19180	USDA	Canario 107-95-115-1-1	AM	Mexico	MEX							Nueva Granada	C, T		cultivar	10.18730/H7PZ6
ECa034	PI352748		USDA	Gordo	AM	Brazil	BRA		Rio Grande do Norte		33	-5.78	-35.22		C		landrace	10.18730/H7Q07
ECa035	PI352755		USDA	Gordo	AM	Brazil	BRA		Pernambuco		33	-8.05	-34.90		C		landrace	10.18730/H7Q18
ECa036	PI415951	P8553	USDA	Porto Negro	AM	Peru	PER		Lima			-12.05	-76.93		C		landrace	10.18730/H7Q29
ECa037	PI415954	P8561	USDA	Poroto Blanco Grande	AM	Peru	PER		Lima			-12.05	-76.93		C		landrace	10.18730/H7Q3A
ECa038	PI415959	P8570	USDA	Poroto Blanco Mediano	AM	Peru	PER		Lima			-12.05	-76.93				landrace	10.18730/H7Q4B
ECa040	W617487		USDA		AM	Argentina	ARG		Jujuy	Los Toldos	1440	-22.29	-64.69		C		landrace	10.18730/H7Q6D
ECa041	W617491		USDA		AM	Argentina	ARG		Jujuy		1340	-27.88	-65.07		C		landrace	10.18730/H7Q7E
ECa042	W618750	PI638885, A2-014-1	USDA	Poroto chaucha	AM	Argentina	ARG								C		landrace	10.18730/H7Q8F
ECa043	W618758	PI638888, A2-019-1	USDA	Poroto overo	AM	Argentina	ARG								T		landrace	10.18730/H7Q9G
ECa044	W618792	PI638892, A2-016-1	USDA		AM	Argentina	ARG								T		landrace	10.18730/H7QAH
ECa045	JaloEEP558	G9603, PI608392, W618710, JALO	UC_DAVIS		AM	Brazil	BRA		Minas Gerais	Patos de Minas				Nueva Granada	T		landrace	10.18730/H7QBJ
ECa046	MIDAS Davis 2005	G11241, MIDAS	UC_DAVIS		AM	Argentina	ARG								T	yes	landrace	10.18730/H7QCK
ECa048	PI531862		USDA	Nunas	AM	Peru	PER	Surguillos market, Miraflores. Grown in northern Peru	Miraflores			-6.29	-76.57	Peru			landrace	10.18730/H7QDM
ECa050	G24536	PI608393	CIAT	Radical San Gil	AM	Colombia	COL		Santander del Sur					Nueva Granada	T		landrace	10.18730/H7QEN
ECa051	G19833	DGD-1194, Reference Genome	CIAT	Chaucha Chuga	AM	Peru	PER		Amazonas	Chachapoyas	1860	-6.27	-77.75	Peru	H1		landrace	10.18730/H7QFP
ECa052	G5191	BZL-1053, VENEZUELA 36	CIAT	S-62	AM	Venenzuela	VEN		Distrito Federal	Caracas		10.50	-66.92		S	yes	landrace	10.18730/H7QGQ
ECa053	G5448		CIAT	Honduras 46	AM	Honduras	HND								S		cultivar	10.18730/H7QHR
ECa054	PI151017		USDA	Bayos Palos	AM	Chile	CHL		Metropolitana de Santiago		660	-33.45	-70.67		S		landrace	10.18730/H7QJS
ECa055	PI152322	G109	USDA	Matahambre Dwarf	AM	Ecuador	ECU		Pichinca	Quito	2800	-0.22	-78.50		C		landrace	10.18730/H7QKT
ECa056	PI152326	G110	USDA	Negro Redondo Dwarf	AM	Ecuador	ECU		Pichinca	Quito	2800	-0.22	-78.50		S		landrace	10.18730/H7QMV
ECa057	PI156835	G114	USDA	Cuarenteño	AM	Mexico	MEX		Michoacan	Zacapu	2230	19.77	-101.75		S		landrace	10.18730/H7QNW
ECa058	PI165435	G278, WARE & MANNING 1066	USDA	Callacatlan Frijol	AM	Mexico	MEX		Oaxaca	Etla		17.42	-96.82		S		landrace	10.18730/H7QPX
ECa059	PI165440	G281, WARE & MANNING 1071	USDA	Bayo Delgado	AM	Mexico	MEX		Puebla	Puebla	2430	19.05	-98.18	Durango	S		landrace	10.18730/H7QQY
ECa060	PI196927	G1220, GENTRY 10392	USDA	Criollo	AM	Mexico	MEX		Veracruz	Cordoba	1330	18.88	-96.93		S		landrace	10.18730/H7QRZ
ECa061	PI196933	G802, GENTRY 10403	USDA	Bayo Mantequilla	AM	Mexico	MEX		Veracruz	Cordoba	1330	18.88	-96.93	Durango	S		landrace	10.18730/H7QS*
ECa062	PI201349	G845, NORVELL 3215	USDA		AM	Mexico	MEX		Puebla	Huauchinango	1000	20.18	-98.05		S		landrace	10.18730/H7QT~
ECa063	PI203934	G876, GENTRY 12304	USDA		AM	Mexico	MEX		Hidago	Pachuca	1000	20.12	-98.73		S		landrace	10.18730/H7QV$
ECa064	PI268110	G1459	USDA	Jamapa	AM	Mexico	MEX		Veracruz	Paso de Ovejas	2560	19.28	-96.43	Mesoamerica	S		cultivar	10.18730/H7QW=
ECa065	PI281981	G1071	USDA	Jalisco 2A	AM	Mexico	MEX		Jalisco	Villa Corona		20.42	-103.67		S		landrace	10.18730/H7QXU
ECa066	PI281988	G1507	USDA	Ojo de cabra	AM	Chile	CHL								S		landrace	10.18730/H7QY0
ECa067	PI288019	G1115	USDA	Chimbolo, Sopa de Tortuga	AM	Costa Rica	CRI								S		landrace	10.18730/H7QZ1
ECa068	PI290996		USDA	Panamito	AM	Peru	PER	Indian market	Lima			-12.05	-76.93		S		landrace	10.18730/H7R02
ECa069	PI300661		USDA	Chiapas-4-A	AM	Chile	CHL								T		landrace	10.18730/H7R13
ECa070	PI300668	G1653	USDA	Negro Argel	AM	Chile	CHL								S		landrace	10.18730/H7R24
ECa071	PI304113	G18907	USDA	Ch-60-111-2	AM	El Salvador	SLV		San Salvador			13.70	-89.20		S		landrace	10.18730/H7R35
ECa072	PI306149	G1679, BZL-260	USDA	Caraota 260	AM	Peru	PER	Collection at La Molina, Peru	Lima	Lima		-12.09	-76.92	Mesoamerica	S		landrace	10.18730/H7R46
ECa073	PI306150	G1164	USDA	Chimbolo	AM	Brazil	BRA								S		landrace	10.18730/H7R57
ECa075	PI308891		USDA	Frijol amarillo	AM	Costa Rica	CRI		Guanacaste	Guanacaste	500	10.10	-85.603	Jalisco	S		landrace	10.18730/H7R79
ECa076	PI309755		USDA	Rosa de Castillo	AM	Mexico	MEX	Juan da Careya (from USDA)							S		landrace	10.18730/H7R8A
ECa077	PI309785	GENTRY 21138, G1805	USDA	Frijol Mexicano	AM	Mexico	MEX		Jalisco	La Barca		20.28	-102.57		S		landrace	10.18730/H7R9B
ECa078	PI309831	GENTRY 20636	USDA	Frijol Carne	AM	Costa Rica	CRI		Cartago	Cartago	1200	9.87	-83.92		S		landrace	10.18730/H7RAC
ECa079	PI309837		USDA	Frijo chileno y colorado	AM	Costa Rica	CRI		Cartago		1200	9.87	-83.78		S		landrace	10.18730/H7RBD
ECa080	PI309842	G16267	USDA	Chimbolo	AM	Costa Rica	CRI		Cartago	Cartago		8.82	-83.42		S		landrace	10.18730/H7RCE
ECa082	PI310577	GENTRY 21672	USDA	Zamorano	AM	Honduras	HND		Comayagua	Comayagua	660	14.42	-83.72		S		landrace	10.18730/H7REG
ECa083	PI310586	G1917, GENTRY 21682	USDA	Jesus de Otoro	AM	Honduras	HND		Intibuca	Jesus de Otoro	560	14.43	-87.98		S		landrace	10.18730/H7RFH
ECa084	PI310660	GENTRY 20864, G1946	USDA		AM	Guatemala	GTM		Chimaltenango	Parramos	2000	14.67	-90.82	Guatemala			landrace	10.18730/H7RGJ
ECa085	PI311794	G2173, GENTRY 21426	USDA	Tineco Rojo	AM	El Salvador	SLV		Santa Anna	Santa Anna	660	13.98	-89.57		S		landrace	10.18730/H7RHK
ECa086	PI312092	G2402, GENTRY 21955	USDA	Frijol Garrapato	AM	Mexico	MEX		Sonora	Alamos		26.75	-109.78	Durango	S		landrace	10.18730/H7RJM
ECa087	PI313214	AGUASCALIENTES 4, G19010	USDA	Bayo	AM	Mexico	MEX		Aguascalientes	Rincon de Romos	1950	24.53	-104.75	Durango	C		landrace	10.18730/H7RKN
ECa088	PI313301	G8905	USDA	Bayo	AM	Mexico	MEX		Durango	Canatlan		23.83	-104.23	Durango			landrace	10.18730/H7RMP
ECa089	PI313313	G8911, DURANGO 31	USDA	Bayo Rata	AM	Mexico	MEX		Durango	Durango	1898	24.03	-104.67	Durango	S		landrace	10.18730/H7RNQ
ECa090	PI313469		USDA	Bayo	AM	Mexico	MEX		Michoacan		2138	19.52	-101.60	Durango	S		landrace	10.18730/H7RPR
ECa091	PI313590	G2511	USDA	Boyaca 22	AM	Colombia	COL		Boyaca	Coper	1000	5.47	-74.07		S		landrace	10.18730/H7RQS
ECa092	PI313624	G2525	USDA	Magdalena 3, Cachaco	AM	Colombia	COL		Magdalena		1650	10.40	-73.03		S		landrace	10.18730/H7RRT
ECa094	PI313888		USDA	Col. No. 65	AM	Venenzuela	VEN								S		landrace	10.18730/H7RTW
ECa095	PI325730		USDA	Jamapa	AM	Mexico	MEX							Mesoamerica	S		cultivar	10.18730/H7RVX
ECa096	PI345574		USDA	Jamapa	AM	Costa Rica	CRI		Cartago		1000	9.90	-83.68	Mesoamerica	S		landrace	10.18730/H7RWY
ECa098	PI416407	PI268110, G16701	USDA	Jamapa	AM	Mexico	MEX		Veracruz		2560	19.28	-96.43	Mesoamerica	S		landrace	10.18730/H7RY*
ECa099	PI417760	M7372	USDA	Garbanzo	AM	Mexico	MEX		Jalisco	San Miguel El Alto	2330	20.00	-102.35				landrace	10.18730/H7RZ~
ECa100	PI583642	W610460, BE4074	USDA	Carioca	AM	Brazil	BRA		Sao Paulo	Sao Paulo		-23.53	-46.62		S		landrace	10.18730/H7S0$
ECa101	W617490		USDA		AM	Argentina	ARG		Jujuy	Los Toldos	1560	-22.30	-64.70		S		landrace	10.18730/H7S1=
ECa102	W618757	A2-018-1	USDA	Poroto alubia	AM	Argentina	ARG										landrace	10.18730/H7S2U
ECa103	BAT93 from Davis	G51294, PI633451, W624319, BAT, BAT93	UC_DAVIS		AM	Colombia	COL							Mesoamerica	S		cultivar	10.18730/H7S30
ECa104	G15821	PI608386	CIAT	Garbancillo Zarco	AM	Mexico	MEX		Jalisco					Jalisco			landrace	10.18730/H7S41
ECa105	G1796	PI309774, GENTRY 21126	CIAT	Cejita	AM	Mexico	MEX		Jalisco			20.82	-102.73	Jalisco	S		landrace	10.18730/H7S52
ECa106	PI313755	MEXICO 168, G2618	USDA	Bayo Gordo	AM	Mexico	MEX		Guanajuato	San Miguel Allende	1852	20.95	-100.75	Durango	S		landrace	10.18730/H7S63
ECa330	G13956	ARG-8020	CIAT	Lacatu	AM	Argentina	ARG	Humahuaca	Jujuy	Humahuaca	2900	-23.20	-65.35		T		landrace	not assigned
ECa331	G13974	VAV 3731-20	CIAT	Yaguani, Zorrino Calzao	AM	Argentina	ARG	Posta De Hornillos-Maimara	Jujuy	Maimara		-23.65	-65.43		T		landrace	not assigned
ECa332	G21074A	DGD-1769	CIAT		AM	Argentina	ARG	San Isidro	Salta	Iruya	2850	-22.78	-65.23		T		landrace	not assigned
ECa333	G23858		CIAT		AM	Bolivia	BOL	20 km NE de Tarija, en Sella Cercado	Tarija	Cercado	1980	-21.40	-64.70		S		landrace	not assigned
ECa334	G50015		CIAT		AM	Argentina	ARG	Santa Victoria, Rodeopampa	Salta	Santa Victoria	2900	-22.25	-65.06		T		landrace	not assigned
ECe001	PHA1781		IPK		EU	Germany	DEU	K. Wagner, Lieskau				51.62	13.82		S		landrace	10.18730/H7XT3
ECe002	N1046		IPK		EU	Germany	DEU									yes	landrace	10.18730/H7XV4
ECe003	PHA3736		IPK		EU	Germany	DEU	Altmark, Diesdorf				51.75	12.15			yes	landrace	10.18730/H7XW5
ECe004	PHA6023		IPK	Forellenbohne	EU	Germany	DEU										cultivar	10.18730/H7XX6
ECe006	G10164		CIAT		EU	Spain	ESP	Rd. Belorado-Burgos				42.42	-3.17		S	yes	landrace	10.18730/H7XY7
ECe009	PHA2324		IPK		EU	Slovakia	SVK	Zliechov, below the mountain Strázov, Strázovské Vrchy, small fields and vegetable plots on the southwest slope southeast of the village				48.95	18.43				landrace	10.18730/H7Y09
ECe010	PHA2134		IPK		EU	Georgia	GEO	Sardometi SW Oni, Rayon Oni (Ober-Raca)				42.58	43.44		T		landrace	10.18730/H7Y1A
ECe011	PHA3739		IPK	saris lobio (Stangenbohne)	EU	Georgia	GEO	Achatani, about 13 km southeast of Duseti, Rayon Duseti, historical province of Mtiuleti				42.09	44.69		C		landrace	10.18730/H7Y2B
ECe013	PHA1460		IPK		EU	Slovakia	SVK	Svetlice, Niedere Beskiden				49.17	22.03				landrace	10.18730/H7Y3C
ECe014	G10234		CIAT		EU	Portugal	PRT	Porto				41.15	-8.62		T		landrace	10.18730/H7Y4D
ECe016	G14413		CIAT		EU	Spain	ESP	Sta. Cristina, 4 Km from Benavente	Zamora	Benavente	724	42.0	-5.69		T		cultivar	10.18730/H7Y5E
ECe017	PHA12		IPK		EU	Greece	GRC	Stefanias, Peloponnes				36.85	22.6		T		landrace	10.18730/H7Y6F
ECe018	PHA2360		IPK		EU	Italy	ITA	0,5 km from Cusano Mutri				41.33	14.50		T		landrace	10.18730/H7Y7G
ECe019	PHA2997		IPK		EU	Italy	ITA	Fardella, Provinz Potenza, Region Basilicata				40.12	16.17		C	yes	landrace	10.18730/H7Y8H
ECe020	PHA6999		IPK		EU	Italy	ITA	Paganica (AQ)				42.35	13.47		C		landrace	10.18730/H7Y9J
ECe022	PHA6847		IPK		EU	Albania	ALB	Kapinova (Berat)				40.54	20.36				landrace	10.18730/H7YAK
ECe023	PHA2677		IPK		EU	Bulgaria	BGR	Market in Sofia				42.68	23.32		C		landrace	10.18730/H7YBM
ECe024	PHA7088		IPK	raikinbob	EU	Bulgaria	BGR	Kamenar, Burgas, middle Black Sea				42.63	27.58		T		landrace	10.18730/H7YCN
ECe025	PHA3063		IPK		EU	Romania	ROU	Long striped by Sintejude, Sintejude Taga-Cluj				46.93	23.98		T		landrace	10.18730/H7YDP
ECe026	PHA-358		Slovene Plant Gene Bank		EU	Slovenia	SVN								T	yes	unk	10.18730/H7YEQ
ECe027	PHA-90		Slovene Plant Gene Bank		EU	Slovenia	SVN										unk	10.18730/H7YFR
ECe028	PHA3699		IPK		EU	Serbia	SRB	Golobac, Serbien				44.65	21.63		C		landrace	10.18730/H7YGS
ECe031	G10062		CIAT	Aff.Berna (V.Namen)	EU	The Netherlands	NLD								T	yes	landrace	10.18730/H7YHT
ECe032	NGB11752.2		Nordic Genetic Resource Center		EU	Sweden	SWE								S		unk	10.18730/H7YJV
ECe033	NGB9299.3		Nordic Genetic Resource Center		EU	Sweden	SWE								T	yes	unk	10.18730/H7YKW
ECe034	PHA1474		IPK		EU	Slovakia	SVK	Martin				49.07	18.93		C		landrace	10.18730/H7YMX
ECe035	G13936		CIAT	Don Timoteo	EU	Spain	ESP								H,C		landrace	10.18730/H7YNY
ECe036	PHA5		IPK		EU	Italy	ITA								C		unk	10.18730/H7YPZ
ECe037	PHA6432		IPK		EU	Albania	ALB	Pogradec Piskupati				41.03	20.63		C		landrace	10.18730/H7YQ*
ECe038	PHA7102		IPK	fasul na weiki	EU	Bulgaria	BGR	Sadovo, Plovdiv, Trakische Ebene				42.08	24.56		T	yes	landrace	10.18730/H7YR~
ECe039	PHA3057		IPK		EU	Romania	ROU	Bruniu de Sandulesti, Sandulesti-Cluj				45.03	24.63		C	yes	landrace	10.18730/H7YS$
ECe040	PHA7297		IPK		EU	Romania	ROU	Alb plat de Nosloc, Oca Mures sat Nosloc Alba				46.40	23.93		S		landrace	10.18730/H7YT=
ECe046	G14061		CIAT	Marche Des Marche	EU	France	FRA								T		landrace	10.18730/H7YVU
ECe048	G14810		CIAT	Merville De Paris	EU	France	FRA								S		landrace	10.18730/H7YW0
ECe054	PHA173		IPK		EU	Greece	GRC	Lewetzowa, Peloponnes				36.88	22.56				landrace	10.18730/H7YX1
ECe055	PHA3934		IPK		EU	Italy	ITA	Favignana Island				37.93	12.33			yes	landrace	10.18730/H7YY2
ECe071	PHA3640		IPK		EU	Austria	AUT	Elisabeth Radits, Althodis				47.32	13.38		S		landrace	10.18730/H7YZ3
ECe072	PHA3654		IPK		EU	Austria	AUT	Margarethe Binder, Schachendorf				48.77	15.20		S		landrace	10.18730/H7Z04
ECe074	PHA2241		IPK		EU	Slovakia	SVK	Petrova Lehota, Strázovské Vrchy, small plots on the eastern slope west of the village				48.87	18.18		S		landrace	10.18730/H7Z15
ECe075	PHA2262		IPK		EU	Slovakia	SVK	Cierna Lehota, Strázovské Vrchy, small plots on the slopes on the north-western edge of the village; Samples from the place				48.87	18.32		S		landrace	10.18730/H7Z26
ECe076	PHA2334		IPK		EU	Slovakia	SVK	Hvozdnica, southwest. Bytca, Javorniky, northeast slope above the village				49.22	18.48		S		landrace	10.18730/H7Z37
ECe077	PHA2265		IPK		EU	Slovakia	SVK	Cierna Lehota, Strázovské Vrchy, small plots on the slopes on the north-western edge of the village; Samples from the place				48.87	18.32				landrace	10.18730/H7Z48
ECe078	PHA2296		IPK		EU	Slovakia	SVK	Petovka, Strázovské Vrchy, small fields, northeast slope at the southern end of the village				48.85	18.17				landrace	10.18730/H7Z59
ECe080	PHA2184		IPK		EU	Slovakia	SVK	Hrasné, southwest. St. Turá, Biele Karpaty, vegetable fields on the eastern outskirts				48.78	17.70		S	yes	landrace	10.18730/H7Z6A
ECe081	G10241		CIAT		EU	Portugal	PRT	Viana do Castelo				41.70	-8.78		S		landrace	10.18730/H7Z7B
ECe082	PHA1916		IPK		EU	Italy	ITA	5 km from San Marco in Lamis				41.72	15.63		S		landrace	10.18730/H7Z8C
ECe083	PHA1933		IPK		EU	Italy	ITA	3 km from Castelvetere				40.933	14.98		S		landrace	10.18730/H7Z9D
ECe085	PHA305		IPK		EU	Albania	ALB	Derbac				41.82	20.47		S		landrace	10.18730/H7ZAE
ECe086	PHA5913		IPK	barbunjë	EU	Albania	ALB	Shkallnur, ca. 7 km from Durrës				41.29	19.52		S		landrace	10.18730/H7ZBF
ECe088	PHA6279		IPK		EU	Albania	ALB	Katundishtë, Këlcyr-Përmet				40.33	20.15		S		landrace	10.18730/H7ZCG
ECe089	PHA6857		IPK		EU	Albania	ALB	Kopticë, near the border with Greece				40.55	21.00		S		landrace	10.18730/H7ZDH
ECe091	PHA179		IPK		EU	Greece	GRC	Magira, Peloponnes				37.67	21.64		S		landrace	10.18730/H7ZEJ
ECe092	PHA285		IPK		EU	Greece	GRC	Magnesia-Hortos, N-Greece				39.18	23.22		S		landrace	10.18730/H7ZFK
ECe093	PHA3919		IPK		EU	Hungary	HUN	Hercegszantö				45.95	18.94		S		landrace	10.18730/H7ZGM
ECe094	PHA3927		IPK		EU	Hungary	HUN	Tatahaza				46.17	19.31		S		landrace	10.18730/H7ZHN
ECe095	PHA3094		IPK		EU	Serbia	SRB	border Serbia-Hungary				46.00	19.50				landrace	10.18730/H7ZJP
ECe100	N1040		IPK		EU	Germany	DEU								T	yes	landrace	10.18730/H7ZKQ
ECe102	PHA7002		IPK		EU	Germany	DEU	Nordwest-Mecklenburg, Hagenow, Strohkirchen				53.57	12.55		S		landrace	10.18730/H7ZMR
ECe103	58431		UNIVPM	58431SemeBianco	EU	Germany	DEU										unk	10.18730/H7ZNS
ECe104	PHA2786		IPK		EU	Georgia	GEO	Skuri - Kurort, Zugdidi, Megrelien				42.50	41.86		S		landrace	10.18730/H7ZPT
ECe105	PHA1684		IPK		EU	Poland	POL	Bazanowka bei Jacmierz				49.62	22.07		S		landrace	10.18730/H7ZQV
ECe106	PHA2198		IPK		EU	Slovakia	SVK	Podbranc, westl. Myjava, Biele Karpaty, Ortsteil U Matúsu				48.73	17.47		S		landrace	10.18730/H7ZRW
ECe107	PHA5937		IPK		EU	Ukraine	UKR	Chmelnik, Market				48.50	34.98		S		landrace	10.18730/H7ZSX
ECe108	G14415		CIAT		EU	Spain	ESP	Villanueva de Valrojo, 56 Km of Benavente	Zamora	Villanueva de Varojo	900	41.95	-6.22		S		landrace	10.18730/H7ZTY
ECe109	G14684		CIAT		EU	Spain	ESP	San Juan de la Pena	San Juan de la Pena	N San Juan de la Pena		42.57	-0.55		S		landrace	10.18730/H7ZVZ
ECe111	PHA3065		IPK		EU	Romania	ROU	Surii de Sintejude, Sintejude com. Taga-Cluj				46.93	23.98		C		landrace	10.18730/H7ZW*
ECe112	PHA2605		IPK		EU	Austria	AUT	Kruckenberg by Deutsch-Landsberg Steiermark				46.80	15.17				landrace	10.18730/H7ZX~
ECe122	PHA6025		IPK	Kleine Schwarze	EU	Germany	DEU										cultivar	10.18730/H7ZY$
ECe132	PHA2944		IPK		EU	Austria	AUT	Burgenland, Misselsdorf No.91				46.72	15.79				landrace	10.18730/H7ZZ=
ECe133	PHA3618		IPK		EU	Austria	AUT	Julius Oostovits, Mönchmeierhoof				47.32	16.30				landrace	10.18730/H800U
ECe136	MONACHELLO		UNIVPM		EU	Italy	ITA	Visso, Marche, Italy				42.92	13.09				landrace	10.18730/H8032
ECe139	PHA3734		IPK		EU	Germany	DEU	Market				52.725	11.555			yes	landrace	10.18730/H8043
ECe140	57822		UNIVPM		EU	Germany	DEU										unk	10.18730/H8054
ECe143	PHA3341		IPK		EU	Italy	ITA	Moio Alcantara, Messina, Sicily				37.90	15.05				landrace	10.18730/H8065
ECe144	PHA4308		IPK		EU	The Netherlands	NLD	Breezand				52.88	4.80				landrace	10.18730/H8076
ECe145	PHA1979		IPK		EU	Poland	POL	Ropa östl. Grybow, border between Beskid Niski and Beskid Sadecki				49.59	21.04				landrace	10.18730/H8087
ECe146	PHA6903		IPK		EU	Portugal	PRT	Algarve, market in Lulè				37.133	-8.87				landrace	10.18730/H8098
ECe147	PHA3078		IPK		EU	Romania	ROU	fasole grana, Suceag-Cluj				46.78	23.47				landrace	10.18730/H80A9
ECe151	PHA5347		IPK		EU	Spain	ESP	Tordera, market	Catalogna			41.70	2.72			yes	landrace	10.18730/H80DC
ECe153	PHA3925		IPK		EU	Hungary	HUN	Baja				46.18	18.95				landrace	10.18730/H80ED
ECe154	PHA3926		IPK		EU	Hungary	HUN	Alsonyek				46.20	18.74				landrace	10.18730/H80FE
ECe156	N1267		IPK		EU	Germany	DEU								T		landrace	10.18730/H80GF
ECe157	PHA6266		IPK		EU	Albania	ALB	Libohovë, Girokastër				40.03	20.27		S		landrace	10.18730/H80HG
ECe158	PHA6833		IPK	Grah Kuruzi Niski	EU	Croatia	HRV	Podrute 159, Novi Marof				46.15	16.26				landrace	10.18730/H80JH
ECe159	PHA6932		IPK	zelenak (=green)	EU	Croatia	HRV	Karlovac, Region Brinje, Bukovlje				45.05	15.10		T		landrace	10.18730/H80KJ
ECe160	PHA6944		IPK	plavcic (=blue)	EU	Croatia	HRV	Gospic, Region Otacac, Sinac				48.83	15.33		T		landrace	10.18730/H80MK
ECe161	PHA6958		IPK		EU	Croatia	HRV	Rijeka, Region Insel Krk, Sv.Vid				45.13	14.62		C		landrace	10.18730/H80NM
ECe162	PHA7008		IPK	mometata	EU	Bulgaria	BGR	Prodanowzi, Samokov, Region Samokovsko pole			925	42.20	23.31		T		landrace	10.18730/H80PN
ECe163	PHA7061		IPK	trigraskij	EU	Bulgaria	BGR	Trigrad, Smoljan, Mittelrodopen			1140	41.59	24.39		C		landrace	10.18730/H80QP
ECe166	PHA7094		IPK		EU	Bulgaria	BGR	Tschudomir vor Dralfa, Sumen				43.36	26.51		S		landrace	10.18730/H80RQ
ECe168	PHA3677		IPK		EU	Austria	AUT	Angela Windisch, Tschanidorf				46.72	13.29		T		landrace	10.18730/H80SR
ECe169	09L0506251		Crop Research Institute Prague GeneBank		EU	Czech Republic	CZE								S		landrace	10.18730/H80TS
ECe170	PHA6028		IPK		EU	Germany	DEU								C		landrace	10.18730/H80VT
ECe171	PHA3524		IPK	osmanura	EU	Georgia	GEO	Kvirike, Rayon Kobuleti, Adzarien				41.78	41.84		C		landrace	10.18730/H80WV
ECe172	PHA303		IPK		EU	Greece	GRC	Nea Selefkia, N-Griechenland				39.53	20.26		T		landrace	10.18730/H80XW
ECe173	G10230		CIAT		EU	Portugal	PRT	Porto				41.15	-8.62		C	yes	landrace	10.18730/H80YX
ECe174	PHA1509		IPK		EU	Slovakia	SVK	Dolné Mladunice, southwest Senohrad				48.33	19.13		T	yes	unk	10.18730/H80ZY
ECe175	NGB2878.1		Nordic Genetic Resource Center		EU	Sweden	SWE								T		unk	10.18730/H810Z
ECe176	PHA130		IPK		EU	Turkey	TUR	O. Schwarz, Anatolien - Masdaköy							S		landrace	10.18730/H811*
ECe179	UNISS1		UNISS	Faitta e colore	EU	Italy	ITA	Sardinia, Tiana (NU)			564	40.07	9.15		C		landrace	10.18730/H814=
ECe890	G7716		CIAT	Saint Fiacre	EU	France	FRA										landrace	not assigned
ECe891	G10338	C.L.0250, V-5855	CIAT	Villa Real Buff Grey Yell.	EU	Portugal	PRT	Taken Between Vila Real And Viseu				40.89	-7.80		H1		landrace	not assigned
ECe892	G10436	C.L.0382, V-5987	CIAT	Villa Nova 382 Climbing	EU	Portugal	PRT	Valley Of The Mondego Between Nelas And Coimbra				40.27	-8.27		H		landrace	not assigned
ECe893	G14071	FRC-0881	CIAT	Soissons Nain Vert	EU	France	FRA										landrace	not assigned
ECe894	G14786	FRC-0513	CIAT	Le Grignorais	EU	France	FRA								T		landrace	not assigned
ECe895	G14806	FRC-0603	CIAT	Lyonnais A Longue Cosse	EU	France	FRA								T		landrace	not assigned
ECe896	G15230	C.L.0417	CIAT	Mallorquina	EU	Spain	ESP	10-20 Km Nw Of Granada, Farm Of Jose La Torre	Granada	Granada	575.0	37.30	-3.81		S		landrace	not assigned
ECe897	G15252	C.L.0464	CIAT	Parrona Verde	EU	Spain	ESP	Berchules, On Farm Fco. Barnet Toro, Above Village	Granada	Berchules	1500.0	36.98	-3.18				landrace	not assigned
ECe898	G8780		CIAT	Gloire D'Aubagne	EU	France	FRA								T		landrace	not assigned
ECe899	G10190A		CIAT	Long Parchement	EU	Spain	ESP	W Ponferrada	Leon	Ponferrada		42.55	-6.58		H1		landrace	not assigned
ECe900	G10205		CIAT	Sapostela Pole	EU	Portugal	PRT		Viana Do Castelo			41.69	-8.83		T		landrace	not assigned
ECe901	G14406A		CIAT		EU	Spain	ESP	N Bejar, Candelario	Salamanca	Bejar	1500	40.37	-5.74		C		landrace	not assigned
ECe902	G22710		CIAT		EU	Portugal	PRT	Fonte da Pedra	Madeira Island	Santana	510	32.79	-16.89		C		landrace	not assigned
ECe903	G22716		CIAT		EU	Portugal	PRT	Poiso	Madeira Island	Sao Vicente	150	32.80	-17.03				landrace	not assigned

## Sheet: Supplementary Data 2
Supplementary Data 2. Summary of data yield and mapping statistics.
BEAN_ADAPT_code	GENOME_TERRITORY	TOTAL_READS	PERCENTAGE_READS_ALIGNED	MEAN_COVERAGE
ECa001	531558636	68215784	0.979	11.13
ECa002	531558636	34995256	0.98	5.801
ECa003	531558636	27674538	0.979	4.691
ECa004	531558636	51243980	0.979	9.219
ECa005	531558636	50524514	0.98	8.41
ECa006	531558636	119438908	0.979	19.204
ECa008	531558636	91561802	0.98	13.654
ECa009	531558636	94270440	0.98	14.198
ECa010	531558636	46706200	0.974	7.191
ECa011	531558636	31801670	0.974	4.799
ECa012	531558636	49578906	0.983	9.091
ECa013	531558636	110750566	0.965	16.352
ECa014	531558636	68664664	0.974	10.084
ECa015	531558636	33236342	0.982	5.518
ECa016	531558636	38957572	0.981	7.069
ECa017	531558636	67566350	0.986	11.746
ECa018	531558636	61531964	0.98	10.762
ECa019	531558636	57469270	0.979	9.819
ECa020	531558636	55183988	0.975	9.334
ECa021	531558636	79381694	0.981	14.252
ECa022	531558636	43856734	0.985	7.828
ECa023	531558636	59171882	0.982	10.324
ECa024	531558636	90675356	0.983	16.236
ECa025	531558636	18336860	0.97	3.2
ECa026	531558636	65061414	0.978	10.938
ECa027	531558636	63653876	0.978	10.873
ECa028	531558636	85841852	0.983	15.017
ECa031	531558636	32289332	0.982	6.064
ECa033	531558636	57215708	0.984	10.106
ECa034	531558636	62646012	0.984	10.915
ECa035	531558636	53550026	0.983	9.312
ECa036	531558636	34486384	0.985	6.427
ECa037	531558636	71924978	0.989	12.934
ECa038	531558636	37995240	0.983	6.883
ECa040	531558636	74494976	0.973	11.958
ECa041	531558636	25550034	0.984	4.557
ECa043	531558636	54862878	0.982	9.219
ECa044	531558636	53149936	0.985	9.846
ECa045	531558636	39432558	0.986	7.367
ECa046	531558636	69488078	0.982	11.939
ECa048	531558636	54267430	0.985	9.34
ECa051	531558636	35122496	0.978	6.061
ECa052	531558636	43697182	0.979	7.033
ECa053	531558636	43956652	0.976	6.711
ECa054	531558636	41031176	0.982	7.028
ECa055	531558636	44659798	0.979	6.844
ECa056	531558636	53579852	0.982	8.592
ECa057	531558636	32036590	0.976	5.098
ECa058	531558636	42079508	0.975	6.152
ECa059	531558636	43252216	0.978	6.845
ECa060	531558636	31505614	0.978	4.941
ECa061	531558636	37628800	0.98	6.01
ECa062	531558636	54628652	0.977	7.8
ECa063	531558636	40945824	0.98	6.457
ECa064	531558636	16682104	0.98	2.77
ECa065	531558636	37529170	0.976	5.91
ECa066	531558636	52140904	0.978	8.262
ECa067	531558636	43787840	0.976	7.029
ECa068	531558636	29164020	0.977	4.662
ECa069	531558636	42912066	0.978	7.114
ECa070	531558636	32885510	0.98	5.277
ECa071	531558636	40826916	0.978	6.574
ECa072	531558636	44546728	0.977	7.182
ECa073	531558636	19898510	0.964	3.139
ECa075	531558636	20849438	0.981	3.473
ECa076	531558636	44362686	0.987	7.446
ECa077	531558636	40827988	0.982	6.616
ECa078	531558636	64693938	0.981	10.636
ECa079	531558636	44720168	0.982	7.161
ECa080	531558636	38574054	0.977	6.233
ECa082	531558636	38615030	0.978	6.168
ECa083	531558636	29184034	0.978	4.716
ECa084	531558636	35282106	0.978	5.513
ECa085	531558636	40695628	0.976	6.378
ECa086	531558636	44235808	0.978	6.806
ECa087	531558636	35198016	0.975	5.482
ECa088	531558636	48024794	0.976	7.208
ECa089	531558636	31113194	0.977	4.764
ECa090	531558636	31050012	0.982	4.912
ECa091	531558636	34965336	0.977	5.34
ECa092	531558636	44117984	0.974	6.952
ECa094	531558636	59983596	0.979	9.563
ECa095	531558636	25932956	0.981	4.138
ECa096	531558636	25990742	0.979	4.051
ECa098	531558636	49738862	0.978	7.536
ECa099	531558636	38097952	0.978	6.016
ECa100	531558636	46375958	0.978	7.278
ECa101	531558636	29051432	0.977	4.724
ECa103	531558636	37073486	0.977	5.644
ECa104	531558636	42807230	0.978	6.611
ECa105	531558636	36156306	0.975	5.291
ECa106	531558636	32934448	0.98	5.283
ECa_r1	531558636	31744694	0.979	5.038
ECa_r2	531558636	41353792	0.979	6.454
ECe001	531558636	41500718	0.979	7.193
ECe002	531558636	47735042	0.986	8.576
ECe003	531558636	33998056	0.978	5.727
ECe004	531558636	27895530	0.989	5.293
ECe006	531558636	36088740	0.981	5.582
ECe009	531558636	34124488	0.987	6.316
ECe010	531558636	24017744	0.989	4.608
ECe011	531558636	29691486	0.985	5.277
ECe013	531558636	46343840	0.987	8.481
ECe014	531558636	34277324	0.985	6.394
ECe016	531558636	31395526	0.984	5.694
ECe017	531558636	43633452	0.981	7.662
ECe018	531558636	27183088	0.987	5.07
ECe019	531558636	25162142	0.983	4.744
ECe020	531558636	28614152	0.987	5.315
ECe022	531558636	25281018	0.989	4.742
ECe023	531558636	20127614	0.988	3.75
ECe024	531558636	19467006	0.985	3.572
ECe025	531558636	39506818	0.985	7.087
ECe026	531558636	24748182	0.985	4.563
ECe027	531558636	30521094	0.986	5.636
ECe028	531558636	47426490	0.982	8.531
ECe031	531558636	60376156	0.983	10.957
ECe032	531558636	44139810	0.985	7.98
ECe033	531558636	27794208	0.985	4.986
ECe034	531558636	75032942	0.981	11.955
ECe035	531558636	95918578	0.977	12.612
ECe036	531558636	64965136	0.978	10.352
ECe037	531558636	93928186	0.979	14.331
ECe038	531558636	93962892	0.982	14.639
ECe039	531558636	58178326	0.984	8.941
ECe040	531558636	73697892	0.974	11.463
ECe046	531558636	102192086	0.981	15.771
ECe048	531558636	56641682	0.98	8.918
ECe054	531558636	82536362	0.98	12.527
ECe055	531558636	60325224	0.976	9.548
ECe071	531558636	79071342	0.975	11.539
ECe072	531558636	34167416	0.976	5.684
ECe074	531558636	45183058	0.981	7.73
ECe075	531558636	42220476	0.982	7.205
ECe076	531558636	31995940	0.979	5.444
ECe077	531558636	28308492	0.979	4.776
ECe078	531558636	25397016	0.982	4.488
ECe080	531558636	44410704	0.979	7.694
ECe081	531558636	50049534	0.975	7.938
ECe082	531558636	36851816	0.981	6.264
ECe083	531558636	42382338	0.977	7.24
ECe085	531558636	47199754	0.978	8.062
ECe086	531558636	60279568	0.98	10.404
ECe088	531558636	22262768	0.981	3.84
ECe089	531558636	34633836	0.98	5.819
ECe091	531558636	31073896	0.983	5.258
ECe092	531558636	21269668	0.984	3.697
ECe093	531558636	27100240	0.981	4.438
ECe094	531558636	15399858	0.98	2.691
ECe095	531558636	31290484	0.981	5.318
ECe100	531558636	18551162	0.981	3.242
ECe102	531558636	44343420	0.979	7.656
ECe103	531558636	29106622	0.979	4.89
ECe104	531558636	25403986	0.984	4.469
ECe105	531558636	23890416	0.981	4.124
ECe106	531558636	26909326	0.986	4.793
ECe107	531558636	26521310	0.982	4.452
ECe108	531558636	27113762	0.979	4.828
ECe109	531558636	76161730	0.979	10.132
ECe111	531558636	34387026	0.981	5.979
ECe122	531558636	24972022	0.98	4.368
ECe132	531558636	30932506	0.984	5.894
ECe133	531558636	29037950	0.98	5.391
ECe136	531558636	21156338	0.988	3.989
ECe139	531558636	24379940	0.987	4.513
ECe140	531558636	21076518	0.985	4.061
ECe143	531558636	25561308	0.986	4.914
ECe144	531558636	31538616	0.987	5.833
ECe145	531558636	30249202	0.982	5.38
ECe146	531558636	25590342	0.986	4.84
ECe147	531558636	30467964	0.973	5.4
ECe151	531558636	39609322	0.986	7.37
ECe153	531558636	47199210	0.984	8.744
ECe154	531558636	29077266	0.982	5.25
ECe156	531558636	25592732	0.988	4.666
ECe157	531558636	25704996	0.981	4.403
ECe158	531558636	26442916	0.987	4.923
ECe159	531558636	26703458	0.984	4.894
ECe160	531558636	43236920	0.984	8.128
ECe161	531558636	20844212	0.979	3.825
ECe162	531558636	45432794	0.983	8.385
ECe163	531558636	24763586	0.983	4.61
ECe166	531558636	29280220	0.984	5.058
ECe168	531558636	16678750	0.987	3.182
ECe169	531558636	19772678	0.977	3.362
ECe170	531558636	27459334	0.982	5.116
ECe171	531558636	20251318	0.988	3.813
ECe172	531558636	24034696	0.984	4.591
ECe173	531558636	29665576	0.982	5.624
ECe174	531558636	34184224	0.977	5.924
ECe175	531558636	39107324	0.992	7.561
ECe176	531558636	20624410	0.976	3.565
ECa029	531558636	58494466	0.987	10.454
ECa032	531558636	67731310	0.985	11.835
ECa042	531558636	67074254	0.978	11.175
ECa050	531558636	39034148	0.98	6.791
ECa102	531558636	54581130	0.976	8.652
ECe112	531558636	26413698	0.985	4.813
ECe179	531558636	61484316	0.976	6.441
ECe890	531558636	66877152	0.964	7.505
ECe897	531558636	59482294	0.967	7.18
ECa332	531558636	31143982	0.975	3.557
ECe898	531558636	47685676	0.969	5.198
ECe899	531558636	61006238	0.974	6.879
ECe900	531558636	54641290	0.97	5.771
ECe901	531558636	61683726	0.97	6.324
ECe902	531558636	59894526	0.966	5.991
ECe903	531558636	62167852	0.974	7.125
ECa333	531558636	48420076	0.972	5.317
ECa334	531558636	49694320	0.97	5.597
ECe891	531558636	56266752	0.974	6.823
ECe892	531558636	65308794	0.969	7.682
ECa330	531558636	81444896	0.979	9.741
ECa331	531558636	88471360	0.971	10.207
ECe893	531558636	58418972	0.962	6.302
ECe894	531558636	66119634	0.972	7.597
ECe895	531558636	70030412	0.968	7.987
ECe896	531558636	47388146	0.959	5.078

## Sheet: Supplementary Data 3
Supplementary Data 3. Summary of genotypes for each sample.
Sample	Total_site	SNPs	Ref_base	Ref_base_proprtion	Missing_gt	Missing_gt_proportion	SNP_het	SNP_het_proportion	SNP_hom	SNP_hom_proportion
ECa_r1	8864845	3169711	4906453	0.553473	774928	0.0874159	322698	0.036402	2847013	0.321158
ECa_r2	8864845	3370839	4806368	0.542183	672154	0.0758224	373420	0.0421237	2997419	0.338124
ECa001	8864845	767269	7897559	0.890885	195881	0.0220964	132884	0.01499	634385	0.0715619
ECa002	8864845	1104649	7425810	0.837669	330424	0.0372735	146843	0.0165646	957806	0.108045
ECa003	8864845	784342	7699991	0.868598	376156	0.0424323	94693	0.0106819	689649	0.0777959
ECa004	8864845	901718	7736271	0.872691	222031	0.0250462	152740	0.0172299	748978	0.0844886
ECa005	8864845	890012	7741850	0.87332	228254	0.0257482	146246	0.0164973	743766	0.0839006
ECa006	8864845	772757	7921620	0.893599	165883	0.0187125	156796	0.0176874	615961	0.0694836
ECa008	8864845	844833	7803443	0.880268	209631	0.0236475	157864	0.0178079	686969	0.0774936
ECa009	8864845	865881	7766278	0.876076	225394	0.0254256	155808	0.0175759	710073	0.0800999
ECa010	8864845	635328	8013114	0.90392	211877	0.0239008	86642	0.00977366	548686	0.0618946
ECa011	8864845	1224783	7172780	0.809126	462838	0.0522105	145452	0.0164077	1079331	0.121754
ECa012	8864845	823666	7830497	0.88332	206870	0.023336	142153	0.0160356	681513	0.0768782
ECa013	8864845	788905	7909008	0.892177	163525	0.0184465	148933	0.0168004	639972	0.0721921
ECa014	8864845	762564	7921143	0.893546	177849	0.0200623	128099	0.0144502	634465	0.0715709
ECa015	8864845	686982	7899401	0.891093	274274	0.0309395	97082	0.0109513	589900	0.0665437
ECa016	8864845	871132	7736340	0.872699	252872	0.0285253	128309	0.0144739	742823	0.0837942
ECa017	8864845	1157214	7448017	0.840175	254679	0.0287291	210877	0.023788	946337	0.106752
ECa018	8864845	897516	7747862	0.873999	214662	0.024215	157415	0.0177572	740101	0.0834872
ECa019	8864845	891960	7741612	0.873294	226765	0.0255803	148061	0.016702	743899	0.0839156
ECa020	8864845	893744	7732438	0.872259	234023	0.026399	147589	0.0166488	746155	0.0841701
ECa021	8864845	667975	8044346	0.907444	148918	0.0167987	131114	0.0147903	536861	0.0605607
ECa022	8864845	679385	7990012	0.901314	191522	0.0216047	120978	0.0136469	558407	0.0629912
ECa023	8864845	823356	7834770	0.883802	202876	0.0228855	145363	0.0163977	677993	0.0764811
ECa024	8864845	751304	7936268	0.895252	172608	0.0194711	149003	0.0168083	602301	0.0679426
ECa025	8864845	570575	7591733	0.856386	699222	0.0788758	61941	0.00698726	508634	0.0573765
ECa026	8864845	745176	7930390	0.894589	185656	0.0209429	124769	0.0140746	620407	0.0699851
ECa027	8864845	800258	7857439	0.886359	203514	0.0229574	138489	0.0156223	661769	0.0746509
ECa028	8864845	573757	8165813	0.921146	122299	0.013796	119214	0.013448	454543	0.0512748
ECa029	8864845	782554	7903595	0.891566	175314	0.0197763	141462	0.0159576	641092	0.0723185
ECa031	8864845	713596	7889544	0.889981	257209	0.0290145	102802	0.0115966	610794	0.0689007
ECa032	8864845	789824	7899256	0.891077	172341	0.0194409	147470	0.0166354	642354	0.0724608
ECa033	8864845	773604	7908704	0.892142	179201	0.0202148	132256	0.0149192	641348	0.0723473
ECa034	8864845	807486	7870276	0.887808	182890	0.0206309	136627	0.0154122	670859	0.0756763
ECa035	8864845	793683	7871189	0.887911	195866	0.0220947	125036	0.0141047	668647	0.0754268
ECa036	8864845	714195	7915081	0.892862	231216	0.0260824	114530	0.0129196	599665	0.0676453
ECa037	8864845	711999	7980293	0.900218	168060	0.018958	137702	0.0155335	574297	0.0647836
ECa038	8864845	688533	7947493	0.896518	224516	0.0253266	101326	0.0114301	587207	0.06624
ECa040	8864845	818752	7850822	0.885613	190604	0.0215011	151600	0.0171013	667152	0.0752582
ECa041	8864845	848964	7617432	0.859285	393979	0.0444429	93835	0.0105851	755129	0.0851824
ECa042	8864845	818776	7866353	0.887365	175878	0.0198399	173375	0.0195576	645401	0.0728045
ECa043	8864845	799467	7861315	0.886797	199528	0.0225078	140273	0.0158235	659194	0.0743605
ECa044	8864845	821723	7848898	0.885396	189477	0.021374	148065	0.0167025	673658	0.0759921
ECa045	8864845	756446	7889333	0.889957	215161	0.0242713	110934	0.0125139	645512	0.0728171
ECa046	8864845	1524622	7058344	0.796217	276365	0.0311754	282041	0.0318157	1242581	0.14017
ECa048	8864845	807744	7807163	0.880688	243376	0.0274541	133369	0.0150447	674375	0.076073
ECa050	8864845	758554	7873281	0.888146	229070	0.0258403	108958	0.012291	649596	0.0732778
ECa051	8864845	28118	8796578	0.992299	40024	0.00451491	26262	0.00296249	1856	0.000209366
ECa052	8864845	3330875	4921772	0.555201	597317	0.0673804	392124	0.0442336	2938751	0.331506
ECa053	8864845	3332238	4902353	0.553011	615282	0.069407	392764	0.0443058	2939474	0.331588
ECa054	8864845	3479663	4786795	0.539975	586265	0.0661337	423058	0.0477231	3056605	0.344801
ECa055	8864845	3259160	5003236	0.564391	586655	0.0661777	379500	0.0428095	2879660	0.32484
ECa056	8864845	3431826	4881387	0.550645	536306	0.0604981	447749	0.0505084	2984077	0.336619
ECa057	8864845	3215947	4788746	0.540195	845800	0.0954106	324421	0.0365964	2891526	0.326179
ECa058	8864845	3384355	4770611	0.538149	693760	0.0782597	375336	0.0423398	3009019	0.339433
ECa059	8864845	3465253	4789934	0.540329	595781	0.0672072	420924	0.0474824	3044329	0.343416
ECa060	8864845	3139871	4933639	0.55654	777059	0.0876562	315316	0.0355693	2824555	0.318624
ECa061	8864845	3392776	4772660	0.538381	681248	0.0768483	381677	0.0430551	3011099	0.339667
ECa062	8864845	3505873	4785782	0.539861	558914	0.0630484	444061	0.0500924	3061812	0.345388
ECa063	8864845	3419098	4772381	0.538349	658932	0.0743309	391438	0.0441562	3027660	0.341536
ECa064	8864845	2529833	4675757	0.527449	1648261	0.185932	179743	0.0202759	2350090	0.265102
ECa065	8864845	3255827	4939538	0.557205	654649	0.0738478	352883	0.039807	2902944	0.327467
ECa066	8864845	3527454	4757081	0.536623	564745	0.0637061	453930	0.0512056	3073524	0.346709
ECa067	8864845	3332607	4946435	0.557983	569840	0.0642809	393266	0.0443624	2939341	0.331573
ECa068	8864845	3069850	4939241	0.557172	841952	0.0949765	300850	0.0339374	2769000	0.312357
ECa069	8864845	3353956	4916831	0.554644	578084	0.0652108	397187	0.0448047	2956769	0.333539
ECa070	8864845	3224905	4903996	0.553196	721992	0.0814444	340541	0.0384148	2884364	0.325371
ECa071	8864845	3309285	4920059	0.555008	620337	0.0699772	377120	0.0425411	2932165	0.330763
ECa072	8864845	3337024	4927516	0.555849	584384	0.0659215	399639	0.0450813	2937385	0.331352
ECa073	8864845	2755514	4670643	0.526872	1429037	0.161203	203745	0.0229835	2551769	0.287853
ECa075	8864845	2802639	4825993	0.544397	1223838	0.138055	229547	0.0258941	2573092	0.290258
ECa076	8864845	3511461	4740650	0.53477	594003	0.0670066	461336	0.0520411	3050125	0.34407
ECa077	8864845	3457704	4792079	0.540571	596317	0.0672676	414940	0.0468074	3042764	0.343239
ECa078	8864845	3485945	4847685	0.546844	513808	0.0579602	492404	0.0555457	2993541	0.337687
ECa079	8864845	3362240	4914989	0.554436	571262	0.0644413	416256	0.0469558	2945984	0.332322
ECa080	8864845	3266147	4968830	0.56051	614062	0.0692693	362697	0.0409141	2903450	0.327524
ECa082	8864845	3286065	4910048	0.553879	653126	0.073676	426335	0.0480928	2859730	0.322592
ECa083	8864845	3088734	4903049	0.553089	858493	0.0968424	291907	0.0329286	2796827	0.315496
ECa084	8864845	3347519	4800351	0.541504	700236	0.0789902	710572	0.0801562	2636947	0.297461
ECa085	8864845	3309144	4909076	0.553769	631165	0.0711987	381252	0.0430072	2927892	0.330281
ECa086	8864845	3443554	4794229	0.540814	612799	0.0691269	402874	0.0454463	3040680	0.343004
ECa087	8864845	3344742	4789089	0.540234	716718	0.0808495	355080	0.0400548	2989662	0.337249
ECa088	8864845	3461663	4785233	0.539799	603641	0.0680938	416611	0.0469959	3045052	0.343497
ECa089	8864845	3240151	4802271	0.541721	809013	0.0912608	321198	0.0362328	2918953	0.329273
ECa090	8864845	3271188	4783637	0.539619	792766	0.0894281	326105	0.0367863	2945083	0.33222
ECa091	8864845	3196594	4863551	0.548634	789059	0.0890099	322653	0.0363969	2873941	0.324195
ECa092	8864845	3317413	4914706	0.554404	616863	0.0695853	387349	0.043695	2930064	0.330526
ECa094	8864845	3444347	4929612	0.556086	474833	0.0535636	803330	0.0906197	2641017	0.29792
ECa095	8864845	3043998	4870107	0.549373	937249	0.105726	294840	0.0332595	2749158	0.310119
ECa096	8864845	2936626	4895242	0.552208	1019660	0.115023	333299	0.0375978	2603327	0.293669
ECa098	8864845	3392028	4902865	0.553068	554642	0.0625665	427898	0.0482691	2964130	0.334369
ECa099	8864845	3386254	4835598	0.54548	624022	0.0703929	743419	0.0838615	2642835	0.298125
ECa100	8864845	3326006	4944092	0.557719	579762	0.0654001	400957	0.04523	2925049	0.329961
ECa101	8864845	2847717	5191334	0.585609	814179	0.0918436	271348	0.0306094	2576369	0.290628
ECa102	8864845	3360206	4983283	0.56214	509216	0.0574422	420552	0.0474404	2939654	0.331608
ECa103	8864845	3239527	4895190	0.552203	715806	0.0807466	336010	0.0379037	2903517	0.327532
ECa104	8864845	3480306	4759763	0.536926	606062	0.0683669	415792	0.0469035	3064514	0.345693
ECa105	8864845	3299875	4765548	0.537578	781864	0.0881983	342340	0.0386177	2957535	0.333625
ECa106	8864845	3352135	4726046	0.533122	769698	0.0868259	345654	0.0389915	3006481	0.339146
ECa330	8864845	793636	7872080	0.888011	194493	0.0219398	178259	0.0201085	615377	0.0694177
ECa331	8864845	822418	7864400	0.887145	173321	0.0195515	193383	0.0218146	629035	0.0709584
ECa332	8864845	585488	7722993	0.871193	553156	0.0623988	70429	0.00794475	515059	0.0581013
ECa333	8864845	674374	7889086	0.889929	297545	0.0335646	106978	0.0120677	567396	0.0640052
ECa334	8864845	723138	7866161	0.887343	271407	0.0306161	121079	0.0136583	602059	0.0679153
ECe001	8864845	3364544	4922529	0.555287	566133	0.0638627	401421	0.0452823	2963123	0.334255
ECe002	8864845	1112285	7501323	0.846188	246861	0.0278472	192913	0.0217616	919372	0.10371
ECe003	8864845	975717	7517549	0.848018	367560	0.0414627	113166	0.0127657	862551	0.0973002
ECe004	8864845	700119	7879152	0.888809	282501	0.0318676	89719	0.0101208	610400	0.0688563
ECe006	8864845	3146172	5068085	0.571706	639261	0.0721119	360180	0.0406302	2785992	0.314274
ECe009	8864845	722855	7895160	0.890615	243473	0.027465	97739	0.0110255	625116	0.0705163
ECe010	8864845	672061	7815256	0.881601	374515	0.0422472	80735	0.00910732	591326	0.0667046
ECe011	8864845	961801	7557044	0.852473	341956	0.0385744	127158	0.0143441	834643	0.094152
ECe013	8864845	773925	7877295	0.888599	210163	0.0237075	123064	0.0138823	650861	0.0734205
ECe014	8864845	809993	7787961	0.878522	262979	0.0296654	109306	0.0123303	700687	0.0790411
ECe016	8864845	1001845	7538820	0.850418	320505	0.0361546	136330	0.0153787	865515	0.0976345
ECe017	8864845	1204562	7356679	0.829871	297892	0.0336037	164293	0.0185331	1040269	0.117348
ECe018	8864845	783588	7717341	0.870556	360675	0.040686	102772	0.0115932	680816	0.0767995
ECe019	8864845	896672	7533160	0.849779	430853	0.0486024	100264	0.0113103	796408	0.0898389
ECe020	8864845	1059939	7401998	0.834983	398456	0.0449479	124022	0.0139903	935917	0.105576
ECe022	8864845	754551	7742523	0.873396	364421	0.0411086	91546	0.0103269	663005	0.0747904
ECe023	8864845	848677	7410419	0.835933	601796	0.0678857	89312	0.0100749	759365	0.0856603
ECe024	8864845	724167	7459503	0.84147	677898	0.0764704	69846	0.00787899	654321	0.0738108
ECe025	8864845	1102033	7462100	0.841763	296157	0.033408	149328	0.016845	952705	0.10747
ECe026	8864845	897028	7446367	0.839988	517916	0.0584236	98336	0.0110928	798692	0.0900966
ECe027	8864845	900579	7636756	0.861465	323609	0.0365048	113011	0.0127482	787568	0.0888417
ECe028	8864845	936625	7678811	0.866209	244714	0.027605	145473	0.0164101	791152	0.089246
ECe031	8864845	1572957	6998582	0.789476	286491	0.0323177	273298	0.0308294	1299659	0.146608
ECe032	8864845	1463377	7079669	0.798623	316193	0.0356682	215597	0.0243204	1247780	0.140756
ECe033	8864845	1744681	6575143	0.74171	538720	0.0607704	187311	0.0211296	1557370	0.175679
ECe034	8864845	880015	7795332	0.879353	185496	0.0209249	155381	0.0175278	724634	0.0817424
ECe035	8864845	2109425	6422794	0.724524	325184	0.0366824	382127	0.0431059	1727298	0.194848
ECe036	8864845	1210899	7401287	0.834903	246985	0.0278612	208410	0.0235097	1002489	0.113086
ECe037	8864845	3520524	4921361	0.555155	410928	0.0463548	702409	0.0792353	2818115	0.317898
ECe038	8864845	1580742	7011637	0.790949	266193	0.0300279	281124	0.0317122	1299618	0.146604
ECe039	8864845	1496088	7069771	0.797506	293273	0.0330827	251800	0.0284043	1244288	0.140362
ECe040	8864845	1149048	7475050	0.843224	236396	0.0266667	211608	0.0238705	937440	0.105748
ECe046	8864845	1317434	7315797	0.825259	226840	0.0255887	265447	0.0299438	1051987	0.11867
ECe048	8864845	1214610	7383452	0.832891	262460	0.0296068	219536	0.0247648	995074	0.112249
ECe054	8864845	1248562	7373888	0.831812	237984	0.0268458	246936	0.0278556	1001626	0.112989
ECe055	8864845	1308565	7267961	0.819863	283686	0.0320012	228463	0.0257718	1080102	0.121841
ECe071	8864845	3396772	4996346	0.563613	459604	0.0518457	509176	0.0574377	2887596	0.325736
ECe072	8864845	3224037	4949900	0.558374	678693	0.0765601	334477	0.0377307	2889560	0.325957
ECe074	8864845	3412536	4896775	0.552381	544012	0.0613673	435570	0.0491345	2976966	0.335817
ECe075	8864845	3435090	4843652	0.546389	574302	0.0647842	414746	0.0467855	3020344	0.34071
ECe076	8864845	3301252	4841573	0.546154	709767	0.0800654	339017	0.0382429	2962235	0.334155
ECe077	8864845	3201504	4886717	0.551247	765785	0.0863845	458439	0.0517143	2743065	0.309432
ECe078	8864845	3112837	4894836	0.552163	845436	0.0953695	295423	0.0333252	2817414	0.317819
ECe080	8864845	3256176	5084201	0.573524	513129	0.0578836	393370	0.0443742	2862806	0.322939
ECe081	8864845	3440226	4868952	0.549243	543045	0.0612583	441948	0.049854	2998278	0.338221
ECe082	8864845	3410643	4814326	0.543081	627790	0.0708179	392799	0.0443097	3017844	0.340428
ECe083	8864845	3402402	4886298	0.551199	564240	0.0636492	417180	0.04706	2985222	0.336748
ECe085	8864845	3517959	4775648	0.538718	559085	0.0630677	440410	0.0496805	3077549	0.347163
ECe086	8864845	2994826	5418829	0.611272	441270	0.0497775	439473	0.0495748	2555353	0.288257
ECe088	8864845	2869117	4936924	0.55691	1048880	0.118319	244466	0.027577	2624651	0.296074
ECe089	8864845	3214452	4945402	0.557867	693236	0.0782006	351384	0.0396379	2863068	0.322969
ECe091	8864845	3298640	4819257	0.543637	733305	0.0827206	340330	0.038391	2958310	0.333713
ECe092	8864845	2998124	4767569	0.537806	1088377	0.122775	288059	0.0324945	2710065	0.305709
ECe093	8864845	2974559	5060930	0.570899	818761	0.0923604	289336	0.0326386	2685223	0.302907
ECe094	8864845	2312556	4875720	0.550006	1667160	0.188064	164525	0.0185593	2148031	0.242309
ECe095	8864845	3168483	4988184	0.562693	696999	0.0786251	326769	0.0368612	2841714	0.32056
ECe100	8864845	2482764	5123643	0.577973	1249206	0.140917	201652	0.0227474	2281112	0.257321
ECe102	8864845	3452447	4845758	0.546626	554000	0.062494	431566	0.0486829	3020881	0.340771
ECe103	8864845	3167599	4914041	0.554329	771834	0.0870668	321957	0.0363184	2845642	0.321003
ECe104	8864845	2323206	5839941	0.658775	693406	0.0782198	232557	0.0262336	2090649	0.235836
ECe105	8864845	3158951	4737735	0.534441	952449	0.107441	295429	0.0333259	2863522	0.32302
ECe106	8864845	2573463	5596148	0.631274	684708	0.0772386	269412	0.0303911	2304051	0.259909
ECe107	8864845	2535642	5507330	0.621255	812616	0.0916673	245072	0.0276454	2290570	0.258388
ECe108	8864845	3129141	4909357	0.553801	814230	0.0918493	303497	0.034236	2825644	0.318747
ECe109	8864845	2076993	6432755	0.725648	347790	0.0392325	343740	0.0387756	1733253	0.19552
ECe111	8864845	2466862	5843844	0.659216	545265	0.0615087	321462	0.0362626	2145400	0.242012
ECe112	8864845	2075426	6227642	0.70251	553517	0.0624396	477168	0.053827	1598258	0.180292
ECe122	8864845	3097087	4851974	0.547328	902015	0.101752	307371	0.034673	2789716	0.314694
ECe132	8864845	1180177	7356917	0.829898	322301	0.0363572	146583	0.0165353	1033594	0.116595
ECe133	8864845	708025	7857161	0.886328	296480	0.0334445	88720	0.0100081	619305	0.0698608
ECe136	8864845	905651	7391890	0.833843	563049	0.0635148	101689	0.011471	803962	0.090691
ECe139	8864845	1446891	6851232	0.772854	561163	0.0633021	171326	0.0193265	1275565	0.14389
ECe140	8864845	646428	7709280	0.869646	506064	0.0570866	69145	0.00779991	577283	0.0651205
ECe143	8864845	777729	7720253	0.870884	363120	0.0409618	93122	0.0105046	684607	0.0772272
ECe144	8864845	1265478	7234855	0.816129	359477	0.0405509	180968	0.0204141	1084510	0.122338
ECe145	8864845	1410509	7019318	0.791815	429303	0.0484276	167146	0.0188549	1243363	0.140258
ECe146	8864845	698501	7797930	0.879647	365277	0.0412051	84755	0.0095608	613746	0.0692337
ECe147	8864845	1245196	7190164	0.811087	424217	0.0478539	146825	0.0165626	1098371	0.123902
ECe151	8864845	1273433	7298782	0.82334	287759	0.0324607	189650	0.0213935	1083783	0.122256
ECe153	8864845	1007935	7611680	0.858637	240805	0.027164	162807	0.0183655	845128	0.0953348
ECe154	8864845	733402	7776841	0.877268	351329	0.0396317	94076	0.0106123	639326	0.0721193
ECe156	8864845	849553	7556287	0.852388	455411	0.0513727	104341	0.0117702	745212	0.0840637
ECe157	8864845	3075758	4898025	0.552522	879825	0.0992488	289154	0.0326181	2786604	0.314343
ECe158	8864845	933815	7552171	0.851924	374878	0.0422882	108969	0.0122923	824846	0.0930469
ECe159	8864845	1064928	7384441	0.833003	411326	0.0463997	116687	0.0131629	948241	0.106966
ECe160	8864845	842555	7840514	0.88445	178082	0.0200886	269250	0.0303728	573305	0.0646717
ECe161	8864845	828739	7409957	0.835881	622683	0.0702418	82501	0.00930654	746238	0.0841795
ECe162	8864845	1208735	7398368	0.834574	253125	0.0285538	188765	0.0212937	1019970	0.115058
ECe163	8864845	744755	7713556	0.870129	402986	0.0454589	84743	0.00955945	660012	0.0744527
ECe166	8864845	3233693	4884298	0.550974	735061	0.0829187	342522	0.0386382	2891171	0.326139
ECe168	8864845	856371	7108911	0.801922	896144	0.10109	87027	0.00981709	769344	0.086786
ECe169	8864845	2771304	4772792	0.538395	1310990	0.147886	244566	0.0275883	2526738	0.285029
ECe170	8864845	1189367	7300578	0.823543	370402	0.0417832	391437	0.0441561	797930	0.0900106
ECe171	8864845	963171	7292655	0.822649	604850	0.0682302	103223	0.0116441	859948	0.0970065
ECe172	8864845	831412	7628518	0.860536	400909	0.0452246	86667	0.00977648	744745	0.0840111
ECe173	8864845	936687	7588599	0.856033	335144	0.037806	119378	0.0134665	817309	0.0921966
ECe174	8864845	3376380	4813851	0.543027	662775	0.0747644	373674	0.0421523	3002706	0.338721
ECe175	8864845	880454	7766280	0.876076	214382	0.0241834	128442	0.0144889	752012	0.0848308
ECe176	8864845	2940893	4742468	0.534975	1171275	0.132126	242266	0.0273288	2698627	0.304419
ECe179	8864845	1154401	7396098	0.834318	309836	0.0349511	218834	0.0246856	935567	0.105537
ECe890	8864845	2021107	6445939	0.727135	390457	0.0440456	494075	0.0557342	1527032	0.172257
ECe891	8864845	725484	7930686	0.894622	205125	0.0231392	134814	0.0152077	590670	0.0666306
ECe892	8864845	867356	7765839	0.876026	227450	0.0256575	168936	0.0190568	698420	0.0787854
ECe893	8864845	2610236	5734720	0.646906	510491	0.057586	554565	0.0625578	2055671	0.23189
ECe894	8864845	1029765	7606682	0.858073	224018	0.0252704	204126	0.0230265	825639	0.0931363
ECe895	8864845	2403303	6038476	0.681171	414492	0.0467568	536669	0.060539	1866634	0.210566
ECe896	8864845	3100725	4984462	0.562273	767642	0.086594	576273	0.0650066	2524452	0.284771
ECe897	8864845	1257928	7312585	0.824897	288811	0.0325794	280204	0.0316084	977724	0.110292
ECe898	8864845	1070862	7381244	0.832642	408907	0.0461268	175091	0.0197512	895771	0.101048
ECe899	8864845	895484	7697393	0.868305	267700	0.0301979	174862	0.0197253	720622	0.0812899
ECe900	8864845	1291744	7184260	0.810421	382918	0.0431951	363333	0.0409858	928411	0.10473
ECe901	8864845	2604506	5750616	0.648699	496325	0.055988	955785	0.107817	1648721	0.185984
ECe902	8864845	1038874	7462960	0.84186	358312	0.0404194	174610	0.0196969	864264	0.0974934
ECe903	8864845	1168697	7391511	0.8338	299324	0.0337653	217365	0.0245199	951332	0.107315

## Sheet: Supplementary Data 4
Supplementary Data 4. Donor accessions included in the ChromoPainter analysis.
Code	internal ID	Country	Group	Type
ECa004	1004	Chile	AM_A3	D
ECa005	1005	Chile	AM_A3	D
ECa006	1006	Bolivia	AM_A2	D
ECa008	1007	Ecuador	AM_A2	D
ECa009	1008	Ecuador	AM_A2	D
ECa012	1011	Colombia	AM_A1	D
ECa013	1012	Mexico	AM_A1	D
ECa014	1013	Mexico	AM_A1	D
ECa016	1015	Chile	AM_A3	D
ECa018	1017	Chile	AM_A3	D
ECa020	1019	Chile	AM_A3	D
ECa023	1022	Peru	AM_A1	D
ECa025	1024	Peru	AM_A2	D
ECa027	1026	Costa Rica	AM_A1	D
ECa029	1209	Mexico	AM_A1	D
ECa031	1028	Peru	AM_A2	D
ECa032	1210	Mexico	AM_A1	D
ECa033	1029	Mexico	AM_A1	D
ECa034	1030	Brazil	AM_A1	D
ECa035	1031	Brazil	AM_A1	D
ECa040	1036	Argentina	AM_A2	D
ECa042	1211	Argentina	AM_A1	D
ECa043	1038	Argentina	AM_A2	D
ECa044	1039	Argentina	AM_A2	D
ECa048	1042	Peru	AM_A2	D
ECa052	1044	Venezuela	AM_M2	D
ECa053	1045	Honduras	AM_M2	D
ECa056	1048	Ecuador	AM_M2	D
ECa059	1051	Mexico	AM_M1	D
ECa060	1052	Mexico	AM_M2	D
ECa061	1053	Mexico	AM_M1	D
ECa062	1054	Mexico	AM_M1	D
ECa063	1055	Mexico	AM_M1	D
ECa064	1056	Mexico	AM_M2	D
ECa066	1058	Chile	AM_M1	D
ECa067	1059	Costa Rica	AM_M2	D
ECa069	1061	Chile	AM_M2	D
ECa070	1062	Chile	AM_M2	D
ECa071	1063	El Salvador	AM_M2	D
ECa072	1064	Peru	AM_M2	D
ECa075	1067	Costa Rica	AM_M2	D
ECa076	1068	Mexico	AM_M1	D
ECa077	1069	Mexico	AM_M1	D
ECa079	1071	Costa Rica	AM_M2	D
ECa080	1072	Costa Rica	AM_M2	D
ECa082	1074	Honduras	AM_M2	D
ECa083	1075	Honduras	AM_M2	D
ECa085	1077	El Salvador	AM_M2	D
ECa086	1078	Mexico	AM_M1	D
ECa087	1079	Mexico	AM_M1	D
ECa088	1080	Mexico	AM_M1	D
ECa089	1081	Mexico	AM_M1	D
ECa090	1082	Mexico	AM_M1	D
ECa092	1084	Colombia	AM_M2	D
ECa095	1087	Mexico	AM_M2	D
ECa096	1088	Costa Rica	AM_M2	D
ECa098	1090	Mexico	AM_M2	D
ECa104	1095	Mexico	AM_M1	D
ECa105	1096	Mexico	AM_M1	D
ECa106	1097	Mexico	AM_M1	D
ECa_r1	1098	Nicaragua	AM_M2	D
ECa330	WGS4	Argentina	AM_A2	D
ECa331	WGS5	Argentina	AM_A2	D
ECa332	WGS11	Argentina	AM_A2	D
ECa333	WGS18	Bolivia	AM_A2	D
ECa334	WGS19	Argentina	AM_A2	D

## Sheet: Supplementary Data 5
Supplementary Data 5. Genomic regions under selection identified by the hapFLK analysis. Regions can​​ ​​be part of the “Extended” or the “Restricted” sets and be located in the top 5% or 1% (FST values).
Chromosome	Start	End	Extended set	Restricted set	1% FST outlier	5% FST outlier
Chr01	40615792	40657012	YES		NO	YES
Chr01	40666152	40687504	YES		NO	NO
Chr01	40890828	40978856	YES	YES	NO	YES
Chr01	41020996	41096424	YES	YES	NO	YES
Chr01	41105696	41296260	YES	YES	YES	YES
Chr01	45090784	45100832	YES		YES	YES
Chr01	45105872	45116240	YES		YES	YES
Chr01	45130312	45149204	YES		NO	YES
Chr01	45310764	45325616	YES	YES	NO	YES
Chr01	45371156	45391924	YES		NO	NO
Chr01	45993608	46021580	YES	YES	YES	YES
Chr01	46125176	46296360	YES	YES	YES	YES
Chr01	46593864	46603868	YES		NO	YES
Chr01	50713124	50735880	YES		NO	YES
Chr02	951630	962982	YES		NO	NO
Chr02	990331	1004579	YES	YES	NO	YES
Chr02	1022327	1046055	YES	YES	NO	YES
Chr02	1171579	1198506	YES	YES	NO	YES
Chr02	1472574	1506191	YES	YES	NO	YES
Chr02	1515097	1529325	YES	YES	NO	NO
Chr02	1535370	1545632	YES		NO	NO
Chr02	3256398	3267256	YES		NO	NO
Chr02	3430385	3442990	YES		NO	NO
Chr02	4291037	4307218	YES		NO	NO
Chr02	4315423	4336364	YES		NO	NO
Chr02	4365945	4458455	YES	YES	NO	YES
Chr02	4620770	4662483	YES	YES	NO	YES
Chr02	4675409	4701763	YES	YES	NO	YES
Chr02	27534328	27578132	YES	YES	NO	YES
Chr02	27638400	27651000	YES		NO	NO
Chr02	27672662	27714108	YES	YES	NO	YES
Chr02	33658364	33692216	YES		NO	NO
Chr02	44437072	44489756	YES	YES	NO	NO
Chr02	46137736	46152452	YES		NO	NO
Chr02	46834572	46882316	YES	YES	YES	YES
Chr02	47080152	47092344	YES		YES	YES
Chr02	47094616	47120848	YES		YES	YES
Chr02	47128776	47142840	YES		NO	YES
Chr02	47148756	47166792	YES		NO	YES
Chr02	47261908	47272732	YES		NO	NO
Chr03	457649	473016	YES		NO	YES
Chr03	909981	924234	YES		NO	NO
Chr03	33523112	33631568	YES	YES	YES	YES
Chr03	34344132	34383928	YES	YES	YES	YES
Chr03	34434128	34479992	YES	YES	YES	YES
Chr03	34490400	34506460	YES	YES	YES	YES
Chr03	36136976	36162992	YES		NO	YES
Chr03	36252384	36296328	YES		YES	YES
Chr03	40238052	40325632	YES		YES	YES
Chr03	40343700	40362836	YES		NO	NO
Chr03	41410156	41618928	YES	YES	YES	YES
Chr03	41669176	41696700	YES	YES	YES	YES
Chr03	41873412	41915928	YES		YES	YES
Chr03	42080856	42113200	YES	YES	NO	YES
Chr03	42186016	42196440	YES		YES	YES
Chr03	47816012	47873832	YES		NO	YES
Chr03	52451872	52462288	YES		NO	NO
Chr03	52471672	52527768	YES	YES	YES	YES
Chr03	53152992	53179112	YES		NO	NO
Chr04	3573385	3597562	YES	YES	YES	YES
Chr04	21417780	21446980	YES		NO	YES
Chr04	21453640	21475792	YES	YES	NO	YES
Chr04	21507412	21519056	YES		NO	NO
Chr04	43611740	43640416	YES	YES	NO	YES
Chr04	43700312	43829160	YES	YES	NO	YES
Chr04	43864708	43951640	YES	YES	YES	YES
Chr04	44695932	44723256	YES	YES	YES	YES
Chr04	46216788	46229232	YES		NO	YES
Chr04	46251540	46262480	YES		NO	NO
Chr04	46269424	46282356	YES		NO	NO
Chr04	46828992	46840856	YES		YES	YES
Chr04	47555872	47602496	YES	YES	NO	YES
Chr05	760887	796609	YES	YES	YES	YES
Chr05	807555	831754	YES	YES	NO	YES
Chr05	838437	876128	YES	YES	YES	YES
Chr05	890812	1007813	YES	YES	YES	YES
Chr05	10097824	10110349	YES		NO	YES
Chr05	10119627	10147750	YES		NO	YES
Chr05	10158801	10171558	YES		NO	YES
Chr05	10208324	10220731	YES		YES	YES
Chr05	10232350	10310071	YES	YES	YES	YES
Chr05	10323582	10338357	YES		YES	YES
Chr05	36114156	36178108	YES	YES	NO	YES
Chr05	39361492	39395780	YES		NO	NO
Chr05	40739416	40801188	YES	YES	YES	YES
Chr06	1580168	1620541	YES		YES	YES
Chr06	1641185	1651239	YES		NO	YES
Chr06	2211476	2221511	YES		YES	YES
Chr06	2224318	2234319	YES		YES	YES
Chr06	18604788	18617250	YES		YES	YES
Chr07	27257954	27268080	YES		YES	YES
Chr07	27398092	27413714	YES		YES	YES
Chr07	29646504	29675564	YES		NO	YES
Chr07	29711692	29743132	YES	YES	YES	YES
Chr07	32972176	32982944	YES		YES	YES
Chr07	35810460	35832020	YES	YES	NO	YES
Chr08	525674	535825	YES		NO	YES
Chr08	546492	558794	YES		NO	YES
Chr08	2000786	2014067	YES		NO	YES
Chr08	2033709	2045400	YES		NO	YES
Chr08	58844052	58857072	YES		YES	YES
Chr09	9544730	9575625	YES		NO	YES
Chr09	12258818	12275247	YES		NO	NO
Chr09	12749941	12759942	YES		NO	NO
Chr09	12766529	12779299	YES		NO	NO
Chr09	12822813	12832942	YES		NO	NO
Chr09	22125988	22172356	YES	YES	YES	YES
Chr09	24704768	24813532	YES	YES	YES	YES
Chr09	32096740	32123492	YES		NO	NO
Chr09	33654072	33680164	YES		NO	NO
Chr09	34594472	34604524	YES		NO	YES
Chr09	35437096	35471532	YES	YES	NO	YES
Chr09	35674696	35730824	YES	YES	YES	YES
Chr09	37329832	37340872	YES		YES	YES
Chr09	37893008	38005116	YES	YES	YES	YES
Chr09	38194228	38226248	YES		NO	YES
Chr10	1833002	1858301	YES		NO	YES
Chr10	1885786	1900560	YES		NO	NO
Chr10	2068743	2085472	YES		YES	YES
Chr10	4866743	4877678	YES		NO	NO
Chr10	4926747	4941899	YES		NO	NO
Chr10	35833448	35844116	YES		NO	NO
Chr10	36494688	36505892	YES		YES	YES
Chr10	40812752	40822868	YES		NO	NO
Chr11	1573248	1599676	YES	YES	NO	NO
Chr11	1792557	1826435	YES	YES	NO	NO
Chr11	1832862	1853712	YES		NO	NO
Chr11	1941719	1951882	YES		NO	NO
Chr11	2003071	2014251	YES		NO	NO
Chr11	2049474	2061626	YES		NO	NO
Chr11	2601045	2617995	YES	YES	NO	NO
Chr11	2817146	2929539	YES	YES	YES	YES
Chr11	2991738	3027932	YES	YES	NO	NO
Chr11	3212617	3226691	YES	YES	NO	YES
Chr11	3243241	3265720	YES	YES	NO	YES
Chr11	3764927	3809398	YES	YES	NO	NO
Chr11	3818294	3833627	YES	YES	NO	NO
Chr11	4438915	4507643	YES	YES	NO	YES
Chr11	4567832	4625791	YES		NO	NO
Chr11	4632756	4645557	YES		NO	NO
Chr11	5530789	5547203	YES		NO	NO
Chr11	5773101	5792183	YES		NO	NO
Chr11	6518933	6529525	YES		NO	NO
Chr11	8399526	8551577	YES	YES	YES	YES
Chr11	8571041	8658530	YES	YES	NO	NO
Chr11	8943566	8955047	YES		NO	NO
Chr11	50293984	50313536	YES		NO	YES
Chr11	50329948	50341260	YES		NO	NO
Chr11	53006140	53028736	YES	YES	NO	YES
Chr11	53053620	53077176	YES	YES	NO	NO

## Sheet: Supplementary Data 6
Supplementary Data 6. Ecological data at about 1-km2 resolution, for each accession and for a total of 19 bioclimatic variables (see note below) and 24 monthly variables (precipitations and min, mean and maximum temperatures from April to September). Data were downloaded from WorldClim data (http://www.worldclim.org, Hijmans et al.44).
File_Order	Code	Internal ID	Continent	COUNTRY	LONGITUDE	LATITUDE	Lon_ext	Lat_ext	alt	bio1	bio2	bio3	bio4	bio5	bio6	bio7	bio8	bio9	bio10	bio11	bio12	bio13	bio14	bio15	bio16	bio17	bio18	bio19	tmin4	tmax4	prec4	tmin5	tmax5	prec5	tmin6	tmax6	prec6	tmin7	tmax7	prec7	tmin8	tmax8	prec8	tmin9	tmax9	prec9
86	ECe001	P1100	EU	Germany	13.82	51.62	13.82	51.62	137	8.95833	7.8	29.3233	715.789	23.4	-3.2	26.6	17.6833	1.05	17.6833	0.1	596	72	34	25.1379	204	111	204	121	3.7	13	45	8.1	18.5	56	11.5	21.9	69	13.3	23.4	72	12.9	23.1	63	9.8	18.9	46
87	ECe002	P1101	EU	Germany	9.22	51.29	9.22	51.29	331	8.3	7.56667	31.0109	645.576	21.6	-2.8	24.4	14.6167	4.06667	16.1167	0.333333	808	83	52	14.556	236	165	236	194	3.2	12.4	55	6.9	17	72	10.2	20.2	83	11.8	21.6	81	11.6	21.3	72	9	18.2	65
89	ECe003	P1102	EU	Germany	12.15	51.75	12.15	51.75	77	9.15	8.1	31.5175	687.267	23.4	-2.3	25.7	17.6667	1.68333	17.6667	0.8	497	61	29	27.2674	173	90	173	95	3.5	13.2	38	7.9	18.7	50	11.4	22	61	13.2	23.4	55	12.8	23.2	57	9.5	19.1	40
90	ECe004	P1103	EU	Germany	9.22	51.29	9.22	51.29	331	8.3	7.56667	31.0109	645.576	21.6	-2.8	24.4	14.6167	4.06667	16.1167	0.333333	808	83	52	14.556	236	165	236	194	3.2	12.4	55	6.9	17	72	10.2	20.2	83	11.8	21.6	81	11.6	21.3	72	9	18.2	65
91	ECe006	P1104	EU	Spain	-3.17	42.42	-3.17	42.42	773	10.9708	9.59167	38.0622	573.686	25.5	0.3	25.2	7.78333	18.15	18.2667	4.25	637	67	32	20.7837	189	120	120	172	4.2	14.1	58	7.4	17.5	65	10.5	21.9	53	12.7	25.5	32	13	25.3	35	10.9	22.2	53
92	ECe009	P1107	EU	Czech_Republic	18.43	48.95	18.43	48.95	657	6.4625	9.14167	30.9887	752.2	21.8	-7.7	29.5	15.35	-1.83333	15.35	-3.18333	877	120	48	33.5542	321	146	321	163	1.3	11.6	61	5.7	16.7	94	8.9	19.9	120	10.1	21.8	97	9.9	21.5	104	6.9	17.7	69
93	ECe010	P1108	EU	Georgia	43.44	42.58	43.44	42.58	1104	7.2	10.9333	34.5992	768.514	23.5	-8.1	31.6	10.9167	-1.6	16.4	-2.45	978	108	59	18.1277	296	184	276	203	0.6	12.6	87	5.4	17.6	101	8.5	20.8	108	11.2	23.2	87	11.2	23.5	81	6.9	19.6	80
94	ECe011	P1109	EU	Georgia	44.69	42.09	44.69	42.09	1005	9.01667	10.8333	33.5397	805.798	25.7	-6.6	32.3	16.6167	-1.15	18.6333	-1.15	867	125	35	37.7441	329	129	276	129	2.4	14.3	86	7.5	19.5	125	10.7	22.9	116	13.4	25.7	88	13.4	25.7	72	9.4	21.7	65
95	ECe013	P1111	EU	Slovakia	22.03	49.17	22.03	49.17	426	6.75	8.8	27.9365	826.38	22.6	-8.9	31.5	16.35	-2.9	16.35	-4.08333	748	100	40	34.762	282	126	282	140	2.4	12.6	51	6.5	17.2	77	10	20.5	100	11.9	22.6	98	11.2	21.9	84	7.7	17.9	58
96	ECe014	P1112	EU	Portugal	-8.62	41.15	-8.62	41.15	86	14.4	8.83333	45.068	396.507	24.7	5.1	19.6	10.3	19.0833	19.2833	9.51667	1178	164	15	54.2988	477	80	101	452	8.9	17.9	110	11.1	19.3	89	13.6	22.4	42	14.7	24.5	15	14.6	24.7	23	13.8	23.4	63
97	ECe016	P1113	EU	Spain	-5.69	42	-5.69	42	736	11.8958	11.5917	39.6975	627.475	28.9	-0.3	29.2	8.21667	19.85	19.85	4.4	444	55	16	34.1285	158	68	68	127	4.5	16.5	37	7.6	19.8	46	11	25.1	34	12.8	28.9	16	13.2	28.1	18	10.6	24.4	35
98	ECe017	P1114	EU	Italy	22.6	36.85	22.6	36.85	125	17.1833	8.33333	35.6125	567.536	30.1	6.7	23.4	12.3	24.2667	24.2667	10.7167	651	127	4	81.6001	339	15	15	247	10.6	18.7	38	14.1	23.1	20	17.7	27.6	6	20	30.1	4	20.1	30.1	5	17.8	27.3	21
100	ECe018	P1115	EU	Italy	14.5	41.33	14.5	41.33	979	10.7625	7.04167	29.0978	638.714	24.6	0.4	24.2	7.86667	18.8	18.8	3.41667	705	95	33	30.6909	248	111	111	208	4.6	11.9	56	8.9	17.2	50	12.4	21	37	15	24.5	33	15.3	24.6	41	12.4	20.5	56
101	ECe019	P1116	EU	Italy	16.17	40.12	16.17	40.12	479	14.0208	6.94167	30.0505	601.647	27	3.9	23.1	11.5333	21.55	21.6	7.16667	755	102	18	44.6036	291	80	102	257	7.8	15	61	11.8	19.6	44	15.5	23.7	30	18	26.7	18	18.4	27	32	15.8	23.7	52
102	ECe020	P1117	EU	Italy	13.47	42.35	13.47	42.35	711	11.8167	9.96667	34.3678	686.352	27.9	-1.1	29	8.4	20.25	20.25	3.55	877	103	48	23.5517	295	168	168	220	5.4	15.3	71	9.1	20.2	67	12.5	24.2	65	14.5	27.9	48	14.5	27.9	55	11.9	24.2	76
103	ECe022	P1118	EU	Albania	20.36	40.54	20.36	40.54	1035	9.7375	9.55833	34.6316	648.429	25.1	-2.5	27.6	3.33333	17.8833	17.8833	2.05	1044	145	40	39.8474	388	127	127	342	3.2	12.5	85	7.5	17.9	79	10.6	22.1	44	12.4	25.1	40	12.2	24.9	43	9.5	20.8	64
104	ECe023	P1119	EU	Bulgaria	23.32	42.68	23.32	42.68	567	10.1875	9.975	32.3864	777.046	26.1	-4.7	30.8	17.6	1.71667	19.3667	0.266667	577	74	32	28.3423	201	105	174	115	4.7	15.5	52	9.2	20.3	71	12.4	23.8	74	13.8	26.1	56	14.1	26	44	10.4	22.8	40
105	ECe024	P1120	EU	Bulgaria	27.58	42.63	27.58	42.63	103	12.5125	8.25833	28.9766	742.677	27.2	-1.3	28.5	9.55	20.9333	21.3833	3.31667	576	72	31	22.4733	181	120	121	148	6.7	15.5	49	11.5	20.5	52	15.4	24.9	50	17.4	27.2	40	16.7	26.7	31	13.9	23.7	49
106	ECe025	P1121	EU	Romania	23.98	46.93	23.98	46.93	379	8.69583	10.3583	32.0691	810.153	24.6	-7.7	32.3	16.7167	-0.0833333	18.0167	-1.95	625	90	29	41.588	250	95	243	108	3.8	15.4	50	8.4	20.5	76	11.3	22.9	90	12.6	24.6	84	12.1	24.6	69	8.6	20.9	42
107	ECe026	P1122	EU	Slovenia	13.91	45.88	13.91	45.88	187	12.8583	8.35	31.749	670.335	27.3	1	26.3	13.8333	5.48333	21.2	4.9	1188	125	74	18.42	363	224	309	247	6.9	15.7	99	11	20.3	96	14.8	24.2	113	17	27.3	89	16.9	27	107	13.9	23.4	123
108	ECe027	P1123	EU	Slovenia	13.91	45.88	13.91	45.88	187	12.8583	8.35	31.749	670.335	27.3	1	26.3	13.8333	5.48333	21.2	4.9	1188	125	74	18.42	363	224	309	247	6.9	15.7	99	11	20.3	96	14.8	24.2	113	17	27.3	89	16.9	27	107	13.9	23.4	123
109	ECe028	P1124	EU	Yugoslavia	21.63	44.65	21.63	44.65	182	10.7583	9.63333	31.3789	789.245	27.6	-3.1	30.7	18.3333	2.3	20.0667	0.633333	663	88	41	26.7362	232	126	211	139	5.6	16.4	53	10.2	21.2	75	12.9	24.3	88	14.2	27.2	69	14.2	27.6	54	10.7	23.3	48
112	ECe032	P1126	EU	Sweden	14.2	55.94	14.2	55.94	3	7.89167	5.91667	25.7246	646.332	20.5	-2.5	23	15.4833	2.48333	16.0833	0.45	589	68	33	22.6447	184	103	172	136	2.1	9.1	35	6.7	14.6	41	11	18.9	46	13.1	20.5	68	12.9	20.1	58	10.1	16.2	58
113	ECe033	P1127	EU	Sweden	13.86	55.66	13.86	55.66	75	7.6	5.8	25.6637	641.054	19.9	-2.7	22.6	15.1333	2.2	15.7	0.25	636	68	35	21.5578	193	113	182	151	1.9	8.7	36	6.6	14.1	42	10.8	18.4	51	12.8	19.9	68	12.6	19.7	63	9.9	15.9	62
114	ECe034	P1128	EU	Slovakia	18.93	49.07	18.93	49.07	410	7.78333	9.95	31.6879	786.2	23.9	-7.5	31.4	16.9667	-0.85	16.9667	-2.46667	821	115	43	34.1731	302	133	302	143	2.7	13.9	60	6.8	18.7	87	10.1	22	115	11.3	23.9	94	10.9	23.6	93	7.9	19.7	67
117	ECe037	P1131	EU	Albania	20.63	41.03	20.63	41.03	714	11.325	10.15	35.2431	678.436	27.2	-1.6	28.8	7.76667	19.7	19.7	3.11667	888	117	41	32.5907	310	127	127	267	4.8	14.8	74	8.9	20	78	12	24.2	45	13.9	27.2	41	13.7	27.2	41	10.8	23.5	58
118	ECe038	P1132	EU	Bulgaria	24.56	42.08	24.56	42.08	355	11.3833	10.0667	31.8565	796.125	28.2	-3.4	31.6	19.2667	17	21.1167	1.48333	559	67	32	24.3638	180	107	145	128	5.7	16.2	44	10.4	21.5	67	14.1	25.6	65	15.8	28.2	48	15.3	27.7	32	11.4	23.6	34
119	ECe039	P1133	EU	Romania	24.63	45.03	24.63	45.03	496	8.79583	10.425	31.8807	827.61	25.2	-7.5	32.7	16.9333	-0.4	18.4167	-1.95	656	96	35	39.1429	259	106	246	110	3.6	15	55	8.5	20.2	79	11.5	23.2	96	13	25.2	84	12.5	25.1	66	9	21.5	47
120	ECe040	P1134	EU	Romania	23.93	46.4	23.93	46.4	333	9.24583	10.6583	32.7949	810.459	25.3	-7.2	32.5	17.2667	0.483333	18.5833	-1.4	586	88	27	45.5296	243	83	234	90	4.3	15.9	48	8.9	21	74	11.8	23.6	88	13	25.3	81	12.5	25.3	65	9	21.7	42
122	ECe046	P1135	EU	France	3.92	47.41	3.92	47.41	354	10.1708	8.34167	34.1872	612.764	23.5	-0.9	24.4	3.58333	6.38333	17.5833	2.45	792	77	53	12.7423	215	170	206	207	4.7	14.6	53	8.1	18.4	74	11.3	21.3	77	13.2	23.5	56	13.1	23.1	73	10.9	20.1	66
123	ECe048	P1136	EU	France	3.92	47.41	3.92	47.41	354	10.1708	8.34167	34.1872	612.764	23.5	-0.9	24.4	3.58333	6.38333	17.5833	2.45	792	77	53	12.7423	215	170	206	207	4.7	14.6	53	8.1	18.4	74	11.3	21.3	77	13.2	23.5	56	13.1	23.1	73	10.9	20.1	66
124	ECe054	P1137	EU	Greece	22.56	36.88	22.56	36.88	238	16.4667	8.66667	36.1111	573.206	29.8	5.8	24	11.4833	23.6167	23.6167	9.93333	681	131	5	80.0837	351	18	18	320	9.8	18.1	41	13.2	22.7	22	16.7	27.2	7	19.1	29.8	5	19.2	29.7	6	16.9	26.9	22
125	ECe055	P1138	EU	Italy	12.33	37.93	12.33	37.93	53	17.65	7.61667	35.4264	517.151	29.7	8.2	21.5	16.05	23.95	24.3	11.85	446	72	2	64.1941	197	20	47	142	10.9	18.9	37	14	22.7	16	17.5	26.4	7	20.2	29.2	2	20.7	29.7	11	19	27	34
126	ECe071	P1139	EU	Austria	13.38	47.32	13.38	47.32	1280	4.14583	9.475	33.3627	695.843	18.9	-9.5	28.4	12.5167	-3.41667	12.5167	-4.6	1392	167	77	27.5004	493	248	493	270	-1.6	8.6	98	2.7	13.4	119	6	17	167	7.6	18.9	167	7.4	18.2	159	4.7	15.1	119
127	ECe072	P1140	EU	Austria	15.2	48.77	15.2	48.77	541	7.37083	9.24167	32.3135	730.4	22.8	-5.8	28.6	16.2667	-0.45	16.2667	-1.71667	755	101	39	37.0056	290	127	290	129	1.8	12.6	53	6.4	17.8	81	9.7	20.7	101	11.2	22.8	101	10.9	22.3	88	7.4	18.1	60
128	ECe074	P1141	EU	Czech_Republic	18.18	48.87	18.18	48.87	377	8.09167	9.51667	31.5121	766.838	23.9	-6.3	30.2	17.1667	-0.283333	17.1667	-1.76667	740	100	39	34.2977	273	120	273	131	2.9	13.8	52	7.2	18.8	80	10.5	22.1	100	11.6	23.9	85	11.3	23.6	88	8.2	19.6	59
129	ECe075	P1142	EU	Czech_Republic	18.32	48.87	18.32	48.87	515	7.3125	9.34167	31.243	759.139	22.9	-7	29.9	16.2833	-1.01667	16.2833	-2.43333	798	109	43	33.9385	293	131	293	145	2.1	12.8	56	6.5	17.8	86	9.7	21	109	10.9	22.9	89	10.6	22.6	95	7.6	18.7	63
130	ECe076	P1143	EU	Czech_Republic	18.48	49.22	18.48	49.22	439	7.5625	9.35833	30.9879	768.352	23.2	-7	30.2	16.6	-0.916667	16.6	-2.38333	821	117	40	38.1425	314	126	314	136	2.5	13.1	59	6.7	18.1	91	10	21.3	117	11.3	23.2	98	10.9	22.9	99	7.9	19	67
131	ECe077	P1144	EU	Czech_Republic	18.32	48.87	18.32	48.87	515	7.3125	9.34167	31.243	759.139	22.9	-7	29.9	16.2833	-1.01667	16.2833	-2.43333	798	109	43	33.9385	293	131	293	145	2.1	12.8	56	6.5	17.8	86	9.7	21	109	10.9	22.9	89	10.6	22.6	95	7.6	18.7	63
133	ECe078	P1145	EU	Czech_Republic	18.17	48.85	18.17	48.85	377	8.09167	9.51667	31.5121	766.838	23.9	-6.3	30.2	17.1667	-0.283333	17.1667	-1.76667	740	100	39	34.2977	273	120	273	131	2.9	13.8	52	7.2	18.8	80	10.5	22.1	100	11.6	23.9	85	11.3	23.6	88	8.2	19.6	59
134	ECe080	P1147	EU	Slovakia	17.7	48.78	17.7	48.78	305	8.54583	9.375	31.25	764.162	24.4	-5.6	30	17.65	0.216667	17.65	-1.2	691	93	36	36.0147	262	110	262	119	3.3	14.2	48	7.7	19.3	74	11.1	22.5	93	12.2	24.4	84	11.8	23.9	85	8.7	19.9	54
135	ECe081	P1148	EU	Portugal	-8.78	41.7	-8.78	41.7	29	14.425	7.6	43.4286	373.579	23.9	6.4	17.5	9.98333	18.9167	19.05	9.98333	1273	179	15	55.0868	512	82	107	512	9.1	17.2	99	11.3	18.8	90	13.9	22	45	15.2	23.9	15	14.9	23.6	22	14.3	22.4	70
136	ECe082	P1149	EU	Italy	15.63	41.72	15.63	41.72	806	11.3417	6.15	26.3948	645.107	24.4	1.1	23.3	8.45	19.5	19.5	3.96667	593	66	35	20.6451	188	113	113	166	5.6	12.1	48	9.9	17.1	43	13.8	21.4	41	16.4	24.2	37	16.8	24.4	35	13.7	20.6	55
137	ECe083	P1150	EU	Italy	14.98	40.93	14.98	40.93	737	12.0625	7.10833	29.742	632.23	25.7	1.8	23.9	9.21667	20	20	4.81667	666	89	27	35.6863	240	90	90	211	5.8	13.4	54	9.8	18.4	43	13.5	22.4	31	16.2	25.7	27	16.5	25.7	32	13.9	21.9	54
138	ECe085	P1151	EU	Albania	20.47	41.82	20.47	41.82	1397	6.65	9.01667	32.9075	663.678	21.4	-6	27.4	0.05	14.6833	14.6833	-1.5	1075	132	56	26.763	359	179	179	320	0.9	9.8	88	5	14.8	93	8	18.3	66	9.6	21.2	56	9.6	21.4	57	7.1	17.8	71
139	ECe086	P1152	EU	Albania	19.52	41.29	19.52	41.29	53	15.575	8.43333	34.5628	595.538	28.7	4.3	24.4	9.9	23.0167	23.0167	8.55	1087	161	28	46.4007	430	110	110	381	9.3	18	83	13.3	22.4	72	16.9	26.5	45	18.7	28.7	28	18.6	28.7	37	16	25.7	70
140	ECe088	P1153	EU	Albania	20.15	40.33	20.15	40.33	663	12.0125	9.44167	34.712	641.763	27.1	-0.1	27.2	5.68333	20.0833	20.0833	4.41667	1241	183	31	53.1509	522	108	108	479	5.6	14.7	91	9.6	19.8	74	12.8	24.2	40	14.7	27.1	31	14.7	27	37	12	23	69
141	ECe089	P1154	EU	Albania	21	40.55	21	40.55	915	10.0542	10.6417	35.2373	696.254	26.8	-3.4	30.2	6.28333	18.7	18.7	1.56667	789	102	38	31.7187	277	118	118	224	3.4	13.8	68	7.8	19.4	72	10.8	23.8	40	12.5	26.8	40	12	26.3	38	9.1	22.2	50
142	ECe091	P1156	EU	Greece	21.64	37.67	21.64	37.67	197	16.5417	9.63333	38.0764	582.74	30.6	5.3	25.3	11.3667	23.7	23.7833	9.8	802	149	6	76.7357	402	26	46	364	9.5	19	50	12.9	23.3	27	16.3	27.5	12	18.7	30.3	6	18.8	30.6	8	16.6	27.7	32
144	ECe092	P1157	EU	Greece	23.22	39.18	23.22	39.18	198	16.1708	9.775	33.7069	701.918	32.2	3.2	29	9.55	25.0333	25.0333	7.93333	525	79	12	49.3911	208	53	53	200	9	19.4	36	13.2	24.2	35	17.4	29.1	26	20.2	32.2	15	19.6	31.7	12	16.5	27.5	26
145	ECe093	P1158	EU	Hungary	18.94	45.95	18.94	45.95	84	11.1792	9.975	32.1774	803.624	27.7	-3.3	31	19.0667	2.48333	20.6333	0.95	613	78	37	22.6524	196	116	188	129	5.9	17.1	49	10.6	22.2	62	13.7	25.1	78	15.1	27.7	56	14.6	27.6	54	11.1	24	46
146	ECe094	P1159	EU	Hungary	19.31	46.17	19.31	46.17	123	10.8958	9.69167	31.5689	803.994	27.3	-3.4	30.7	18.8167	2.3	20.3833	0.7	577	74	34	24.6628	189	106	181	120	5.8	16.6	46	10.5	21.8	61	13.6	24.7	74	15	27.3	54	14.6	27.1	53	11	23.5	42
147	ECe095	P1160	EU	Yugoslavia	19.5	46	19.5	46	115	10.9458	9.85833	32.0076	798.861	27.4	-3.4	30.8	18.7833	2.4	20.3833	0.85	579	75	34	24.6517	190	106	182	120	5.7	16.4	46	10.4	21.8	61	13.5	24.7	75	14.9	27.4	54	14.5	27.3	53	11	23.8	42
148	ECe100	P1161	EU	Germany	10.09	50.68	10.09	50.68	504	7.00417	8.94167	34.5238	655.159	21.2	-4.7	25.9	15.0833	2.66667	15.0833	-1.01667	768	84	49	15.625	226	159	226	180	0.8	11.5	56	5	16.7	66	8.3	20.1	84	10	21.2	72	9.8	21.1	70	6.7	17.6	55
149	ECe102	P1162	EU	Germany	12.55	53.57	12.55	53.57	71	8.04583	6.85833	27.6546	670.873	21.3	-3.5	24.8	16.4167	2.76667	16.4167	0.05	574	67	28	25.8643	194	98	194	121	2.7	10.7	36	7	16.3	53	11	19.8	67	13	21.3	61	12.4	21	66	9.3	17.2	50
150	ECe103	P1163	EU	Germany	10.09	50.68	10.09	50.68	504	7.00417	8.94167	34.5238	655.159	21.2	-4.7	25.9	15.0833	2.66667	15.0833	-1.01667	768	84	49	15.625	226	159	226	180	0.8	11.5	56	5	16.7	66	8.3	20.1	84	10	21.2	72	9.8	21.1	70	6.7	17.6	55
151	ECe104	P1164	EU	Georgia	41.86	42.5	41.86	42.5	111	14.0542	9.225	34.5506	672.155	27.8	1.1	26.7	22.15	12.5833	22.15	5.83333	1772	178	90	17.9457	512	343	512	434	7.1	17.8	125	11.5	22.1	90	15.2	25.5	177	18.4	27.4	157	18.6	27.8	178	15	25.1	161
152	ECe105	P1165	EU	Poland	22.07	49.62	22.07	49.62	336	6.775	8.61667	26.8432	853.979	22.7	-9.4	32.1	16.5333	-3.26667	16.5333	-4.6	695	96	34	38.8774	272	109	272	119	2.9	12.9	48	6.7	17.3	73	10.2	20.6	96	12.3	22.7	96	11.4	22	80	8.1	18	56
153	ECe106	P1166	EU	Slovakia	17.47	48.73	17.47	48.73	361	8.2625	9.225	31.0606	758.995	24	-5.7	29.7	17.3667	-0.0166667	17.3667	-1.36667	709	95	37	36.3326	271	114	271	122	3	13.8	49	7.4	18.8	75	10.9	22.2	95	11.9	24	88	11.7	23.5	88	8.5	19.4	55
1	ECe107	P1167	EU	Ukraine	34.98	48.5	34.98	48.5	55	9.01667	8.53333	24.1737	1010.22	27.7	-7.6	35.3	19.6167	1.98333	21.3167	-3.23333	501	58	33	19.1923	156	105	150	125	4.6	13.9	37	11	21.6	44	14.9	25.7	58	16.8	27.7	54	15.8	27	38	10.5	21.2	37
2	ECe108	P1168	EU	Spain	-6.22	41.95	-6.22	41.95	856	11.0542	11.2083	39.3275	623.157	27.7	-0.8	28.5	4.38333	19.0167	19.0167	3.7	580	76	17	39.6046	210	71	71	197	3.9	15.3	46	6.9	18.5	54	10.3	24	37	12.3	27.7	17	12.4	27.4	17	9.9	23.2	40
3	ECe109	P1169	EU	Spain	-0.55	42.57	-0.55	42.57	817	9.64583	9.94167	39.2951	564.694	23.6	-1.7	25.3	11.4833	16.6833	16.7	2.91667	775	83	43	16.0568	217	163	167	190	3	13.3	65	6.2	16.5	83	9.4	20.5	69	11.6	23.6	43	11.5	23.6	55	9.6	20.2	65
4	ECe111	P1171	EU	Romania	23.98	46.93	23.98	46.93	379	8.69583	10.3583	32.0691	810.153	24.6	-7.7	32.3	16.7167	-0.0833333	18.0167	-1.95	625	90	29	41.588	250	95	243	108	3.8	15.4	50	8.4	20.5	76	11.3	22.9	90	12.6	24.6	84	12.1	24.6	69	8.6	20.9	42
42	ECe112	P1214	EU	Austria	15.17	46.8	15.17	46.8	618	7.0625	9.725	31.371	779.301	23.3	-7.7	31	16.4667	-1.23333	16.4667	-2.81667	1013	131	43	36.5484	379	148	379	148	1.7	12.5	69	6.5	17.8	100	9.9	21.2	129	11.3	23.3	131	10.7	22.4	119	7.1	18.4	95
5	ECe122	P1172	EU	Germany	10.09	50.68	10.09	50.68	504	7.00417	8.94167	34.5238	655.159	21.2	-4.7	25.9	15.0833	2.66667	15.0833	-1.01667	768	84	49	15.625	226	159	226	180	0.8	11.5	56	5	16.7	66	8.3	20.1	84	10	21.2	72	9.8	21.1	70	6.7	17.6	55
6	ECe132	P1173	EU	Austria	15.79	46.72	15.79	46.72	241	9.50833	10.0167	32.1047	774.904	25.8	-5.4	31.2	18.8167	1.16667	18.8167	-0.3	908	115	40	35.2748	332	130	332	136	4.1	15.3	63	8.7	20.2	93	12.1	23.5	112	13.6	25.8	115	13	24.9	105	9.5	21.1	83
7	ECe133	P1174	EU	Austria	16.3	47.32	16.3	47.32	379	8.60833	9.55	31.7276	761.789	24.5	-5.6	30.1	17.75	0.483333	17.75	-1.03333	726	94	31	38.6065	274	106	274	107	3.2	14.2	47	7.8	19.2	83	11.2	22.3	93	12.5	24.5	94	12.2	23.8	87	8.8	19.9	67
8	ECe136	P1177	EU	Italy	13.09	42.92	13.09	42.92	914	10.6417	7.46667	28.9406	673.201	25.1	-0.7	25.8	11.75	3.26667	19.05	2.73333	879	101	55	20.6887	282	176	200	185	4.8	12.5	74	9	17.7	75	12.5	21.7	78	15.1	25.1	56	15	24.9	66	12.2	21	83
9	ECe139	P1179	EU	Germany	11.56	52.733	11.56	52.733	30	8.9125	7.84167	31.1177	673.995	22.9	-2.3	25.2	17.2667	1.5	17.2667	0.733333	546	63	32	21.4215	179	109	179	115	3.4	12.6	41	7.6	18.1	51	11.1	21.4	63	13.1	22.9	58	12.6	22.5	58	9.5	18.7	43
10	ECe140	P1180	EU	Germany	9.22	51.29	9.22	51.29	331	8.3	7.56667	31.0109	645.576	21.6	-2.8	24.4	14.6167	4.06667	16.1167	0.333333	808	83	52	14.556	236	165	236	194	3.2	12.4	55	6.9	17	72	10.2	20.2	83	11.8	21.6	81	11.6	21.3	72	9	18.2	65
12	ECe143	P1181	EU	Italy	15.05	37.9	15.05	37.9	553	15.0167	7.31667	31.5374	597.781	28.1	4.9	23.2	12.8333	22.5333	22.6833	8.41667	634	98	12	57.3805	261	43	78	210	8.1	15.6	44	12	20.3	29	16	24.8	12	18.9	28	12	19.4	28.1	19	16.9	24.8	47
13	ECe144	P1182	EU	The_Netherlands	4.8	52.88	4.8	52.88	0	8.97917	5.10833	25.9306	555.033	19.8	0.1	19.7	10.75	3.56667	15.7333	3	766	86	40	27.3211	255	134	229	181	4.4	2.9	40	8	14.6	45	10.9	17.5	49	13.1	19.5	69	13.3	19.8	77	11.1	17.6	83
14	ECe145	P1183	EU	Poland	21.04	49.59	21.04	49.59	456	6.95833	9.1	28.9809	805.072	22.9	-8.5	31.4	16.55	-2.4	16.55	-3.41667	786	114	36	41.8691	319	123	319	133	2.2	12.4	56	6.4	17.2	81	10.2	20.9	114	12	22.9	111	11.1	22.2	94	7.4	18	60
15	ECe146	P1184	EU	Portugal	-8.87	37.13	-8.87	37.13	88	16.3708	8.475	46.8232	351.997	26.5	8.4	18.1	13.1667	20.5	20.9333	12.3333	495	82	1	74.0315	235	17	18	224	10.6	18.9	37	12.1	21	21	14.4	23.8	13	15.8	26.3	1	16.2	26.5	3	15.9	24.9	14
16	ECe147	P1185	EU	Romania	23.46	46.78	23.46	46.78	480	8.5	9.81667	32.0806	787.894	24.1	-6.5	30.6	16.3333	0.05	17.65	-1.7	608	91	28	45.5259	252	90	244	100	3.6	14.6	48	8.2	19.9	78	11.1	22.3	91	12.4	24.1	83	12	24	70	8.7	20.4	39
17	ECe151	P1188	EU	Spain	2.72	41.7	2.72	41.7	45	15.8875	6.94167	31.1286	558.114	27.7	5.4	22.3	16.9667	22.85	22.9167	9.35	696	108	28	34.0093	241	125	157	153	10.3	17.6	57	13.7	21	58	17.2	25	40	19.9	27.7	28	19.8	27.5	57	17.9	24.7	72
18	ECe153	P1189	EU	Hungary	18.95	46.18	18.95	46.18	89	11.2042	9.65833	31.1559	808.071	27.6	-3.4	31	19.15	2.46667	20.6833	0.883333	587	75	35	23.6557	189	109	182	122	6.2	17.1	47	10.8	22.1	60	14	25.1	75	15.3	27.6	54	14.8	27.3	53	11.4	23.8	45
19	ECe154	P1190	EU	Hungary	18.74	46.2	18.74	46.2	85	11.275	9.55	30.8065	809.578	27.6	-3.4	31	19.2333	2.51667	20.7667	0.883333	596	77	35	24.3182	193	110	187	123	6.3	17.2	48	10.8	22.2	60	14.1	25.2	77	15.5	27.6	56	15	27.2	54	11.6	23.6	47
20	ECe156	P1191	EU	Germany	9.22	51.29	9.22	51.29	331	8.3	7.56667	31.0109	645.576	21.6	-2.8	24.4	14.6167	4.06667	16.1167	0.333333	808	83	52	14.556	236	165	236	194	3.2	12.4	55	6.9	17	72	10.2	20.2	83	11.8	21.6	81	11.6	21.3	72	9	18.2	65
21	ECe157	P1192	EU	Albania	20.27	40.03	20.27	40.03	570	12.5667	9.83333	35.2449	651.831	28.1	0.2	27.9	6.1	20.7667	20.7667	4.83333	1340	216	26	60.4031	596	94	94	556	6	15.5	92	9.9	20.6	69	13.2	25.1	36	15.1	28.1	26	15.1	28	32	12.5	23.8	70
23	ECe158	P1193	EU	Croatia	16.26	46.15	16.26	46.15	261	9.73333	9.48333	31.1952	774.084	25.7	-4.7	30.4	19	1.4	19	-0.116667	920	104	46	26.5531	303	147	303	161	4.5	15.3	72	8.9	20.1	91	12.5	23.5	104	14	25.7	102	13.3	25	97	10.1	21.3	80
24	ECe159	P1194	EU	Croatia	15.1	45.05	15.1	45.05	712	8.67917	8.00833	29.8818	697.386	23.5	-3.3	26.8	5.08333	17.2167	17.2167	0.0666667	1355	157	87	21.9785	455	282	282	345	3.5	12.3	99	7.5	17	104	10.8	20.7	108	12.7	23.5	87	12.4	23.2	87	9.6	19.3	114
25	ECe160	P1195	EU	Croatia	15.33	48.83	15.33	48.83	512	7.53333	9.2	32.2807	731.286	22.9	-5.6	28.5	16.4333	-0.3	16.4333	-1.56667	728	98	37	37.7281	281	121	281	123	2	12.7	51	6.6	17.9	79	9.8	20.9	98	11.4	22.9	98	11.1	22.5	85	7.6	18.3	58
26	ECe161	P1196	EU	Croatia	14.62	45.13	14.62	45.13	80	13.9792	8.05833	31.3554	652.967	28.1	2.4	25.7	10.75	22.1167	22.1167	6.23333	1292	160	72	28.4992	459	241	241	344	8.2	16.6	87	12.3	21.3	91	15.8	25	92	18.2	28.1	72	18	27.6	77	15	24.2	122
27	ECe162	P1197	EU	Bulgaria	23.31	42.2	23.31	42.2	2423	-0.116667	8.2	33.0645	616.782	13.4	-11.4	24.8	1.9	5.11667	7.38333	-7.38333	830	87	33	26.3494	246	129	195	240	-6.6	1.7	80	-2.1	6.8	83	1	10.6	83	2.8	13.3	58	3.2	13.4	54	0.7	10.3	33
28	ECe163	P1198	EU	Bulgaria	24.39	41.59	24.39	41.59	1321	6.7375	9.25833	32.9478	699.042	22	-6.1	28.1	0	12.2	15.3167	-1.71667	680	72	34	22.5282	201	118	160	187	0.5	9.9	58	4.9	15.2	69	8.4	19.2	72	10.3	22	48	10.3	21.7	40	7.2	18.2	34
29	ECe166	P1199	EU	Bulgaria	26.51	43.36	26.51	43.36	203	10.7542	9.65833	30.5643	806.233	27.3	-4.3	31.6	15.15	1.58333	20.5167	0.616667	607	77	37	24.6409	198	119	171	136	5.3	15.8	51	10.2	21.1	70	13.6	24.9	77	15.4	27.3	51	14.9	27	43	10.8	22.6	46
30	ECe168	P1200	EU	Austria	13.29	46.72	13.29	46.72	1043	6.0875	9.85833	33.4181	710.986	21.4	-8.1	29.5	14.6167	-1.6	14.6167	-2.88333	1232	137	61	27.7503	409	193	409	209	0.2	10.7	98	4.4	15.4	105	7.8	19.2	137	9.5	21.4	135	9.3	20.5	137	6.7	17.5	113
32	ECe170	P1202	EU	Germany	9.22	51.29	9.22	51.29	331	8.3	7.56667	31.0109	645.576	21.6	-2.8	24.4	14.6167	4.06667	16.1167	0.333333	808	83	52	14.556	236	165	236	194	3.2	12.4	55	6.9	17	72	10.2	20.2	83	11.8	21.6	81	11.6	21.3	72	9	18.2	65
34	ECe171	P1203	EU	Georgia	41.84	41.78	41.84	41.78	356	12.4833	9.21667	35.3129	642.348	25.9	-0.2	26.1	10.15	10.9833	20.15	4.56667	1820	233	80	29.6261	624	295	448	552	5.6	16.2	101	9.7	20.1	80	13.1	23.4	134	16.3	25.4	118	16.5	25.9	151	13.3	23.5	179
35	ECe172	P1204	EU	Greece	20.26	39.53	20.26	39.53	146	15.8083	9.96667	36.5079	621.464	31.1	3.8	27.3	9.95	23.6333	23.6333	8.56667	1158	192	12	67.7996	533	51	51	487	8.9	18.5	73	12.3	23	49	15.8	27.7	19	18.1	31	12	18.1	31.1	20	15.8	26.9	71
36	ECe173	P1205	EU	Portugal	-8.62	41.15	-8.62	41.15	86	14.4	8.83333	45.068	396.507	24.7	5.1	19.6	10.3	19.0833	19.2833	9.51667	1178	164	15	54.2988	477	80	101	452	8.9	17.9	110	11.1	19.3	89	13.6	22.4	42	14.7	24.5	15	14.6	24.7	23	13.8	23.4	63
37	ECe174	P1206	EU	Slovakia	19.13	48.33	19.13	48.33	428	8.20833	9.98333	31.7941	788.295	24.4	-7	31.4	16.0167	-0.283333	17.4167	-1.98333	693	87	41	25.2894	226	126	223	139	3	14.3	49	7.5	19.5	74	10.6	22.4	87	11.7	24.4	65	11.3	24.1	71	8.2	20.2	54
38	ECe175	P1207	EU	Sweden	14.2	55.94	14.2	55.94	3	7.89167	5.91667	25.7246	646.332	20.5	-2.5	23	15.4833	2.48333	16.0833	0.45	589	68	33	22.6447	184	103	172	136	2.1	9.1	35	6.7	14.6	41	11	18.9	46	13.1	20.5	68	12.9	20.1	58	10.1	16.2	58
39	ECe176	P1208	EU	Turkey	30.27	37.19	30.27	37.19	974	13.0208	12.5917	38.8632	743.809	30.8	-1.6	32.4	4.11667	22.0833	22.2667	4.11667	474	77	8	59.5732	212	30	39	212	5.3	17.5	41	9.1	22.4	38	13.1	27.2	22	16.2	30.8	9	15.6	30.7	8	11.9	27.3	13
43	ECe179	ECE179	EU	Italy	9.15	40.07	9.15	40.07	756	12.7625	7.725	31.7901	610.447	27	2.7	24.3	7.31667	20.5667	20.7167	6.05	820	126	10	54.8779	320	58	70	315	6	13.3	74	9.6	18.3	50	13.4	22.9	30	16.4	27	10	16.7	27	18	14.1	23.1	42
45	ECe890	WGS1	EU	France	2.07	46.91	2.07	46.91	156	11.1	9.35	37.8543	587.576	24.7	0	24.7	4.78333	7.38333	18.2167	3.83333	709	72	49	10.8604	187	159	173	180	5.1	15.8	49	8.4	19.3	72	11.5	22.6	60	13.2	24.7	50	13	24.3	63	11.1	21.8	61
53	ECe891	WGS2	EU	Portugal	-7.8	40.89	-7.8	40.89	823	11.8208	9.20833	38.2089	543.107	25.8	1.7	24.1	5.51667	18.7667	18.7667	5.51667	1372	208	15	58.2886	560	91	91	560	5.6	14.9	113	7.8	17.3	93	11.4	22.4	61	13.3	25.6	15	13.6	25.8	16	11.8	22.5	60
56	ECe892	WGS3	EU	Portugal	-8.27	40.27	-8.27	40.27	157	15.6333	10.2333	42.8173	478.375	29.2	5.3	23.9	9.83333	21.4167	21.6333	9.83333	990	140	10	55.8999	398	66	69	398	9.4	19.5	88	11.3	21.5	74	14.1	25.8	44	15.4	28.4	10	15.6	29.2	12	14.5	26.7	47
57	ECe893	WGS6	EU	France	2.07	46.91	2.07	46.91	156	11.1	9.35	37.8543	587.576	24.7	0	24.7	4.78333	7.38333	18.2167	3.83333	709	72	49	10.8604	187	159	173	180	5.1	15.8	49	8.4	19.3	72	11.5	22.6	60	13.2	24.7	50	13	24.3	63	11.1	21.8	61
58	ECe894	WGS7	EU	France	3.92	47.41	3.92	47.41	354	10.1708	8.34167	34.1872	612.764	23.5	-0.9	24.4	3.58333	6.38333	17.5833	2.45	792	77	53	12.7423	215	170	206	207	4.7	14.6	53	8.1	18.4	74	11.3	21.3	77	13.2	23.5	56	13.1	23.1	73	10.9	20.1	66
59	ECe895	WGS8	EU	France	2.07	46.91	2.07	46.91	156	11.1	9.35	37.8543	587.576	24.7	0	24.7	4.78333	7.38333	18.2167	3.83333	709	72	49	10.8604	187	159	173	180	5.1	15.8	49	8.4	19.3	72	11.5	22.6	60	13.2	24.7	50	13	24.3	63	11.1	21.8	61
60	ECe896	WGS9	EU	Spain	-3.81	37.3	-3.81	37.3	854	14.7042	11.775	37.7404	678.405	33	1.8	31.2	7.8	23.5833	23.5833	7	527	68	6	55.7882	199	28	28	194	6.7	18.1	59	9.7	21.9	43	13.9	28.4	15	16.9	33	6	17	32.3	7	13.9	27.4	22
46	ECe897	WGS10	EU	Spain	-3.18	36.98	-3.18	36.98	1439	11.6333	11.8667	38.2796	664.182	29.9	-1.1	31	6.81667	20.3167	20.3833	4.26667	610	75	12	48.1928	214	48	56	208	3.4	14.7	75	6.3	18.3	54	10.4	24.6	21	13.7	29.9	12	14	29.3	15	10.8	24.6	29
47	ECe898	WGS12	EU	France	3.92	47.41	3.92	47.41	354	10.1708	8.34167	34.1872	612.764	23.5	-0.9	24.4	3.58333	6.38333	17.5833	2.45	792	77	53	12.7423	215	170	206	207	4.7	14.6	53	8.1	18.4	74	11.3	21.3	77	13.2	23.5	56	13.1	23.1	73	10.9	20.1	66
48	ECe899	WGS13	EU	Spain	-6.58	42.55	-6.58	42.55	630	11.9917	10.4833	39.411	583.986	27.1	0.5	26.6	5.53333	19.3333	19.3333	5.05	678	90	20	39.6088	252	84	84	231	5.4	15.9	50	8.5	19.3	57	11.4	23.9	38	13.5	27.1	20	13.2	26.9	26	11.2	23.2	48
49	ECe900	WGS14	EU	Portugal	-8.83	41.69	-8.83	41.69	25	14.4167	7.45	43.314	369.393	23.7	6.5	17.2	10.0167	18.85	18.9833	10.0167	1271	180	14	55.329	512	81	106	512	9.2	17.1	98	11.4	18.7	90	13.9	21.9	45	15.3	23.7	14	14.9	23.4	22	14.4	22.2	70
50	ECe901	WGS15	EU	Spain	-5.74	40.37	-5.74	40.37	1484	8.98333	10.75	37.1972	651.224	26.4	-2.5	28.9	2.41667	17.4333	17.5333	1.78333	706	84	17	38.8531	240	77	82	222	1.2	12	65	4.3	15.6	75	8.6	21.9	47	11.2	26.4	18	11.2	25.9	17	8.6	21.3	42
51	ECe902	WGS16	EU	Portugal	-16.89	32.79	-16.89	32.79	917	14.1917	6.01667	43.2854	291.359	22	8.1	13.9	12.2667	17.35	18.15	11.1	709	112	7	67.8833	324	34	47	277	8.9	14.7	47	10.4	16.4	29	12.5	18.6	16	14.6	21.1	7	15.3	22	11	14.7	21.2	29
52	ECe903	WGS17	EU	Portugal	-17.03	32.8	-17.03	32.8	602	15.8292	5.94167	44.6742	273.956	23.2	9.9	13.3	14.0833	18.6667	19.5	12.8833	662	107	5	71.1931	310	26	39	261	10.7	16.4	43	12.1	18	25	14.1	19.9	13	15.9	22.2	5	16.7	23.2	8	16.3	22.7	26
Note. Bioclimatic variables are derived from the monthly temperature and rainfall values in order to generate 19 more biologically meaningful variables coded as follow:
BIO1 = Annual Mean Temperature
BIO2 = Mean Diurnal Range (Mean of monthly (max temp - min temp))
BIO3 = Isothermality (BIO2/BIO7) (* 100)
BIO4 = Temperature Seasonality (standard deviation *100)
BIO5 = Max Temperature of Warmest Month
BIO6 = Min Temperature of Coldest Month
BIO7 = Temperature Annual Range (BIO5-BIO6)
BIO8 = Mean Temperature of Wettest Quarter
BIO9 = Mean Temperature of Driest Quarter
BIO10 = Mean Temperature of Warmest Quarter
BIO11 = Mean Temperature of Coldest Quarter
BIO12 = Annual Precipitation
BIO13 = Precipitation of Wettest Month
BIO14 = Precipitation of Driest Month
BIO15 = Precipitation Seasonality (Coefficient of Variation)
BIO16 = Precipitation of Wettest Quarter
BIO17 = Precipitation of Driest Quarter
BIO18 = Precipitation of Warmest Quarter
BIO19 = Precipitation of Coldest Quarter

## Sheet: Supplementary Data 7
Supplementary Data 7. Total amount of synonymous, missense, stop-gain and stop-loss non-reference alleles within each accession.
Code	Internal id	Continent	Group	Country	Missense	Synonymous	Stop gained	Stop lost
ECa012	1011	AM	A1	Colombia	13190	13439	150	28
ECa013	1012	AM	A1	Mexico	12409	12801	126	27
ECa014	1013	AM	A1	Mexico	12259	12715	120	26
ECa023	1022	AM	A1	Peru	13164	13341	147	27
ECa027	1026	AM	A1	Costa Rica	12206	12173	122	29
ECa029	1209	AM	A1	Mexico	12487	12858	125	26
ECa032	1210	AM	A1	Mexico	12520	12874	126	27
ECa033	1029	AM	A1	Mexico	12441	12827	121	27
ECa034	1030	AM	A1	Brazil	13487	14086	127	31
ECa035	1031	AM	A1	Brazil	13367	14066	131	32
ECa042	1211	AM	A1	Argentina	12949	13784	132	32
ECa006	1006	AM	A2	Bolivia	11859	11889	102	34
ECa008	1007	AM	A2	Ecuador	13354	14432	149	38
ECa009	1008	AM	A2	Ecuador	13195	14472	149	35
ECa025	1024	AM	A2	Peru	9549	10040	100	21
ECa031	1028	AM	A2	Peru	11567	12101	98	32
ECa040	1036	AM	A2	Argentina	12258	12154	128	42
ECa043	1038	AM	A2	Argentina	12524	12321	119	33
ECa044	1039	AM	A2	Argentina	12860	13008	139	41
ECa048	1042	AM	A2	Peru	12671	13270	117	37
ECa330	WGS4	AM	A2	Argentina	12000	11932	122	34
ECa331	WGS5	AM	A2	Argentina	12211	12061	114	35
ECa332	WGS11	AM	A2	Argentina	10584	10565	89	25
ECa333	WGS18	AM	A2	Bolivia	11114	11407	103	31
ECa334	WGS19	AM	A2	Argentina	11643	11655	101	31
ECa004	1004	AM	A3	Chile	12948	12584	126	37
ECa005	1005	AM	A3	Chile	12767	12530	129	35
ECa016	1015	AM	A3	Chile	12750	12570	118	39
ECa018	1017	AM	A3	Chile	12838	12531	119	36
ECa020	1019	AM	A3	Chile	12894	12655	125	38
ECa001	1001	AM	AND	Brazil	12540	12921	117	35
ECa002	1002	AM	AND	Chile	16536	18605	151	42
ECa003	1003	AM	AND	Chile	12077	12150	103	37
ECa010	1009	AM	AND	Peru	10045	10894	90	26
ECa011	1010	AM	AND	Bolivia	18673	21926	180	40
ECa015	1014	AM	AND	Peru	10627	10914	109	33
ECa017	1016	AM	AND	Chile	13994	13941	140	33
ECa019	1018	AM	AND	Colombia	13302	13086	139	33
ECa021	1020	AM	AND	Peru	10443	10588	99	20
ECa022	1021	AM	AND	Peru	10137	10431	89	27
ECa024	1023	AM	AND	Peru	11180	11240	116	31
ECa026	1025	AM	AND	Brazil	12150	12533	117	34
ECa028	1027	AM	AND	Colombia	8794	9320	95	20
ECa036	1032	AM	AND	Peru	10871	11252	115	35
ECa037	1033	AM	AND	Peru	10517	10728	114	34
ECa038	1034	AM	AND	Peru	10396	10735	109	36
ECa041	1037	AM	AND	Argentina	13900	15006	122	39
ECa045	1040	AM	AND	Brazil	12586	13354	130	31
ECa046	1041	AM	AND	Argentina	20359	22971	237	40
ECa050	1212	AM	AND	Colombia	12193	12988	116	25
ECa051	1043	AM	AND	Peru	365	321	4	0
ECa059	1051	AM	M1	Mexico	49450	63190	450	127
ECa061	1053	AM	M1	Mexico	49000	62569	409	110
ECa062	1054	AM	M1	Mexico	49742	63308	452	127
ECa063	1055	AM	M1	Mexico	49229	62829	446	121
ECa066	1058	AM	M1	Chile	49460	63114	421	114
ECa076	1068	AM	M1	Mexico	49188	62359	435	109
ECa077	1069	AM	M1	Mexico	49071	63125	440	111
ECa086	1078	AM	M1	Mexico	48964	62721	431	111
ECa087	1079	AM	M1	Mexico	48389	62315	431	113
ECa088	1080	AM	M1	Mexico	49362	63277	425	117
ECa089	1081	AM	M1	Mexico	48285	61581	410	118
ECa090	1082	AM	M1	Mexico	47759	61044	399	106
ECa104	1095	AM	M1	Mexico	49187	63010	423	101
ECa105	1096	AM	M1	Mexico	48865	62973	441	110
ECa106	1097	AM	M1	Mexico	48970	62711	429	105
ECa_r1	1098	AM	M2	Nicaragua	47956	61074	463	95
ECa052	1044	AM	M2	Venenzuela	48997	62189	461	106
ECa053	1045	AM	M2	Honduras	49036	62251	452	108
ECa056	1048	AM	M2	Ecuador	49240	62556	477	107
ECa060	1052	AM	M2	Mexico	47956	61136	455	102
ECa064	1056	AM	M2	Mexico	41978	54424	385	89
ECa067	1059	AM	M2	Costa Rica	49259	62207	438	101
ECa069	1061	AM	M2	Chile	49160	62609	458	103
ECa070	1062	AM	M2	Chile	48215	61622	451	98
ECa071	1063	AM	M2	ElSalvador	48671	62071	448	99
ECa072	1064	AM	M2	Peru	48976	62378	457	100
ECa075	1067	AM	M2	Costa Rica	45558	58839	425	93
ECa079	1071	AM	M2	Costa Rica	49547	62607	459	109
ECa080	1072	AM	M2	Costa Rica	48788	61822	437	97
ECa082	1074	AM	M2	Honduras	48033	61033	438	100
ECa083	1075	AM	M2	Honduras	47940	61059	440	92
ECa085	1077	AM	M2	ElSalvador	48747	62041	446	105
ECa092	1084	AM	M2	Colombia	48834	62209	451	89
ECa095	1087	AM	M2	Mexico	46181	59322	452	98
ECa096	1088	AM	M2	Costa Rica	46473	59387	427	104
ECa098	1090	AM	M2	Mexico	49022	62328	483	105
ECa_r2	1099	AM	MES	Honduras	48710	62300	426	92
ECa054	1046	AM	MES	Chile	49463	62803	439	99
ECa055	1047	AM	MES	Ecuador	48180	61345	438	93
ECa057	1049	AM	MES	Mexico	48012	61874	424	104
ECa058	1050	AM	MES	Mexico	48160	62010	436	111
ECa065	1057	AM	MES	Mexico	48545	62388	454	97
ECa068	1060	AM	MES	Peru	47755	61028	425	78
ECa073	1065	AM	MES	Brazil	44504	57444	367	95
ECa078	1070	AM	MES	Costa Rica	50326	63705	455	106
ECa084	1076	AM	MES	Guatemala	46432	59336	417	93
ECa091	1083	AM	MES	Colombia	49062	62824	439	107
ECa094	1086	AM	MES	Venezuela	47357	60033	448	102
ECa099	1091	AM	MES	Mexico	45810	58591	395	93
ECa100	1092	AM	MES	Brazil	48586	61776	440	100
ECa101	1093	AM	MES	Argentina	43755	55499	414	98
ECa102	1213	AM	MES	Argentina	47178	60110	429	101
ECa103	1094	AM	MES	Colombia	47958	62002	446	107
ECe002	1101	EU	EU_A	Germany	16125	16879	155	32
ECe003	1102	EU	EU_A	Germany	15818	17781	146	21
ECe004	1103	EU	EU_A	Germany	11703	12283	127	31
ECe009	1107	EU	EU_A	Czech Republic	12021	12407	118	30
ECe010	1108	EU	EU_A	Georgia	11844	12222	123	34
ECe011	1109	EU	EU_A	Georgia	13937	14826	131	31
ECe013	1111	EU	EU_A	Slk	13357	13597	145	32
ECe014	1112	EU	EU_A	Portugal	11972	12120	124	29
ECe016	1113	EU	EU_A	Spain	14725	15362	174	27
ECe017	1114	EU	EU_A	Italy	19025	21458	202	51
ECe018	1115	EU	EU_A	Italy	12837	12961	112	28
ECe019	1116	EU	EU_A	Italy	13164	13240	126	34
ECe020	1117	EU	EU_A	Italy	15401	16828	142	41
ECe022	1118	EU	EU_A	Albania	13134	13765	139	31
ECe023	1119	EU	EU_A	Bulgaria	12836	13438	120	38
ECe024	1120	EU	EU_A	Bulgaria	12729	13367	124	37
ECe025	1121	EU	EU_A	Romania	15977	17598	171	41
ECe026	1122	EU	EU_A	Slovenia	15210	17003	131	44
ECe027	1123	EU	EU_A	Slovenia	13191	13724	129	35
ECe028	1124	EU	EU_A	Yugoslavia	13662	13751	126	39
ECe031	1125	EU	EU_A	Net	24058	27321	248	52
ECe032	1126	EU	EU_A	Sweden	20623	23600	204	45
ECe033	1127	EU	EU_A	Sweden	26119	30904	237	50
ECe034	1128	EU	EU_A	Slk	14664	15709	141	34
ECe035	1129	EU	EU_A	Spain	28394	33456	271	71
ECe036	1130	EU	EU_A	Italy	17393	18920	168	46
ECe038	1132	EU	EU_A	Bulgaria	23391	27250	239	52
ECe039	1133	EU	EU_A	Romania	20033	22696	197	45
ECe040	1134	EU	EU_A	Romania	16910	18011	172	52
ECe046	1135	EU	EU_A	France	18192	19905	170	43
ECe048	1136	EU	EU_A	France	16386	17895	177	32
ECe054	1137	EU	EU_A	Greece	16519	17966	175	31
ECe055	1138	EU	EU_A	Italy	17356	18389	174	43
ECe109	1169	EU	EU_A	Spain	28396	33539	264	71
ECe132	1173	EU	EU_A	Austria	19755	22721	191	44
ECe133	1174	EU	EU_A	Austria	12331	12710	127	28
ECe136	1177	EU	EU_A	Italy	13562	13883	130	41
ECe139	1179	EU	EU_A	Germany	20342	23726	192	50
ECe140	1180	EU	EU_A	Germany	11585	12176	120	29
ECe143	1181	EU	EU_A	Italy	13916	14702	148	31
ECe144	1182	EU	EU_A	Net	18595	21023	188	41
ECe145	1183	EU	EU_A	Poland	22240	26379	167	41
ECe146	1184	EU	EU_A	Portugal	11990	12483	119	35
ECe147	1185	EU	EU_A	Romania	18779	20455	192	50
ECe151	1188	EU	EU_A	Spain	18150	20148	183	43
ECe153	1189	EU	EU_A	Hungary	14915	15558	168	33
ECe154	1190	EU	EU_A	Hungary	12115	12398	120	31
ECe156	1191	EU	EU_A	Germany	14710	16198	136	38
ECe158	1193	EU	EU_A	Croatia	15472	17708	165	39
ECe159	1194	EU	EU_A	Croatia	16485	18728	154	38
ECe160	1195	EU	EU_A	Croatia	12843	13611	122	28
ECe161	1196	EU	EU_A	Croatia	13784	14536	142	26
ECe162	1197	EU	EU_A	Bulgaria	17886	20548	158	39
ECe163	1198	EU	EU_A	Bulgaria	11900	12296	98	33
ECe168	1200	EU	EU_A	Austria	14429	15659	135	42
ECe170	1202	EU	EU_A	Germany	16509	18399	165	33
ECe171	1203	EU	EU_A	Georgia	15413	17002	162	44
ECe172	1204	EU	EU_A	Greece	14842	16532	135	36
ECe173	1205	EU	EU_A	Portugal	13232	13566	122	35
ECe175	1207	EU	EU_A	Sweden	14207	15273	142	34
ECe179	ECE179	EU	EU_A	Italy	16123	17914	145	39
ECe890	WGS1	EU	EU_A	France	25000	29444	267	57
ECe891	WGS2	EU	EU_A	Portugal	11710	11881	119	24
ECe892	WGS3	EU	EU_A	Portugal	12958	12881	129	38
ECe894	WGS7	EU	EU_A	France	15605	17774	147	32
ECe897	WGS10	EU	EU_A	Spain	18108	20492	164	41
ECe898	WGS12	EU	EU_A	France	15457	16830	162	35
ECe899	WGS13	EU	EU_A	Spain	13165	13486	118	40
ECe900	WGS14	EU	EU_A	Portugal	17282	20393	154	40
ECe902	WGS16	EU	EU_A	Portugal	14373	15309	130	38
ECe903	WGS17	EU	EU_A	Portugal	15927	17570	153	41
ECe001	1100	EU	EU_M	Germany	46544	59016	440	100
ECe006	1104	EU	EU_M	Spain	45293	57169	413	91
ECe037	1131	EU	EU_M	Albania	47355	59686	460	96
ECe071	1139	EU	EU_M	Austria	48733	61797	443	102
ECe072	1140	EU	EU_M	Austria	48105	61730	442	106
ECe074	1141	EU	EU_M	Czech Republic	47916	60139	409	99
ECe075	1142	EU	EU_M	Czech Republic	48680	61971	427	102
ECe076	1143	EU	EU_M	Czech Republic	48517	61843	432	93
ECe077	1144	EU	EU_M	Czech Republic	46199	59188	404	104
ECe078	1145	EU	EU_M	Czech Republic	46893	59702	424	88
ECe080	1147	EU	EU_M	Slk	47517	60410	413	101
ECe081	1148	EU	EU_M	Portugal	47180	59647	416	100
ECe082	1149	EU	EU_M	Italy	48776	61990	449	95
ECe083	1150	EU	EU_M	Italy	48229	61148	428	104
ECe085	1151	EU	EU_M	Albania	49252	62257	458	104
ECe086	1152	EU	EU_M	Albania	39466	48686	371	96
ECe088	1153	EU	EU_M	Albania	44057	56695	383	101
ECe089	1154	EU	EU_M	Albania	47288	60215	423	102
ECe091	1156	EU	EU_M	Greece	48377	62154	456	96
ECe092	1157	EU	EU_M	Greece	44962	58010	402	87
ECe093	1158	EU	EU_M	Hungary	45189	57451	393	103
ECe094	1159	EU	EU_M	Hungary	38821	50235	316	79
ECe095	1160	EU	EU_M	Yugoslavia	46421	59202	409	99
ECe100	1161	EU	EU_M	Germany	37328	47581	344	82
ECe102	1162	EU	EU_M	Germany	48716	61657	447	104
ECe103	1163	EU	EU_M	Germany	45794	58567	395	95
ECe104	1164	EU	EU_M	Georgia	35037	44206	325	84
ECe105	1165	EU	EU_M	Poland	47996	61130	404	109
ECe106	1166	EU	EU_M	Slk	37190	46733	361	87
ECe107	1167	EU	EU_M	Ukraine	36722	46111	356	82
ECe108	1168	EU	EU_M	Spain	47404	61040	423	108
ECe111	1171	EU	EU_M	Romania	34786	42193	336	65
ECe112	1214	EU	EU_M	Austria	28811	35307	244	59
ECe122	1172	EU	EU_M	Germany	47467	60773	443	100
ECe157	1192	EU	EU_M	Albania	46085	59029	412	101
ECe166	1199	EU	EU_M	Bulgaria	47083	59604	424	92
ECe169	1201	EU	EU_M	Czech Republic	43768	56439	368	89
ECe174	1206	EU	EU_M	Slk	48853	62071	413	100
ECe176	1208	EU	EU_M	Turkey	44816	57807	391	100
ECe893	WGS6	EU	EU_M	France	36538	45774	326	73
ECe895	WGS8	EU	EU_M	France	33754	41800	284	74
ECe896	WGS9	EU	EU_M	Spain	45211	57788	380	92
ECe901	WGS15	EU	EU_M	Spain	30239	36122	287	61

## Sheet: Supplementary Data 8
Supplementary Data 8. Putative genomic regions target of excess of introgression events. AND-->MES: Andean alleles into the Mesoamerican gene pool. MES--> AND: Mesoamerican alleles into the Andean gene pool. F (AND), F(MES) and F(miss) is the mean observed proportion of Andean, Mesoamerican and missing alleles across the genomic region considering the entire set of European accessions. The number…
Chromosome	Start	End	Length	Direction	F(AND)	F(MES)	F(miss)	Nr of SNP
Chr01	6994	13681	6687	AND-->MES	0.912	0.088	0.000	43
Chr01	1006432	1011909	5477	AND-->MES	0.914	0.079	0.007	7
Chr01	1433381	1439058	5677	AND-->MES	0.825	0.175	0.000	11
Chr01	1449869	1458291	8422	AND-->MES	0.825	0.175	0.000	39
Chr01	45996508	46001524	5016	AND-->MES	0.943	0.057	0.000	4
Chr01	46129204	46160748	31544	AND-->MES	0.954	0.045	0.000	242
Chr01	46175616	46294040	118424	AND-->MES	0.960	0.039	0.002	800
Chr01	47373136	47402948	29812	AND-->MES	0.834	0.166	0.001	144
Chr01	50660100	50704684	44584	AND-->MES	0.833	0.165	0.002	447
Chr01	50715132	50751164	36032	AND-->MES	0.829	0.170	0.001	364
Chr02	1074755	1083902	9147	AND-->MES	0.813	0.184	0.003	17
Chr02	1179051	1187109	8058	AND-->MES	0.968	0.022	0.010	18
Chr02	33668696	33695684	26988	AND-->MES	0.814	0.174	0.011	149
Chr02	38039540	38045624	6084	AND-->MES	0.868	0.118	0.014	52
Chr02	46869920	46875772	5852	AND-->MES	0.974	0.026	0.000	18
Chr03	913079	919089	6010	AND-->MES	0.947	0.053	0.000	20
Chr03	1010746	1038004	27258	AND-->MES	0.886	0.114	0.000	83
Chr03	1665389	1670960	5571	AND-->MES	0.825	0.175	0.000	7
Chr03	1681201	1695746	14545	AND-->MES	0.823	0.176	0.001	76
Chr03	2067094	2083568	16474	AND-->MES	0.814	0.186	0.000	122
Chr03	3813211	3850035	36824	AND-->MES	0.817	0.183	0.000	123
Chr03	3867230	3914864	47634	AND-->MES	0.816	0.183	0.000	394
Chr03	3954965	3984891	29926	AND-->MES	0.811	0.189	0.000	50
Chr03	4014327	4167608	153281	AND-->MES	0.838	0.161	0.001	1600
Chr03	4197440	4488827	291387	AND-->MES	0.851	0.148	0.001	2744
Chr03	4499412	4772920	273508	AND-->MES	0.817	0.183	0.001	1376
Chr03	10144201	10163001	18800	AND-->MES	0.825	0.175	0.000	102
Chr03	33525436	33571912	46476	AND-->MES	0.930	0.070	0.000	245
Chr03	33599820	33605612	5792	AND-->MES	0.930	0.070	0.000	9
Chr03	33624044	33647572	23528	AND-->MES	0.880	0.106	0.014	55
Chr03	34346632	34362020	15388	AND-->MES	0.927	0.070	0.003	190
Chr03	34373488	34381428	7940	AND-->MES	0.914	0.074	0.012	57
Chr03	34437420	34456776	19356	AND-->MES	0.930	0.068	0.002	37
Chr03	34490924	34503960	13036	AND-->MES	0.925	0.071	0.004	112
Chr03	41581724	41599844	18120	AND-->MES	0.927	0.071	0.002	99
Chr03	41686148	41702496	16348	AND-->MES	0.893	0.104	0.002	76
Chr03	41883576	41892316	8740	AND-->MES	0.946	0.053	0.001	20
Chr04	1511332	1618088	106756	AND-->MES	0.826	0.122	0.051	1541
Chr04	2116151	2213800	97649	AND-->MES	0.900	0.084	0.016	1121
Chr04	2254135	2293464	39329	AND-->MES	0.875	0.093	0.032	582
Chr04	2304445	2327246	22801	AND-->MES	0.924	0.030	0.046	96
Chr04	2342671	2348259	5588	AND-->MES	0.882	0.063	0.056	9
Chr04	2365378	2371361	5983	AND-->MES	0.864	0.066	0.070	30
Chr04	2397910	2422332	24422	AND-->MES	0.860	0.059	0.081	71
Chr04	2533738	2840014	306276	AND-->MES	0.837	0.161	0.003	2604
Chr04	3160810	3232739	71929	AND-->MES	0.866	0.095	0.040	623
Chr04	3299131	3364333	65202	AND-->MES	0.865	0.104	0.031	396
Chr04	3457602	3472967	15365	AND-->MES	0.825	0.133	0.042	93
Chr04	4599381	4606327	6946	AND-->MES	0.935	0.060	0.004	8
Chr04	4745770	4751080	5310	AND-->MES	0.911	0.049	0.040	6
Chr04	21421420	21431660	10240	AND-->MES	0.915	0.039	0.046	43
Chr04	42406020	42411852	5832	AND-->MES	0.821	0.179	0.000	21
Chr04	46803352	46857812	54460	AND-->MES	0.813	0.186	0.001	201
Chr04	46904500	46913984	9484	AND-->MES	0.825	0.175	0.000	28
Chr04	46969188	46998060	28872	AND-->MES	0.817	0.183	0.000	52
Chr05	910708	921306	10598	AND-->MES	0.903	0.094	0.003	109
Chr05	3039050	3065785	26735	AND-->MES	0.843	0.155	0.002	135
Chr05	3076163	3102043	25880	AND-->MES	0.850	0.149	0.001	96
Chr05	10122127	10131166	9039	AND-->MES	0.937	0.038	0.025	38
Chr05	10210824	10218231	7407	AND-->MES	0.834	0.031	0.135	9
Chr05	10234850	10241363	6513	AND-->MES	0.844	0.066	0.090	14
Chr05	14126247	14131627	5380	MES-->AND	0.299	0.692	0.009	10
Chr05	14243131	14248216	5085	MES-->AND	0.303	0.692	0.005	5
Chr05	18371812	18378776	6964	MES-->AND	0.299	0.700	0.001	17
Chr05	39338060	39416536	78476	AND-->MES	0.871	0.072	0.057	860
Chr05	39587684	39603436	15752	AND-->MES	0.950	0.038	0.011	38
Chr05	39684924	39698396	13472	AND-->MES	0.828	0.169	0.002	98
Chr05	39715108	39753504	38396	AND-->MES	0.819	0.170	0.012	185
Chr05	39968764	39975268	6504	AND-->MES	0.829	0.167	0.004	12
Chr05	40596944	40629736	32792	AND-->MES	0.865	0.093	0.042	54
Chr05	40740700	40748548	7848	AND-->MES	0.829	0.106	0.065	32
Chr06	136544	143609	7065	AND-->MES	0.965	0.035	0.000	21
Chr06	1434826	1447284	12458	AND-->MES	0.961	0.035	0.004	13
Chr06	1643685	1650139	6454	AND-->MES	0.893	0.082	0.025	13
Chr06	2300250	2308471	8221	AND-->MES	0.929	0.033	0.038	32
Chr06	2383376	2417622	34246	AND-->MES	0.923	0.048	0.029	115
Chr06	5613115	5624169	11054	AND-->MES	0.912	0.088	0.000	58
Chr06	5701150	5749090	47940	AND-->MES	0.886	0.096	0.018	185
Chr06	6404388	6446012	41624	AND-->MES	0.905	0.087	0.008	110
Chr06	7752047	7762250	10203	AND-->MES	0.892	0.057	0.051	3
Chr06	18575844	18621236	45392	AND-->MES	0.847	0.063	0.090	248
Chr06	29815828	29826632	10804	AND-->MES	0.895	0.095	0.010	13
Chr06	29847742	29852826	5084	AND-->MES	0.904	0.096	0.000	6
Chr06	29874864	29913068	38204	AND-->MES	0.911	0.086	0.003	149
Chr07	153411	160292	6881	AND-->MES	0.816	0.184	0.000	13
Chr07	935219	959069	23850	AND-->MES	0.891	0.107	0.002	36
Chr07	989927	1063543	73616	AND-->MES	0.827	0.173	0.000	362
Chr07	1106207	1118989	12782	AND-->MES	0.816	0.184	0.000	65
Chr07	1133967	1150252	16285	AND-->MES	0.816	0.184	0.000	62
Chr07	9476169	9490116	13947	AND-->MES	0.849	0.145	0.006	55
Chr07	9507708	9520457	12749	AND-->MES	0.863	0.136	0.001	26
Chr07	9531208	9561703	30495	AND-->MES	0.845	0.138	0.017	71
Chr07	9586939	9602490	15551	AND-->MES	0.856	0.144	0.000	76
Chr07	9617337	9650753	33416	AND-->MES	0.856	0.144	0.000	294
Chr07	9662006	9677004	14998	AND-->MES	0.855	0.145	0.000	30
Chr07	27058722	27064128	5406	AND-->MES	0.848	0.149	0.003	7
Chr07	27259236	27269832	10596	AND-->MES	0.918	0.082	0.000	129
Chr07	27298268	27311164	12896	AND-->MES	0.917	0.083	0.000	113
Chr07	29652116	29663342	11226	AND-->MES	0.936	0.061	0.002	33
Chr07	29715662	29735912	20250	AND-->MES	0.937	0.061	0.002	40
Chr07	37039484	37111080	71596	AND-->MES	0.863	0.130	0.008	112
Chr07	37158920	37170300	11380	AND-->MES	0.873	0.114	0.013	78
Chr07	37219212	37275280	56068	AND-->MES	0.881	0.114	0.005	325
Chr08	347104	353647	6543	AND-->MES	0.855	0.140	0.004	11
Chr08	528173	535012	6839	AND-->MES	0.958	0.031	0.010	35
Chr08	1381405	1389000	7595	AND-->MES	0.833	0.167	0.000	74
Chr08	1994475	2050264	55789	AND-->MES	0.964	0.032	0.004	284
Chr08	19284896	19290280	5384	MES-->AND	0.294	0.700	0.006	36
Chr08	58667876	58704260	36384	AND-->MES	0.922	0.076	0.002	159
Chr08	60612540	60620788	8248	AND-->MES	0.974	0.026	0.000	59
Chr08	60634132	60656992	22860	AND-->MES	0.966	0.026	0.007	62
Chr08	60700852	60710312	9460	AND-->MES	0.961	0.035	0.004	27
Chr08	61870836	61924120	53284	AND-->MES	0.823	0.160	0.016	976
Chr08	62005956	62011912	5956	AND-->MES	0.867	0.132	0.001	31
Chr08	62377176	62423268	46092	AND-->MES	0.819	0.153	0.027	381
Chr08	62698364	62748084	49720	AND-->MES	0.834	0.163	0.002	266
Chr08	62760484	62765776	5292	AND-->MES	0.860	0.140	0.000	17
Chr08	62779428	62802188	22760	AND-->MES	0.861	0.138	0.001	78
Chr09	35611724	35622464	10740	AND-->MES	0.867	0.132	0.001	76
Chr09	35633084	35649628	16544	AND-->MES	0.861	0.131	0.008	36
Chr09	35675988	35729708	53720	AND-->MES	0.876	0.123	0.001	415
Chr09	36585764	36592900	7136	AND-->MES	0.855	0.133	0.011	25
Chr09	36606196	36620988	14792	AND-->MES	0.836	0.163	0.001	27
Chr09	37905328	37991636	86308	AND-->MES	0.959	0.035	0.006	691
Chr10	728058	795592	67534	AND-->MES	0.817	0.139	0.044	525
Chr10	1035685	1043046	7361	AND-->MES	0.813	0.118	0.069	23
Chr10	4871517	4878031	6514	AND-->MES	0.820	0.162	0.018	51
Chr10	4957597	4965495	7898	AND-->MES	0.909	0.088	0.003	40
Chr10	40063172	40112032	48860	AND-->MES	0.844	0.154	0.002	396
Chr10	40157304	40162620	5316	AND-->MES	0.825	0.171	0.004	5
Chr11	4460059	4525043	64984	AND-->MES	0.831	0.162	0.006	237
Chr11	50328756	50412584	83828	AND-->MES	0.838	0.161	0.001	343
Chr11	50472180	50486384	14204	AND-->MES	0.833	0.166	0.001	83
Chr11	50579372	50584936	5564	AND-->MES	0.833	0.155	0.012	66
Chr11	51659920	51665828	5908	AND-->MES	0.816	0.179	0.005	42

## Sheet: Supplementary Data 9
Supplementary Data 9. Regions showing strong inter-chromosomal LD levels that were private of the EU_M group. The genomic position (chromosome, start and end position) is reported for both the regions involved in the inter-chromosomal LD.
Chromosome 1			Chromosome 2
Chromosome	Start	End	Chromosome	Start	End
1	2789576	3976745	3	28168852	29328649
1	2789576	3976745	3	29709168	30334102
1	2789576	3976745	3	44257277	44803586
1	2789576	3976745	6	19415057	20320221
1	4080668	5019165	3	28440868	29328649
1	4080668	5019165	3	44257277	44879159
1	5343074	7963114	3	28284963	29328649
1	5343074	7963114	9	37062854	37746017
1	17537330	19643930	5	21500502	22043947
1	20206552	21402524	4	7863148	8583299
1	20206552	21402524	4	8768601	9393396
1	20206552	21402524	4	9507032	12544460
1	20206552	21402524	4	12674688	13993655
1	20206552	21402524	4	14118487	14957439
1	20206552	21402524	4	18844001	19723087
1	20206552	21402524	4	19830994	20797721
1	20206552	21402524	4	21706223	22441110
1	20206552	21402524	4	26684240	27263955
1	20206552	21402524	4	28681796	29207910
1	20206552	21402524	4	32220131	32801555
1	20206552	21402524	4	33373409	34149476
1	20206552	21402524	4	34267937	35046171
1	20206552	21402524	4	35149025	35886734
1	20206552	21402524	4	37338539	38092084
1	20206552	21402524	4	38316343	39601605
1	20206552	21402524	5	19474295	20038571
1	20206552	21402524	5	21264046	21808147
1	20206552	21402524	6	26226072	26740110
1	25500915	26785395	5	19474295	20038571
1	25500915	26785395	5	21264046	21808147
1	28032897	29035121	3	37657794	38991795
1	28032897	29035121	3	44257277	44803586
1	28032897	29035121	3	46689291	47941126
1	28032897	29035121	3	48042536	49224645
1	28032897	29035121	6	12559079	13144486
1	28032897	29035121	6	14594526	15376164
1	29921388	32993251	2	43324334	44472187
1	29921388	32993251	3	37657794	38991795
1	29921388	32993251	3	44257277	44853706
1	29921388	32993251	3	46689291	47941126
1	29921388	32993251	3	48042536	49224645
1	29921388	32993251	3	49487652	49996642
1	29921388	32993251	5	19474295	20038571
1	29921388	32993251	5	21264046	21808147
1	29921388	32993251	6	4339183	4875802
1	29921388	32993251	6	12559079	13144486
1	29921388	32993251	6	14594526	15376164
1	29921388	32993251	11	14185843	14690873
1	33301185	34466265	2	43324334	44445432
1	33301185	34466265	3	28577334	29328649
1	33301185	34466265	3	33682153	34439128
1	33301185	34466265	3	35064053	35583866
1	33301185	34466265	3	35695622	36289110
1	33301185	34466265	3	37657794	38991795
1	33301185	34466265	3	44257277	44879159
1	33301185	34466265	3	46689291	47941126
1	33301185	34466265	3	48042536	49487652
1	33301185	34466265	3	49683239	50517536
1	33301185	34466265	6	4339183	4875802
1	33301185	34466265	6	14594526	15376164
1	33301185	34466265	7	34235205	35620379
1	33301185	34466265	11	14042872	14664956
1	35777353	36652964	2	43436390	44006448
1	35777353	36652964	3	28577334	29328649
1	35777353	36652964	3	35064053	36289110
1	35777353	36652964	3	44257277	44879159
1	35777353	36652964	3	46689291	47386766
1	35777353	36652964	3	48042536	49487652
1	35777353	36652964	3	49683239	50517536
1	35777353	36652964	6	4339183	4875802
1	35777353	36652964	6	12559079	13144486
1	35777353	36652964	6	14594526	15376164
1	35777353	36652964	7	34235205	35620379
1	37253940	37939909	2	43436390	44006448
1	37253940	37939909	2	44111821	44639237
1	37253940	37939909	3	28577334	29328649
1	37253940	37939909	3	33682153	34439128
1	37253940	37939909	3	35064053	36289110
1	37253940	37939909	3	37657794	38991795
1	37253940	37939909	3	44257277	44879159
1	37253940	37939909	3	46689291	47941126
1	37253940	37939909	3	48042536	49487652
1	37253940	37939909	3	49683239	50517536
1	37253940	37939909	6	4339183	4875802
1	37253940	37939909	6	12559079	13144486
1	37253940	37939909	6	14594526	15376164
1	37253940	37939909	7	34235205	35620379
1	37253940	37939909	11	14042872	14664956
1	38087310	38879755	2	41164916	41711189
1	38087310	38879755	2	43411204	44445432
1	38087310	38879755	3	28577334	29328649
1	38087310	38879755	3	33682153	34439128
1	38087310	38879755	3	35064053	36289110
1	38087310	38879755	3	44257277	44879159
1	38087310	38879755	3	46689291	47386766
1	38087310	38879755	3	48042536	49487652
1	38087310	38879755	3	49683239	50517536
1	38087310	38879755	6	4339183	4875802
1	38087310	38879755	6	12559079	13144486
1	38087310	38879755	6	14594526	15376164
1	38087310	38879755	7	34235205	35620379
1	38087310	38879755	11	10493939	11111623
1	38087310	38879755	11	11254219	12128901
1	38087310	38879755	11	14042872	15254706
1	38984668	47167016	3	21474365	22025478
1	38984668	47167016	3	28168852	29328649
1	38984668	47167016	3	29709168	30492635
1	38984668	47167016	6	4339183	4875802
1	38984668	47167016	6	12559079	13144486
1	38984668	47167016	9	36788152	37625413
1	38984668	47167016	11	14042872	14690873
1	47272229	48985275	11	11254219	11906662
1	47272229	48985275	11	12792359	13408535
1	47272229	48985275	11	14042872	15254706
2	34792	1151211	7	26020283	26611211
2	34792	1151211	9	12199965	13395184
2	34792	1151211	11	52747816	53477288
2	1430795	2707486	7	13863928	14382429
2	3142180	4968427	4	35202148	35886734
2	3142180	4968427	7	13834482	14382429
2	3142180	4968427	7	26020283	26611211
2	3142180	4968427	7	27630414	28234890
2	7492952	8482205	7	26020283	26611211
2	7492952	8482205	7	27630414	28234890
2	8589000	9149044	7	26020283	26611211
2	8589000	9149044	7	27630414	28234890
2	10985079	11961304	7	27630414	28234890
2	10985079	11961304	9	23470658	24025178
2	13711777	14840553	7	26020283	26611211
2	13711777	14840553	7	27630414	28234890
2	19066017	20569604	7	7435692	7943815
2	19066017	20569604	7	8052504	8661958
2	19066017	20569604	7	9744869	10560156
2	19066017	20569604	7	26020283	26611211
2	19066017	20569604	7	27630414	28234890
2	19066017	20569604	9	18903831	19425679
2	19066017	20569604	9	19938322	21345774
2	22712118	24615987	8	56693355	57541610
2	22712118	24615987	9	16261962	16888702
2	22712118	24615987	9	19938322	21345774
2	22712118	24615987	9	23648421	24573437
2	27536714	31192054	7	24431353	24996410
2	27536714	31192054	8	4315095	4911126
2	27536714	31192054	9	11791637	13028343
2	27536714	31192054	11	52747816	53556316
2	31546627	33999212	7	24320279	24996410
2	31546627	33999212	11	52747816	53556316
2	34101279	34799430	7	9874414	10393089
2	34101279	34799430	7	23996725	24996410
2	34101279	34799430	11	52747816	53556316
2	34929233	35785840	3	35834909	36392002
2	34929233	35785840	7	13834482	14382429
2	34929233	35785840	7	23996725	24996410
2	34929233	35785840	7	25446767	25994913
2	34929233	35785840	11	48915972	49466406
2	34929233	35785840	11	52747816	53556316
2	38399418	39719028	7	13834482	14382429
2	38399418	39719028	7	25446767	25994913
2	40076748	40834129	7	13834482	14382429
2	40076748	40834129	7	25446767	25994913
2	45000218	46652209	3	21360307	22025478
2	45000218	46652209	3	28168852	29328649
2	45000218	46652209	3	29709168	30334102
2	45000218	46652209	4	14435591	14957439
2	45000218	46652209	4	20206230	20797721
2	45000218	46652209	4	26746975	27263955
2	45000218	46652209	4	28681796	29207910
2	45000218	46652209	4	35149025	35886734
2	47241134	48317776	4	14118487	14737378
2	47241134	48317776	4	20180924	20797721
2	47241134	48317776	4	21706223	22441110
2	47241134	48317776	4	26709431	27263955
2	47241134	48317776	4	28681796	29207910
2	47241134	48317776	4	32220131	32801555
2	47241134	48317776	4	35149025	35886734
2	47241134	48317776	4	37390548	38050255
2	47241134	48317776	4	38316343	39601605
3	40955	549025	4	11340316	12081133
3	40955	549025	4	12674688	13255604
3	40955	549025	4	20206230	20797721
3	40955	549025	4	26746975	27263955
3	40955	549025	4	28681796	29207910
3	40955	549025	4	35202148	35886734
3	40955	549025	11	52747816	53556316
3	5823183	8206003	4	2841127	3558096
3	5823183	8206003	6	12559079	13144486
3	5823183	8206003	6	14594526	15376164
3	5823183	8206003	6	26226072	26740110
3	5823183	8206003	7	5168306	6126345
3	5823183	8206003	7	27685051	28234890
3	5823183	8206003	7	30973703	31527870
3	5823183	8206003	7	34235205	35464124
3	5823183	8206003	8	56693355	57642553
3	5823183	8206003	9	37062854	37625413
3	14393717	14991713	6	14675418	15376164
3	15750649	16467269	6	14594526	15376164
3	15750649	16467269	8	57109088	57642553
3	16655698	17276940	6	14675418	15376164
3	16655698	17276940	8	20946294	22342065
3	16655698	17276940	8	57109088	57642553
3	21303475	22025478	6	14675418	15376164
3	28168852	29328649	4	3019113	3558096
3	28168852	29328649	6	14594526	15376164
3	28168852	29328649	7	5168306	5867103
3	28168852	29328649	7	29182202	30112206
3	28168852	29328649	7	30973703	31527870
3	28168852	29328649	7	34235205	35464124
3	28168852	29328649	8	56693355	57642553
3	29709168	30492635	4	3019113	3558096
3	29709168	30492635	7	27685051	28234890
3	29709168	30492635	7	29182202	30112206
3	29709168	30492635	7	34235205	35464124
3	31159443	33087492	6	14594526	15376164
3	31159443	33087492	7	5168306	5867103
3	31159443	33087492	7	29182202	30112206
3	31159443	33087492	7	34548210	35464124
3	33192802	37069128	6	19260714	21086620
3	33192802	37069128	7	4091747	4702017
3	33192802	37069128	7	20069849	20851425
3	33192802	37069128	7	23996725	24996410
3	33192802	37069128	7	25446767	26636277
3	33192802	37069128	11	3712620	4437188
3	37657794	38991795	6	19415057	21086620
3	37657794	38991795	7	8765236	9450622
3	37657794	38991795	7	13834482	14382429
3	40228610	40970121	7	13834482	14382429
3	41611840	45421322	6	4339183	4875802
3	41611840	45421322	7	13834482	14382429
3	41611840	45421322	7	25893798	26611211
3	41611840	45421322	9	26039171	26941106
3	45525636	50618502	6	4339183	4875802
3	45525636	50618502	9	12199965	13395184
3	45525636	50618502	9	24284030	25111199
3	50902241	53224204	6	14594526	16019945
3	50902241	53224204	7	8052504	8661958
3	50902241	53224204	7	8765236	9450622
3	50902241	53224204	7	13834482	14382429
3	50902241	53224204	9	2060904	2577272
3	50902241	53224204	9	3885969	4550607
3	50902241	53224204	9	10863210	13028343
3	50902241	53224204	11	11254219	12128901
3	50902241	53224204	11	12792359	13408535
3	50902241	53224204	11	14042872	15254706
3	50902241	53224204	11	31859914	32392404
3	50902241	53224204	11	52747816	53556316
4	9507032	12544460	6	29958702	30616940
4	9507032	12544460	7	1349990	1977783
4	9507032	12544460	8	56693355	57541610
4	14118487	14957439	6	26226072	26740110
4	14118487	14957439	9	1777887	2473082
4	21706223	22441110	6	26226072	26740110
4	26684240	27263955	6	26226072	26740110
4	28681796	29207910	6	26226072	26740110
4	32220131	32801555	6	26226072	26740110
4	33373409	35046171	6	26201001	26740110
4	38316343	39601605	6	22876331	23401382
4	39819203	42730072	6	22876331	23401382
4	44344069	45123027	7	13834482	14382429
5	37637324	38621396	9	23892715	24418251
5	37637324	38621396	9	36788152	37625413
5	37637324	38621396	11	35500130	36146400
6	12559079	13261704	7	27685051	28234890
6	16654754	18865316	7	13834482	14382429
6	16654754	18865316	7	27630414	28234890
6	16654754	18865316	11	52747816	53556316
6	18980623	22724473	7	13863928	14382429
6	18980623	22724473	7	27630414	28234890
6	29933622	30616940	8	59474746	60031425
6	29933622	30616940	9	19938322	20574272
7	1324869	3543621	8	59474746	60031425
7	1324869	3543621	8	60235053	60859093
7	1324869	3543621	9	22720115	23330154
7	1324869	3543621	9	26039171	26941106
7	4066534	6981487	9	26257814	26941106
7	27630414	30112206	9	11867131	13164621
7	30215560	32441917	8	60260185	60859093
8	4315095	4911126	9	22438163	24177124
8	5093059	5675065	9	22898646	24444247
8	9606856	10176614	9	22153246	24573437
8	20601523	22787462	9	23520910	24050784
8	28823575	30355263	9	22898646	23520910
8	28823575	30355263	9	23622599	24177124
8	42295210	42968777	9	23520910	24025178
8	48594359	49330751	9	23520910	24151925
8	49443784	51455411	9	22694861	23330154
8	49443784	51455411	9	23445312	24311370
8	53119519	53655085	9	22593588	23177540
9	10863210	13028343	11	52747816	53556316
9	15144996	16888702	11	52747816	53556316
9	19938322	21345774	11	52747816	53450275
9	22153246	24817720	11	30866173	31424585
9	22153246	24817720	11	31833493	32341480
9	22153246	24817720	11	33810773	34469229
9	22153246	24817720	11	34967387	36146400
9	22153246	24817720	11	52747816	53477288
10	42441632	43154157	11	3712620	4437188
10	42441632	43154157	11	52747816	53556316

## Sheet: Supplementary Data 10
Supplementary Data 10. Regions showing strong inter-chromosomal LD levels that were private of the EU_A group. The genomic position (chromosome, start and end position) is reported for both the regions involved in the inter-chromosomal LD.
Chromosome 1			Chromosome 2
Chromosome	Start	End	Chromosome	Start	End
1	2250977	5175409	3	10945696	11508092
1	2250977	5175409	3	14366377	14991713
1	2250977	5175409	3	26276877	27294768
1	2250977	5175409	3	32067285	32619719
1	2250977	5175409	3	32910105	33523514
1	5318865	8301111	3	9331885	9952034
1	5318865	8301111	3	10945696	11508092
1	5318865	8301111	3	26276877	27294768
1	5318865	8301111	3	32067285	32619719
1	5318865	8301111	8	62303115	62819563
1	9209462	10336502	3	32067285	32619719
1	9209462	10336502	3	45972173	46822576
1	9209462	10336502	7	23380631	24130812
1	10816113	12031049	3	9331885	9952034
1	10816113	12031049	3	10945696	11508092
1	10816113	12031049	3	32067285	32619719
1	10816113	12031049	3	32910105	33523514
1	10816113	12031049	3	45972173	46822576
1	10816113	12031049	7	23380631	24130812
1	10816113	12031049	8	9609021	10426629
1	12504064	16246977	3	9331885	9952034
1	12504064	16246977	3	10945696	11508092
1	12504064	16246977	3	32067285	32619719
1	12504064	16246977	3	32910105	33523514
1	12504064	16246977	3	45972173	46822576
1	12504064	16246977	7	23380631	24130812
1	12504064	16246977	8	9609021	10426629
1	12504064	16246977	8	62303115	62819563
1	17564572	19643930	3	9304157	9952034
1	17564572	19643930	3	10945696	11508092
1	17564572	19643930	3	32067285	32619719
1	17564572	19643930	6	14700845	15460067
1	17564572	19643930	8	62303115	62819563
1	20135319	21445512	3	9304157	9952034
1	20135319	21445512	3	10945696	11508092
1	20135319	21445512	3	32067285	32619719
1	20135319	21445512	3	32910105	33523514
1	20135319	21445512	4	12674688	13231412
1	20135319	21445512	4	19157459	19723087
1	20135319	21445512	4	31397154	31917774
1	20135319	21445512	4	37390548	38118906
1	20135319	21445512	4	38346661	39465361
1	21938731	22653431	3	9304157	9952034
1	21938731	22653431	3	10945696	11508092
1	21938731	22653431	3	32067285	32619719
1	21938731	22653431	3	32910105	33523514
1	21938731	22653431	3	45972173	46822576
1	21938731	22653431	7	23380631	24130812
1	21938731	22653431	7	31708866	32437574
1	21938731	22653431	8	9609021	10426629
1	25500064	26785395	3	9331885	9952034
1	25500064	26785395	3	10945696	11455846
1	25500064	26785395	3	32067285	32619719
1	25500064	26785395	3	32910105	33523514
1	25500064	26785395	7	31708866	32363824
1	25500064	26785395	8	62303115	62819563
1	28360850	29064639	8	62303115	62819563
1	29740166	32993251	3	9156364	9952034
1	29740166	32993251	3	10945696	11508092
1	29740166	32993251	3	32067285	32619719
1	29740166	32993251	3	32910105	33523514
1	29740166	32993251	8	62303115	62819563
1	33228186	36703993	3	9156364	9952034
1	33228186	36703993	3	10945696	11508092
1	33228186	36703993	3	14366377	14991713
1	33228186	36703993	5	39588972	40127544
1	33228186	36703993	8	62303115	62819563
1	36952575	43504653	3	14366377	14991713
1	36952575	43504653	5	39588972	40127544
4	6770335	7529601	8	54520979	55102739
4	17263674	17875599	7	18458572	19352607
4	17263674	17875599	7	20070085	20854051
4	17263674	17875599	10	15195491	15823500
4	18136030	18676416	6	14591687	15460067
4	18136030	18676416	6	25286509	25893563
4	18136030	18676416	7	3085673	3609521
4	18136030	18676416	9	20704587	21550579
4	32088027	33214167	6	14591687	15460067
4	32088027	33214167	6	25286509	25893563
5	20430133	22491962	7	18458572	19352607
5	20430133	22491962	7	20070085	20854051
5	20430133	22491962	10	15195491	15823500
6	5568753	6089159	9	20704587	21550579
6	14300564	14887355	8	57471869	58425110
6	14300564	14887355	9	20704587	21550579
7	283610	1529061	9	379194	1505513
7	16420258	17113580	10	15195491	15823500
7	20070085	20854051	10	15195491	15823500

[truncated: 3 more sheets: Supplementary Data 11, Supplementary Data 12, Supplementary Data 13]
