# Supplementary material for: Selection and adaptive introgression guided the complex evolutionary history of the European common bean
Source: Nat Commun. 2023 Apr 5;14:1908. doi: 10.1038/s41467-023-37332-z (PMC10076260; doi:10.1038/s41467-023-37332-z)
Supplement: Supplementary file 5 — Source Data [file 41467_2023_37332_MOESM5_ESM.xlsx]

## Sheet: Fig 1a
Code	Internal ID	Country	Continent	P. Mes	P. And	Gene pool
ECa001	1001	Brazil	AM	0.00	1.00	AND
ECa003	1003	Chile	AM	0.00	1.00	AND
ECa004	1004	Chile	AM	0.00	1.00	AND
ECa005	1005	Chile	AM	0.00	1.00	AND
ECa006	1006	Bolivia	AM	0.00	1.00	AND
ECa008	1007	Ecuador	AM	0.00	1.00	AND
ECa012	1011	Colombia	AM	0.00	1.00	AND
ECa013	1012	Mexico	AM	0.00	1.00	AND
ECa014	1013	Mexico	AM	0.00	1.00	AND
ECa015	1014	Peru	AM	0.00	1.00	AND
ECa016	1015	Chile	AM	0.00	1.00	AND
ECa017	1016	Chile	AM	0.00	1.00	AND
ECa018	1017	Chile	AM	0.00	1.00	AND
ECa019	1018	Colombia	AM	0.00	1.00	AND
ECa020	1019	Chile	AM	0.00	1.00	AND
ECa021	1020	Peru	AM	0.00	1.00	AND
ECa022	1021	Peru	AM	0.00	1.00	AND
ECa023	1022	Peru	AM	0.00	1.00	AND
ECa024	1023	Peru	AM	0.00	1.00	AND
ECa025	1024	Peru	AM	0.00	1.00	AND
ECa026	1025	Brazil	AM	0.00	1.00	AND
ECa027	1026	Costa Rica	AM	0.00	1.00	AND
ECa028	1027	Colombia	AM	0.00	1.00	AND
ECa031	1028	Peru	AM	0.00	1.00	AND
ECa033	1029	Mexico	AM	0.00	1.00	AND
ECa034	1030	Brazil	AM	0.00	1.00	AND
ECa035	1031	Brazil	AM	0.00	1.00	AND
ECa036	1032	Peru	AM	0.00	1.00	AND
ECa037	1033	Peru	AM	0.00	1.00	AND
ECa038	1034	Peru	AM	0.00	1.00	AND
ECa040	1036	Argentina	AM	0.00	1.00	AND
ECa043	1038	Argentina	AM	0.00	1.00	AND
ECa044	1039	Argentina	AM	0.00	1.00	AND
ECa045	1040	Brazil	AM	0.00	1.00	AND
ECa048	1042	Peru	AM	0.00	1.00	AND
ECa029	1209	Mexico	AM	0.00	1.00	AND
ECa032	1210	Mexico	AM	0.00	1.00	AND
ECa042	1211	Argentina	AM	0.00	1.00	AND
ECa050	1212	Colombia	AM	0.00	1.00	AND
ECa332	WGS11	Argentina	AM	0.00	1.00	AND
ECa333	WGS18	Bolivia	AM	0.00	1.00	AND
ECa334	WGS19	Argentina	AM	0.00	1.00	AND
ECa330	WGS4	Argentina	AM	0.00	1.00	AND
ECa331	WGS5	Argentina	AM	0.00	1.00	AND
ECa009	1008	Ecuador	AM	0.01	0.99	AND
ECa010	1009	Peru	AM	0.01	0.99	AND
ECa041	1037	Argentina	AM	0.05	0.95	AND
ECa002	1002	Chile	AM	0.06	0.94	AND
ECa051	1043	Peru	AM	0.07	0.93	AND
ECa011	1010	Bolivia	AM	0.16	0.84	AND
ECa046	1041	Argentina	AM	0.19	0.81	AND
ECa101	1093	Argentina	AM	0.85	0.15	MES
ECa099	1091	Mexico	AM	0.91	0.09	MES
ECa055	1047	Ecuador	AM	0.94	0.06	MES
ECa094	1086	Venenzuela	AM	0.96	0.04	MES
ECa084	1076	Guatemala	AM	0.97	0.03	MES
ECa090	1082	Mexico	AM	0.99	0.01	MES
ECa096	1088	Costa Rica	AM	0.99	0.01	MES
ECa104	1095	Mexico	AM	0.99	0.01	MES
ECa052	1044	Venezuela	AM	1.00	0.00	MES
ECa053	1045	Honduras	AM	1.00	0.00	MES
ECa054	1046	Chile	AM	1.00	0.00	MES
ECa056	1048	Ecuador	AM	1.00	0.00	MES
ECa057	1049	Mexico	AM	1.00	0.00	MES
ECa058	1050	Mexico	AM	1.00	0.00	MES
ECa059	1051	Mexico	AM	1.00	0.00	MES
ECa060	1052	Mexico	AM	1.00	0.00	MES
ECa061	1053	Mexico	AM	1.00	0.00	MES
ECa062	1054	Mexico	AM	1.00	0.00	MES
ECa063	1055	Mexico	AM	1.00	0.00	MES
ECa064	1056	Mexico	AM	1.00	0.00	MES
ECa065	1057	Mexico	AM	1.00	0.00	MES
ECa066	1058	Chile	AM	1.00	0.00	MES
ECa067	1059	Costa Rica	AM	1.00	0.00	MES
ECa068	1060	Peru	AM	1.00	0.00	MES
ECa069	1061	Chile	AM	1.00	0.00	MES
ECa070	1062	Chile	AM	1.00	0.00	MES
ECa071	1063	El Salvador	AM	1.00	0.00	MES
ECa072	1064	Peru	AM	1.00	0.00	MES
ECa073	1065	Brazil	AM	1.00	0.00	MES
ECa075	1067	Costa Rica	AM	1.00	0.00	MES
ECa076	1068	Mexico	AM	1.00	0.00	MES
ECa077	1069	Mexico	AM	1.00	0.00	MES
ECa078	1070	Costa Rica	AM	1.00	0.00	MES
ECa079	1071	Costa Rica	AM	1.00	0.00	MES
ECa080	1072	Costa Rica	AM	1.00	0.00	MES
ECa082	1074	Honduras	AM	1.00	0.00	MES
ECa083	1075	Honduras	AM	1.00	0.00	MES
ECa085	1077	El Salvador	AM	1.00	0.00	MES
ECa086	1078	Mexico	AM	1.00	0.00	MES
ECa087	1079	Mexico	AM	1.00	0.00	MES
ECa088	1080	Mexico	AM	1.00	0.00	MES
ECa089	1081	Mexico	AM	1.00	0.00	MES
ECa091	1083	Colombia	AM	1.00	0.00	MES
ECa092	1084	Colombia	AM	1.00	0.00	MES
ECa095	1087	Mexico	AM	1.00	0.00	MES
ECa098	1090	Mexico	AM	1.00	0.00	MES
ECa100	1092	Brazil	AM	1.00	0.00	MES
ECa103	1094	Colombia	AM	1.00	0.00	MES
ECa105	1096	Mexico	AM	1.00	0.00	MES
ECa106	1097	Mexico	AM	1.00	0.00	MES
ECa_r1	1098	Nicaragua	AM	1.00	0.00	MES
ECa_r2	1099	Honduras	AM	1.00	0.00	MES
ECa102	1213	Argentina	AM	1.00	0.00	MES
ECe004	1103	Germany	EU	0.00	1.00	AND
ECe009	1107	Czech Republic	EU	0.00	1.00	AND
ECe010	1108	Georgia	EU	0.00	1.00	AND
ECe013	1111	Slovakia	EU	0.00	1.00	AND
ECe014	1112	Portugal	EU	0.00	1.00	AND
ECe018	1115	Italy	EU	0.00	1.00	AND
ECe019	1116	Italy	EU	0.00	1.00	AND
ECe023	1119	Bulgaria	EU	0.00	1.00	AND
ECe024	1120	Bulgaria	EU	0.00	1.00	AND
ECe027	1123	Slovenia	EU	0.00	1.00	AND
ECe028	1124	Serbia	EU	0.00	1.00	AND
ECe133	1174	Austria	EU	0.00	1.00	AND
ECe136	1177	Italy	EU	0.00	1.00	AND
ECe140	1180	Germany	EU	0.00	1.00	AND
ECe143	1181	Italy	EU	0.00	1.00	AND
ECe146	1184	Portugal	EU	0.00	1.00	AND
ECe153	1189	Hungary	EU	0.00	1.00	AND
ECe154	1190	Hungary	EU	0.00	1.00	AND
ECe160	1195	Croatia	EU	0.00	1.00	AND
ECe163	1198	Bulgaria	EU	0.00	1.00	AND
ECe173	1205	Portugal	EU	0.00	1.00	AND
ECe899	WGS13	Spain	EU	0.00	1.00	AND
ECe891	WGS2	Portugal	EU	0.00	1.00	AND
ECe892	WGS3	Portugal	EU	0.00	1.00	AND
ECe034	1128	Slovakia	EU	0.01	0.99	AND
ECe011	1109	Georgia	EU	0.01	0.99	AND
ECe156	1191	Germany	EU	0.01	0.99	AND
ECe022	1118	Albania	EU	0.02	0.98	AND
ECe020	1117	Italy	EU	0.03	0.97	AND
ECe894	WGS7	France	EU	0.03	0.97	AND
ECe179	ECE179	Italy	EU	0.04	0.96	AND
ECe026	1122	Slovenia	EU	0.04	0.96	AND
ECe161	1196	Croatia	EU	0.05	0.95	AND
ECe016	1113	Spain	EU	0.05	0.95	AND
ECe158	1193	Croatia	EU	0.05	0.95	AND
ECe175	1207	Sweden	EU	0.05	0.95	AND
ECe003	1102	Germany	EU	0.05	0.95	AND
ECe171	1203	Georgia	EU	0.06	0.94	AND
ECe025	1121	Romania	EU	0.07	0.93	AND
ECe172	1204	Greece	EU	0.07	0.93	AND
ECe147	1185	Romania	EU	0.07	0.93	AND
ECe036	1130	Italy	EU	0.08	0.92	AND
ECe002	1101	Germany	EU	0.08	0.92	AND
ECe902	WGS16	Portugal	EU	0.09	0.91	AND
ECe897	WGS10	Spain	EU	0.09	0.91	AND
ECe159	1194	Croatia	EU	0.09	0.91	AND
ECe017	1114	Italy	EU	0.10	0.90	AND
ECe898	WGS12	France	EU	0.10	0.90	AND
ECe903	WGS17	Portugal	EU	0.10	0.90	AND
ECe132	1173	Austria	EU	0.11	0.89	AND
ECe151	1188	Spain	EU	0.11	0.89	AND
ECe054	1137	Greece	EU	0.11	0.89	AND
ECe048	1136	France	EU	0.12	0.88	AND
ECe168	1200	Austria	EU	0.12	0.88	AND
ECe040	1134	Romania	EU	0.13	0.87	AND
ECe170	1202	Germany	EU	0.13	0.87	AND
ECe046	1135	France	EU	0.13	0.87	AND
ECe055	1138	Italy	EU	0.15	0.85	AND
ECe039	1133	Romania	EU	0.15	0.85	AND
ECe144	1182	The Netherlands	EU	0.18	0.82	AND
ECe162	1197	Bulgaria	EU	0.18	0.82	AND
ECe900	WGS14	Portugal	EU	0.19	0.81	AND
ECe038	1132	Bulgaria	EU	0.19	0.81	AND
ECe032	1126	Sweden	EU	0.22	0.78	AND
ECe139	1179	Germany	EU	0.25	0.75	AND
ECe031	1125	The Netherlands	EU	0.26	0.74	AND
ECe145	1183	Poland	EU	0.27	0.73	AND
ECe890	WGS1	France	EU	0.37	0.63	AND
ECe033	1127	Sweden	EU	0.44	0.56	AND
ECe035	1129	Spain	EU	0.46	0.54	AND
ECe109	1169	Spain	EU	0.47	0.53	AND
ECe112	1214	Austria	EU	0.52	0.48	MES
ECe901	WGS15	Spain	EU	0.55	0.45	MES
ECe895	WGS8	France	EU	0.57	0.43	MES
ECe111	1171	Romania	EU	0.63	0.37	MES
ECe104	1164	Georgia	EU	0.64	0.36	MES
ECe107	1167	Ukraine	EU	0.68	0.32	MES
ECe106	1166	Slovakia	EU	0.69	0.31	MES
ECe893	WGS6	France	EU	0.70	0.30	MES
ECe100	1161	Germany	EU	0.80	0.20	MES
ECe086	1152	Albania	EU	0.80	0.20	MES
ECe006	1104	Spain	EU	0.92	0.08	MES
ECe896	WGS9	Spain	EU	0.93	0.07	MES
ECe071	1139	Austria	EU	0.95	0.05	MES
ECe094	1159	Hungary	EU	0.96	0.04	MES
ECe001	1100	Germany	EU	0.97	0.03	MES
ECe169	1201	Czech Republic	EU	0.97	0.03	MES
ECe089	1154	Albania	EU	0.98	0.02	MES
ECe078	1145	Czech Republic	EU	0.98	0.02	MES
ECe102	1162	Germany	EU	0.98	0.02	MES
ECe037	1131	Albania	EU	0.99	0.01	MES
ECe095	1160	Serbia	EU	0.99	0.01	MES
ECe072	1140	Austria	EU	0.99	0.01	MES
ECe074	1141	Czech Republic	EU	0.99	0.01	MES
ECe093	1158	Hungary	EU	0.99	0.01	MES
ECe075	1142	Czech Republic	EU	1.00	0.00	MES
ECe076	1143	Czech Republic	EU	1.00	0.00	MES
ECe077	1144	Czech Republic	EU	1.00	0.00	MES
ECe080	1147	Slovakia	EU	1.00	0.00	MES
ECe081	1148	Portugal	EU	1.00	0.00	MES
ECe082	1149	Italy	EU	1.00	0.00	MES
ECe083	1150	Italy	EU	1.00	0.00	MES
ECe085	1151	Albania	EU	1.00	0.00	MES
ECe088	1153	Albania	EU	1.00	0.00	MES
ECe091	1156	Greece	EU	1.00	0.00	MES
ECe092	1157	Greece	EU	1.00	0.00	MES
ECe103	1163	Germany	EU	1.00	0.00	MES
ECe105	1165	Poland	EU	1.00	0.00	MES
ECe108	1168	Spain	EU	1.00	0.00	MES
ECe122	1172	Germany	EU	1.00	0.00	MES
ECe157	1192	Albania	EU	1.00	0.00	MES
ECe166	1199	Bulgaria	EU	1.00	0.00	MES
ECe174	1206	Slovakia	EU	1.00	0.00	MES
ECe176	1208	Turkey	EU	1.00	0.00	MES

## Sheet: Fig 1b
ID	Cluster1	Cluster2
ECa059	0.000010	0.999990
ECa061	0.000010	0.999990
ECa062	0.000010	0.999990
ECa063	0.000010	0.999990
ECa066	0.000010	0.999990
ECa076	0.000010	0.999990
ECa077	0.000010	0.999990
ECa086	0.000010	0.999990
ECa087	0.000010	0.999990
ECa088	0.000010	0.999990
ECa089	0.000010	0.999990
ECa090	0.000010	0.999990
ECa099	0.000010	0.999990
ECa104	0.000010	0.999990
ECa105	0.000010	0.999990
ECa106	0.000010	0.999990
ECa054	0.086585	0.913415
ECa073	0.144002	0.855998
ECa058	0.163829	0.836171
ECa057	0.212759	0.787241
ECa101	0.243330	0.756670
ECa102	0.272160	0.727840
ECa084	0.463336	0.536664
ECa_r2	0.498687	0.501313
ECa065	0.688007	0.311993
ECa055	0.692583	0.307417
ECa103	0.797788	0.202212
ECa068	0.938887	0.061113
ECa094	0.945843	0.054157
ECa100	0.951356	0.048644
ECa052	0.999990	0.000010
ECa053	0.999990	0.000010
ECa056	0.999990	0.000010
ECa060	0.999990	0.000010
ECa064	0.999990	0.000010
ECa067	0.999990	0.000010
ECa069	0.999990	0.000010
ECa070	0.999990	0.000010
ECa071	0.999990	0.000010
ECa072	0.999990	0.000010
ECa075	0.999990	0.000010
ECa078	0.999990	0.000010
ECa079	0.999990	0.000010
ECa080	0.999990	0.000010
ECa082	0.999990	0.000010
ECa083	0.999990	0.000010
ECa085	0.999990	0.000010
ECa091	0.999990	0.000010
ECa092	0.999990	0.000010
ECa095	0.999990	0.000010
ECa096	0.999990	0.000010
ECa098	0.999990	0.000010
ECa_r1	0.999990	0.000010

## Sheet: Fig 1c
ID	Cluster1	Cluster2	Cluster3	Cluster4
ECa002	0.000010	0.426573	0.000010	0.573407
ECa012	0.000010	0.000010	0.000010	0.999970
ECa013	0.000010	0.000010	0.000010	0.999970
ECa014	0.000010	0.000010	0.000010	0.999970
ECa023	0.000010	0.000010	0.000010	0.999970
ECa027	0.000010	0.000010	0.000010	0.999970
ECa033	0.000010	0.000010	0.000010	0.999970
ECa034	0.000010	0.000010	0.000010	0.999970
ECa035	0.000010	0.000010	0.000010	0.999970
ECa029	0.000010	0.000010	0.000010	0.999970
ECa032	0.000010	0.000010	0.000010	0.999970
ECa042	0.000010	0.000010	0.000010	0.999970
ECa050	0.000010	0.000010	0.000010	0.999970
ECa019	0.000010	0.000010	0.819827	0.180153
ECa017	0.000010	0.154243	0.845737	0.000010
ECa003	0.000010	0.000010	0.999970	0.000010
ECa004	0.000010	0.000010	0.999970	0.000010
ECa005	0.000010	0.000010	0.999970	0.000010
ECa016	0.000010	0.000010	0.999970	0.000010
ECa018	0.000010	0.000010	0.999970	0.000010
ECa020	0.000010	0.000010	0.999970	0.000010
ECa001	0.056156	0.000010	0.141563	0.802271
ECa026	0.067817	0.000010	0.040034	0.892138
ECa045	0.168806	0.000010	0.000010	0.831174
ECa021	0.238995	0.000010	0.000010	0.760985
ECa028	0.364621	0.000010	0.000010	0.635359
ECa022	0.555619	0.061527	0.000010	0.382844
ECa024	0.750559	0.000010	0.139026	0.110405
ECa010	0.800885	0.000010	0.000010	0.199095
ECa038	0.819280	0.000010	0.000010	0.180700
ECa037	0.842488	0.000010	0.000010	0.157492
ECa051	0.845276	0.091761	0.000010	0.062953
ECa015	0.864100	0.000010	0.000010	0.135880
ECa036	0.973972	0.000010	0.000010	0.026008
ECa041	0.982589	0.000010	0.017391	0.000010
ECa006	0.999970	0.000010	0.000010	0.000010
ECa008	0.999970	0.000010	0.000010	0.000010
ECa009	0.999970	0.000010	0.000010	0.000010
ECa025	0.999970	0.000010	0.000010	0.000010
ECa031	0.999970	0.000010	0.000010	0.000010
ECa040	0.999970	0.000010	0.000010	0.000010
ECa043	0.999970	0.000010	0.000010	0.000010
ECa044	0.999970	0.000010	0.000010	0.000010
ECa048	0.999970	0.000010	0.000010	0.000010
ECa332	0.999970	0.000010	0.000010	0.000010
ECa333	0.999970	0.000010	0.000010	0.000010
ECa334	0.999970	0.000010	0.000010	0.000010
ECa330	0.999970	0.000010	0.000010	0.000010
ECa331	0.999970	0.000010	0.000010	0.000010

## Sheet: Fig 2c
ID	Subgroup	PCA1_MET
ECa001	AM_A1	20.118
ECa002	AM_A1	18.396
ECa011	AM_A1	9.9112
ECa012	AM_A1	22.212
ECa013	AM_A1	20.642
ECa014	AM_A1	16.563
ECa021	AM_A1	23.086
ECa023	AM_A1	23.186
ECa026	AM_A1	18.192
ECa027	AM_A1	22.221
ECa028	AM_A1	18.775
ECa029	AM_A1	18.65
ECa033	AM_A1	18.367
ECa034	AM_A1	20.461
ECa035	AM_A1	17.879
ECa042	AM_A1	16.992
ECa045	AM_A1	22.718
ECa046	AM_A1	12.444
ECa050	AM_A1	18.16
ECa006	AM_A2	15.755
ECa010	AM_A2	10.491
ECa015	AM_A2	4.7679
ECa022	AM_A2	16.571
ECa024	AM_A2	6.5501
ECa025	AM_A2	9.5308
ECa031	AM_A2	11.525
ECa036	AM_A2	10.2
ECa037	AM_A2	11.737
ECa038	AM_A2	12.333
ECa040	AM_A2	31.008
ECa041	AM_A2	13.135
ECa043	AM_A2	15.747
ECa044	AM_A2	18.031
ECa051	AM_A2	10.919
ECa003	AM_A3	16.681
ECa004	AM_A3	16.522
ECa005	AM_A3	14.855
ECa016	AM_A3	12.944
ECa017	AM_A3	17.835
ECa018	AM_A3	15.26
ECa019	AM_A3	13.73
ECa020	AM_A3	17.633
ECa054	AM_M1	-10.473
ECa057	AM_M1	-23.492
ECa058	AM_M1	-4.7147
ECa059	AM_M1	-13.008
ECa061	AM_M1	-28.093
ECa062	AM_M1	-15.236
ECa063	AM_M1	-14.776
ECa066	AM_M1	-16.989
ECa073	AM_M1	-28.181
ECa076	AM_M1	-33.063
ECa077	AM_M1	-10.901
ECa086	AM_M1	-17.32
ECa087	AM_M1	-10.728
ECa088	AM_M1	-18.278
ECa089	AM_M1	-19.459
ECa090	AM_M1	-29.564
ECa102	AM_M1	-21.598
ECa104	AM_M1	-15.378
ECa105	AM_M1	-16.107
ECa106	AM_M1	-13.059
Eca_r1	AM_M2	-23.257
Eca_r2	AM_M2	-8.49
ECa052	AM_M2	-33.641
ECa053	AM_M2	-36.512
ECa055	AM_M2	-24.718
ECa056	AM_M2	-35.468
ECa060	AM_M2	-19.788
ECa064	AM_M2	-33.82
ECa065	AM_M2	-20.865
ECa067	AM_M2	-32.335
ECa068	AM_M2	-27.107
ECa069	AM_M2	-37.705
ECa070	AM_M2	-34.485
ECa071	AM_M2	-32.03
ECa072	AM_M2	-33.1
ECa075	AM_M2	-32.361
ECa078	AM_M2	-31.26
ECa079	AM_M2	-20.404
ECa080	AM_M2	-24.852
ECa082	AM_M2	-31.852
ECa083	AM_M2	-30.636
ECa084	AM_M2	-24.507
ECa085	AM_M2	-30.359
ECa091	AM_M2	-27.07
ECa092	AM_M2	-30.097
ECa094	AM_M2	-34.921
ECa095	AM_M2	-36.304
ECa096	AM_M2	-30.923
ECa098	AM_M2	-30.818
ECa100	AM_M2	-32.43
ECa103	AM_M2	-29.972
ECe002	EU_A1	15.681
ECe003	EU_A1	15.588
ECe004	EU_A1	23.031
ECe009	EU_A1	15.362
ECe010	EU_A1	23.091
ECe013	EU_A1	28.194
ECe014	EU_A1	20.318
ECe016	EU_A1	23.586
ECe018	EU_A1	23.567
ECe022	EU_A1	22.001
ECe026	EU_A1	18.776
ECe027	EU_A1	24.641
ECe031	EU_A1	12.314
ECe032	EU_A1	12.336
ECe034	EU_A1	22.773
ECe040	EU_A1	15.815
ECe046	EU_A1	20.37
ECe048	EU_A1	18.394
ECe054	EU_A1	17.967
ECe055	EU_A1	14.202
ECe133	EU_A1	15.039
ECe139	EU_A1	2.4298
ECe140	EU_A1	17.975
ECe143	EU_A1	22.362
ECe144	EU_A1	14.355
ECe145	EU_A1	15.8
ECe146	EU_A1	19.083
ECe151	EU_A1	18.649
ECe154	EU_A1	12.859
ECe156	EU_A1	19.003
ECe158	EU_A1	21.652
ECe159	EU_A1	6.4265
ECe160	EU_A1	22.676
ECe161	EU_A1	23.05
ECe162	EU_A1	13.55
ECe168	EU_A1	20.512
ECe170	EU_A1	14.625
ECe172	EU_A1	20.986
ECe175	EU_A1	18.847
ECe011	EU_A3	16.68
ECe017	EU_A3	12.603
ECe019	EU_A3	7.6939
ECe020	EU_A3	21.607
ECe023	EU_A3	18.659
ECe024	EU_A3	17.105
ECe028	EU_A3	15.284
ECe036	EU_A3	13.423
ECe038	EU_A3	14.028
ECe039	EU_A3	16.426
ECe132	EU_A3	16.311
ECe136	EU_A3	-15.991
ECe147	EU_A3	11.821
ECe153	EU_A3	21.87
ECe163	EU_A3	18.377
ECe171	EU_A3	18.313
ECe173	EU_A3	16.119
ECe006	EU_M1	-2.4698
ECe037	EU_M1	-19.192
ECe071	EU_M1	-6.0224
ECe072	EU_M1	-11.148
ECe074	EU_M1	-11.466
ECe075	EU_M1	-14.097
ECe076	EU_M1	-7.6351
ECe077	EU_M1	-8.4239
ECe078	EU_M1	-8.8038
ECe080	EU_M1	-10.31
ECe081	EU_M1	-22.61
ECe082	EU_M1	-7.6217
ECe083	EU_M1	-12.491
ECe085	EU_M1	-12.158
ECe086	EU_M1	6.7337
ECe088	EU_M1	-9.485
ECe089	EU_M1	-6.1142
ECe091	EU_M1	-8.5207
ECe092	EU_M1	-14.833
ECe093	EU_M1	-10.414
ECe095	EU_M1	-3.8245
ECe100	EU_M1	1.5053
ECe103	EU_M1	-7.0831
ECe106	EU_M1	3.5091
ECe107	EU_M1	-9.4066
ECe111	EU_M1	-8.9156
ECe157	EU_M1	-5.0914
ECe166	EU_M1	-20.907
ECe169	EU_M1	-15.911
ECe174	EU_M1	-8.5593
ECe176	EU_M1	-13.662
ECe094	EU_M2	-9.7616
ECe105	EU_M2	-8.2268
ECe108	EU_M2	-12.694
ECe122	EU_M2	-28.666
ECe033	EU_MIX	10.704
ECe035	EU_MIX	-2.9407
ECe104	EU_MIX	-15.34
ECe109	EU_MIX	0.033253
ECe112	EU_MIX	-6.1216

## Sheet: Fig 2d
ID	Subgroup	PCA1_DTF
ECa012	AM_A1	-1.80682
ECa013	AM_A1	-2.19791
ECa014	AM_A1	-2.09023
ECa023	AM_A1	-1.35287
ECa027	AM_A1	-1.71633
ECa029	AM_A1	-1.89024
ECa032	AM_A1	-2.16231
ECa033	AM_A1	-2.143
ECa034	AM_A1	-1.92081
ECa035	AM_A1	-1.79156
ECa042	AM_A1	-1.70383
ECa026	AM_A1	-0.722717
ECa001	AM_A1	-1.6277
ECa045	AM_A1	-0.934264
ECa021	AM_A1	-1.79679
ECa050	AM_A1	-1.49056
ECa028	AM_A1	-2.01947
ECa002	AM_A1	-2.17908
ECa011	AM_A1	-1.80153
ECa046	AM_A1	-1.95841
ECa009	AM_A2	10.9577
ECa006	AM_A2	9.12218
ECa008	AM_A2	12.5371
ECa025	AM_A2	8.36346
ECa031	AM_A2	9.6498
ECa040	AM_A2	7.00013
ECa043	AM_A2	7.66401
ECa044	AM_A2	8.52931
ECa048	AM_A2	9.25011
ECa024	AM_A2	4.36474
ECa036	AM_A2	10.0002
ECa015	AM_A2	4.74234
ECa037	AM_A2	3.14308
ECa038	AM_A2	1.93303
ECa010	AM_A2	0.429085
ECa041	AM_A2	6.66996
ECa022	AM_A2	1.4089
ECa051	AM_A2	5.87502
ECa004	AM_A3	2.84637
ECa005	AM_A3	1.41243
ECa016	AM_A3	-0.497652
ECa018	AM_A3	-1.95531
ECa020	AM_A3	-0.415032
ECa019	AM_A3	-1.21403
ECa003	AM_A3	-1.32373
ECa017	AM_A3	-0.392463
ECa059	AM_M1	5.42873
ECa061	AM_M1	7.36728
ECa062	AM_M1	4.3521
ECa063	AM_M1	3.80046
ECa066	AM_M1	1.61116
ECa076	AM_M1	9.41517
ECa077	AM_M1	9.03307
ECa086	AM_M1	-0.097925
ECa087	AM_M1	5.81092
ECa088	AM_M1	4.21399
ECa089	AM_M1	3.95847
ECa105	AM_M1	9.39524
ECa106	AM_M1	7.69809
ECa104	AM_M1	8.9883
ECa090	AM_M1	10.003
ECa101	AM_M1	7.62424
ECa102	AM_M1	-1.38187
ECa073	AM_M1	1.10794
ECa058	AM_M1	-1.92086
ECa099	AM_M1	6.31055
ECa054	AM_M1	-1.51107
ECa057	AM_M1	-0.461949
ECa_r1	AM_M2	-1.63149
ECa052	AM_M2	-1.64843
ECa053	AM_M2	-1.69317
ECa056	AM_M2	-1.74757
ECa060	AM_M2	-1.52819
ECa064	AM_M2	-1.86467
ECa067	AM_M2	-0.750658
ECa069	AM_M2	-1.15138
ECa070	AM_M2	-1.44738
ECa071	AM_M2	-0.833134
ECa072	AM_M2	-1.08892
ECa075	AM_M2	-1.8507
ECa079	AM_M2	-1.28402
ECa080	AM_M2	-0.788471
ECa082	AM_M2	-1.6151
ECa083	AM_M2	-1.65114
ECa085	AM_M2	-0.836654
ECa092	AM_M2	-0.585445
ECa095	AM_M2	-1.73768
ECa098	AM_M2	-1.54674
ECa096	AM_M2	-1.87719
ECa055	AM_M2	-1.18395
ECa084	AM_M2	0.504874
ECa_r2	AM_M2	-1.236
ECa100	AM_M2	-1.79379
ECa068	AM_M2	0.565017
ECa091	AM_M2	-0.30783
ECa094	AM_M2	-1.68392
ECa078	AM_M2	-0.932444
ECa103	AM_M2	-0.609932
ECa065	AM_M2	-0.163193
ECe009	EU_A1	-2.10729
ECe133	EU_A1	-1.63353
ECe154	EU_A1	-2.01435
ECe004	EU_A1	-1.8477
ECe146	EU_A1	-2.21466
ECe013	EU_A1	-2.33977
ECe014	EU_A1	-1.75775
ECe010	EU_A1	-1.97403
ECe140	EU_A1	-1.82742
ECe143	EU_A1	-1.62637
ECe022	EU_A1	-1.7994
ECe160	EU_A1	-1.91541
ECe034	EU_A1	-2.07411
ECe175	EU_A1	-1.95084
ECe018	EU_A1	-2.03522
ECe027	EU_A1	-1.52388
ECe172	EU_A1	-1.33994
ECe158	EU_A1	-1.9754
ECe156	EU_A1	-2.15036
ECe003	EU_A1	-2.17031
ECe161	EU_A1	-1.5481
ECe026	EU_A1	-2.16121
ECe016	EU_A1	-1.89859
ECe025	EU_A1	-1.63828
ECe040	EU_A1	-1.8407
ECe002	EU_A1	-2.10777
ECe159	EU_A1	-2.10423
ECe168	EU_A1	-1.88063
ECe048	EU_A1	-1.94794
ECe054	EU_A1	-1.72177
ECe151	EU_A1	-2.18717
ECe046	EU_A1	-2.12532
ECe162	EU_A1	-2.09809
ECe055	EU_A1	-2.02241
ECe170	EU_A1	-1.61243
ECe144	EU_A1	-2.10597
ECe145	EU_A1	-2.45897
ECe032	EU_A1	-1.93714
ECe031	EU_A1	-1.78436
ECe139	EU_A1	-1.89091
ECe163	EU_A3	-1.84656
ECe028	EU_A3	-0.881218
ECe024	EU_A3	-1.26927
ECe019	EU_A3	-1.59669
ECe173	EU_A3	-1.65308
ECe136	EU_A3	-1.08463
ECe023	EU_A3	-1.25634
ECe011	EU_A3	-0.600681
ECe153	EU_A3	-1.34984
ECe020	EU_A3	-0.521828
ECe171	EU_A3	-0.554613
ECe036	EU_A3	-1.4251
ECe017	EU_A3	-1.1467
ECe179	EU_A3	-0.905464
ECe147	EU_A3	-1.11869
ECe132	EU_A3	-0.792905
ECe039	EU_A3	-1.5985
ECe038	EU_A3	-1.66118
ECe111	EU_M1	-1.27618
ECe107	EU_M1	-1.60755
ECe106	EU_M1	-1.61834
ECe100	EU_M1	-2.05688
ECe086	EU_M1	-1.73971
ECe093	EU_M1	-1.51714
ECe006	EU_M1	-1.799
ECe080	EU_M1	-1.47668
ECe001	EU_M1	-0.332657
ECe071	EU_M1	-1.57905
ECe088	EU_M1	-1.58021
ECe095	EU_M1	-1.4751
ECe077	EU_M1	-1.73583
ECe169	EU_M1	-1.77032
ECe072	EU_M1	-1.46019
ECe078	EU_M1	-1.67278
ECe089	EU_M1	-1.36977
ECe074	EU_M1	-1.44184
ECe103	EU_M1	-1.67145
ECe157	EU_M1	-1.57154
ECe166	EU_M1	-1.81417
ECe081	EU_M1	-0.935021
ECe174	EU_M1	-1.62951
ECe037	EU_M1	-0.365721
ECe102	EU_M1	-1.29186
ECe083	EU_M1	-1.58611
ECe075	EU_M1	-1.63036
ECe092	EU_M1	-1.96404
ECe076	EU_M1	-1.67929
ECe091	EU_M1	-1.35096
ECe082	EU_M1	-1.24384
ECe085	EU_M1	-1.14228
ECe176	EU_M1	-1.08631
ECe094	EU_M2	-1.37026
ECe108	EU_M2	-1.75708
ECe105	EU_M2	-0.985445
ECe122	EU_M2	-1.80548
ECe033	EU_MIX	-2.19996
ECe109	EU_MIX	-1.252
ECe035	EU_MIX	-1.0339
ECe112	EU_MIX	-1.49085
ECe104	EU_MIX	-0.196762

## Sheet: Fig 3a
Code	Internal ID	Continent	Country	P(AM_A1)	P(AM_A2)	P(AM_A3)	P(AM_M1)	P(AM_M2)	P(SAND)	P(SMES)	P. And	P. Mes	P. Unk	Chr. And	Chr. Mes	Gene pool
ECa026	1025	AM	Brazil	0.650	0.159	0.044	0.000	0.000	0.143	0.000	0.996	0.001	0.003	11	0	AND
ECa024	1023	AM	Peru	0.076	0.636	0.125	0.000	0.000	0.158	0.000	0.996	0.001	0.004	11	0	AND
ECa036	1032	AM	Peru	0.033	0.843	0.008	0.000	0.000	0.110	0.000	0.995	0.001	0.004	11	0	AND
ECa019	1018	AM	Colombia	0.265	0.087	0.469	0.000	0.001	0.172	0.000	0.994	0.001	0.006	11	0	AND
ECa003	1003	AM	Chile	0.089	0.100	0.600	0.000	0.001	0.204	0.000	0.993	0.001	0.006	11	0	AND
ECa015	1014	AM	Peru	0.052	0.720	0.040	0.000	0.001	0.181	0.001	0.993	0.002	0.005	11	0	AND
ECa037	1033	AM	Peru	0.071	0.718	0.034	0.002	0.001	0.169	0.001	0.992	0.003	0.005	11	0	AND
ECa038	1034	AM	Peru	0.082	0.684	0.038	0.002	0.001	0.186	0.001	0.991	0.004	0.005	11	0	AND
ECa001	1001	AM	Brazil	0.608	0.140	0.073	0.002	0.002	0.169	0.002	0.990	0.005	0.005	11	0	AND
ECa045	1040	AM	Brazil	0.616	0.173	0.040	0.002	0.003	0.158	0.001	0.987	0.006	0.008	11	0	AND
ECa021	1020	AM	Peru	0.617	0.274	0.009	0.002	0.003	0.081	0.003	0.981	0.009	0.009	11	0	AND
ECa050	1212	AM	Colombia	0.689	0.149	0.011	0.003	0.009	0.130	0.002	0.979	0.014	0.007	11	0	AND
ECa010	1009	AM	Peru	0.109	0.608	0.032	0.003	0.012	0.217	0.005	0.967	0.020	0.013	11	0	AND
ECa028	1027	AM	Colombia	0.475	0.333	0.022	0.009	0.009	0.126	0.012	0.956	0.030	0.013	11	0	AND
ECa041	1037	AM	Argentina	0.036	0.759	0.028	0.027	0.013	0.122	0.009	0.944	0.050	0.006	11	0	AND
ECa022	1021	AM	Peru	0.200	0.522	0.023	0.009	0.027	0.190	0.012	0.935	0.048	0.016	11	0	AND
ECa051	1043	AM	Peru	0.090	0.650	0.026	0.011	0.056	0.142	0.013	0.908	0.080	0.012	11	0	AND
ECa017	1016	AM	Chile	0.079	0.026	0.686	0.037	0.024	0.110	0.024	0.900	0.084	0.015	10	1	AND
ECa002	1002	AM	Chile	0.664	0.066	0.017	0.058	0.030	0.116	0.031	0.863	0.118	0.019	10	1	AND
ECa011	1010	AM	Bolivia	0.559	0.052	0.028	0.058	0.107	0.125	0.048	0.764	0.214	0.023	8	3	AND
ECa046	1041	AM	Argentina	0.474	0.064	0.092	0.089	0.090	0.110	0.050	0.739	0.229	0.032	8	3	AND
ECa101	1093	AM	Argentina	0.016	0.056	0.021	0.340	0.263	0.057	0.215	0.149	0.818	0.033	1	10	MES
ECa102	1213	AM	Argentina	0.039	0.003	0.001	0.412	0.249	0.009	0.258	0.051	0.919	0.031	0	11	MES
ECa055	1047	AM	Ecuador	0.002	0.036	0.001	0.185	0.508	0.011	0.222	0.050	0.915	0.035	0	11	MES
ECa073	1065	AM	Brazil	0.020	0.002	0.000	0.445	0.211	0.004	0.285	0.026	0.941	0.033	0	11	MES
ECa084	1076	AM	Guatemala	0.001	0.002	0.000	0.151	0.269	0.012	0.442	0.015	0.862	0.123	0	11	MES
ECa_r2	1099	AM	Honduras	0.005	0.003	0.001	0.248	0.439	0.005	0.265	0.014	0.952	0.035	0	11	MES
ECa058	1050	AM	Mexico	0.001	0.002	0.001	0.466	0.187	0.008	0.302	0.012	0.954	0.034	0	11	MES
ECa100	1092	AM	Brazil	0.003	0.005	0.000	0.083	0.702	0.003	0.185	0.011	0.969	0.020	0	11	MES
ECa099	1091	AM	Mexico	0.000	0.001	0.000	0.526	0.033	0.009	0.333	0.011	0.892	0.097	0	11	MES
ECa054	1046	AM	Chile	0.005	0.001	0.000	0.500	0.193	0.002	0.275	0.008	0.968	0.025	0	11	MES
ECa068	1060	AM	Peru	0.002	0.001	0.001	0.097	0.673	0.004	0.201	0.007	0.970	0.023	0	11	MES
ECa091	1083	AM	Colombia	0.000	0.002	0.001	0.083	0.690	0.003	0.197	0.005	0.969	0.026	0	11	MES
ECa057	1049	AM	Mexico	0.001	0.002	0.000	0.502	0.186	0.002	0.279	0.005	0.967	0.028	0	11	MES
ECa094	1086	AM	Venenzuela	0.000	0.000	0.000	0.041	0.578	0.003	0.313	0.003	0.932	0.065	0	11	MES
ECa078	1070	AM	Costa Rica	0.002	0.001	0.000	0.069	0.730	0.001	0.182	0.003	0.980	0.017	0	11	MES
ECa103	1094	AM	Colombia	0.002	0.000	0.000	0.207	0.571	0.001	0.201	0.003	0.979	0.018	0	11	MES
ECa065	1057	AM	Mexico	0.000	0.001	0.000	0.308	0.440	0.001	0.230	0.002	0.977	0.021	0	11	MES
ECe009	1107	EU	Czech Republic	0.817	0.061	0.014	0.000	0.000	0.105	0.000	0.997	0.000	0.003	11	0	AND
ECe133	1174	EU	Austria	0.786	0.072	0.012	0.000	0.000	0.125	0.000	0.996	0.001	0.003	11	0	AND
ECe154	1190	EU	Hungary	0.776	0.071	0.033	0.000	0.000	0.115	0.000	0.996	0.000	0.004	11	0	AND
ECe004	1103	EU	Germany	0.743	0.123	0.017	0.001	0.001	0.112	0.001	0.994	0.003	0.003	11	0	AND
ECe146	1184	EU	Portugal	0.702	0.055	0.113	0.001	0.002	0.123	0.001	0.993	0.003	0.004	11	0	AND
ECe013	1111	EU	Slovakia	0.787	0.062	0.041	0.002	0.001	0.102	0.002	0.992	0.005	0.003	11	0	AND
ECe014	1112	EU	Portugal	0.414	0.116	0.280	0.001	0.001	0.182	0.001	0.992	0.002	0.006	11	0	AND
ECe891	WGS2	EU	Portugal	0.578	0.155	0.035	0.001	0.000	0.224	0.000	0.992	0.001	0.007	11	0	AND
ECe163	1198	EU	Bulgaria	0.311	0.062	0.464	0.001	0.003	0.152	0.000	0.990	0.005	0.005	11	0	AND
ECe010	1108	EU	Georgia	0.704	0.137	0.019	0.002	0.007	0.125	0.001	0.985	0.009	0.006	11	0	AND
ECe892	WGS3	EU	Portugal	0.221	0.075	0.471	0.004	0.001	0.214	0.003	0.982	0.008	0.010	11	0	AND
ECe140	1180	EU	Germany	0.773	0.079	0.013	0.002	0.009	0.117	0.002	0.982	0.012	0.006	11	0	AND
ECe028	1124	EU	Yugoslavia	0.087	0.044	0.698	0.009	0.001	0.151	0.005	0.981	0.015	0.005	11	0	AND
ECe899	WGS13	EU	Spain	0.185	0.077	0.483	0.007	0.006	0.226	0.007	0.970	0.019	0.011	11	0	AND
ECe143	1181	EU	Italy	0.742	0.072	0.036	0.016	0.005	0.118	0.005	0.968	0.025	0.006	11	0	AND
ECe024	1120	EU	Bulgaria	0.286	0.050	0.479	0.017	0.003	0.153	0.007	0.968	0.026	0.006	11	0	AND
ECe022	1118	EU	Albania	0.828	0.040	0.006	0.018	0.009	0.085	0.005	0.959	0.033	0.008	11	0	AND
ECe160	1195	EU	Croatia	0.539	0.075	0.030	0.005	0.002	0.312	0.003	0.956	0.009	0.035	11	0	AND
ECe019	1116	EU	Italy	0.227	0.080	0.482	0.020	0.006	0.167	0.009	0.956	0.035	0.010	11	0	AND
ECe173	1205	EU	Portugal	0.253	0.143	0.382	0.019	0.007	0.175	0.009	0.954	0.036	0.010	11	0	AND
ECe034	1128	EU	Slovakia	0.734	0.053	0.057	0.017	0.014	0.109	0.010	0.953	0.041	0.006	11	0	AND
ECe175	1207	EU	Sweden	0.791	0.041	0.011	0.030	0.011	0.103	0.009	0.945	0.050	0.005	11	0	AND
ECe136	1177	EU	Italy	0.101	0.061	0.631	0.021	0.015	0.149	0.011	0.942	0.046	0.012	11	0	AND
ECe023	1119	EU	Bulgaria	0.144	0.060	0.583	0.020	0.023	0.147	0.013	0.934	0.056	0.010	10	1	AND
ECe018	1115	EU	Italy	0.762	0.053	0.012	0.018	0.022	0.103	0.019	0.929	0.059	0.012	10	1	AND
ECe011	1109	EU	Georgia	0.203	0.048	0.531	0.031	0.023	0.139	0.016	0.920	0.070	0.010	10	1	AND
ECe027	1123	EU	Slovenia	0.365	0.074	0.339	0.024	0.026	0.142	0.018	0.920	0.068	0.012	10	1	AND
ECe172	1204	EU	Greece	0.689	0.080	0.031	0.060	0.005	0.119	0.007	0.919	0.072	0.009	11	0	AND
ECe153	1189	EU	Hungary	0.327	0.087	0.339	0.032	0.023	0.159	0.018	0.913	0.073	0.014	10	1	AND
ECe158	1193	EU	Croatia	0.737	0.050	0.012	0.039	0.023	0.111	0.017	0.911	0.079	0.010	11	0	AND
ECe156	1191	EU	Germany	0.751	0.045	0.010	0.031	0.026	0.103	0.023	0.908	0.079	0.013	11	0	AND
ECe003	1102	EU	Germany	0.657	0.117	0.010	0.031	0.038	0.120	0.015	0.905	0.084	0.011	10	1	AND
ECe161	1196	EU	Croatia	0.440	0.062	0.256	0.030	0.034	0.145	0.022	0.903	0.085	0.012	10	1	AND
ECe894	WGS7	EU	France	0.575	0.141	0.013	0.031	0.027	0.171	0.023	0.900	0.081	0.019	10	1	AND
ECe026	1122	EU	Slovenia	0.660	0.075	0.037	0.038	0.026	0.127	0.023	0.899	0.087	0.014	11	0	AND
ECe020	1117	EU	Italy	0.136	0.055	0.561	0.041	0.028	0.143	0.023	0.895	0.092	0.013	10	1	AND
ECe171	1203	EU	Georgia	0.251	0.055	0.431	0.046	0.038	0.141	0.024	0.879	0.107	0.014	10	1	AND
ECe902	WGS16	EU	Portugal	0.199	0.061	0.407	0.047	0.019	0.211	0.032	0.878	0.098	0.024	11	0	AND
ECe036	1130	EU	Italy	0.137	0.050	0.543	0.059	0.029	0.142	0.024	0.873	0.112	0.015	10	1	AND
ECe903	WGS17	EU	Portugal	0.195	0.040	0.461	0.031	0.033	0.176	0.041	0.872	0.105	0.023	10	1	AND
ECe017	1114	EU	Italy	0.181	0.064	0.476	0.055	0.028	0.150	0.030	0.871	0.113	0.016	10	1	AND
ECe016	1113	EU	Spain	0.666	0.058	0.033	0.041	0.041	0.114	0.033	0.871	0.115	0.014	10	1	AND
ECe179	ECE179	EU	Italy	0.119	0.038	0.538	0.049	0.024	0.170	0.039	0.865	0.112	0.022	10	1	AND
ECe025	1121	EU	Romania	0.527	0.056	0.139	0.058	0.036	0.132	0.035	0.854	0.129	0.017	10	1	AND
ECe040	1134	EU	Romania	0.652	0.039	0.056	0.074	0.021	0.104	0.036	0.851	0.131	0.017	10	1	AND
ECe002	1101	EU	Germany	0.649	0.050	0.048	0.035	0.056	0.103	0.038	0.850	0.130	0.020	10	1	AND
ECe159	1194	EU	Croatia	0.655	0.069	0.012	0.061	0.058	0.110	0.021	0.846	0.140	0.014	10	1	AND
ECe168	1200	EU	Austria	0.669	0.054	0.006	0.052	0.046	0.107	0.049	0.836	0.147	0.017	10	1	AND
ECe048	1136	EU	France	0.635	0.061	0.009	0.045	0.055	0.126	0.046	0.832	0.146	0.022	9	2	AND
ECe054	1137	EU	Greece	0.645	0.058	0.009	0.046	0.053	0.119	0.047	0.831	0.146	0.023	9	2	AND
ECe147	1185	EU	Romania	0.132	0.038	0.516	0.069	0.045	0.143	0.040	0.829	0.153	0.018	10	1	AND
ECe898	WGS12	EU	France	0.575	0.067	0.015	0.053	0.042	0.165	0.056	0.823	0.150	0.027	9	2	AND
ECe897	WGS10	EU	Spain	0.152	0.045	0.407	0.045	0.042	0.218	0.056	0.822	0.144	0.034	9	2	AND
ECe151	1188	EU	Spain	0.571	0.069	0.060	0.049	0.086	0.118	0.027	0.819	0.162	0.019	9	2	AND
ECe132	1173	EU	Austria	0.227	0.060	0.355	0.076	0.038	0.175	0.050	0.817	0.164	0.019	10	1	AND
ECe046	1135	EU	France	0.569	0.071	0.022	0.066	0.058	0.134	0.052	0.796	0.176	0.029	9	2	AND
ECe162	1197	EU	Bulgaria	0.614	0.057	0.011	0.088	0.043	0.111	0.054	0.793	0.185	0.022	10	1	AND
ECe055	1138	EU	Italy	0.533	0.049	0.082	0.069	0.056	0.127	0.055	0.792	0.180	0.028	9	2	AND
ECe900	WGS14	EU	Portugal	0.117	0.436	0.056	0.068	0.029	0.173	0.061	0.782	0.159	0.059	9	2	AND
ECe170	1202	EU	Germany	0.268	0.058	0.120	0.027	0.053	0.333	0.056	0.780	0.136	0.084	9	2	AND
ECe144	1182	EU	The Netherlands	0.596	0.048	0.009	0.078	0.082	0.107	0.052	0.761	0.212	0.027	9	2	AND
ECe039	1133	EU	Romania	0.192	0.038	0.399	0.107	0.047	0.131	0.059	0.761	0.212	0.028	8	3	AND
ECe038	1132	EU	Bulgaria	0.290	0.040	0.301	0.107	0.060	0.125	0.054	0.755	0.220	0.025	10	1	AND
ECe145	1183	EU	Poland	0.561	0.049	0.007	0.098	0.089	0.116	0.058	0.733	0.245	0.022	8	3	AND
ECe032	1126	EU	Sweden	0.515	0.072	0.028	0.073	0.115	0.112	0.056	0.726	0.244	0.030	8	3	AND
ECe031	1125	EU	The Netherlands	0.571	0.030	0.006	0.104	0.093	0.096	0.066	0.704	0.262	0.034	9	2	AND
ECe139	1179	EU	Germany	0.455	0.061	0.063	0.092	0.133	0.100	0.066	0.678	0.291	0.031	8	3	AND
ECe033	1127	EU	Sweden	0.401	0.035	0.015	0.182	0.118	0.111	0.104	0.563	0.405	0.032	6	5	AND
ECe890	WGS1	EU	France	0.263	0.028	0.101	0.133	0.063	0.168	0.168	0.560	0.364	0.076	7	4	AND
ECe109	1169	EU	Spain	0.070	0.023	0.332	0.224	0.074	0.116	0.124	0.541	0.422	0.037	6	5	AND
ECe035	1129	EU	Spain	0.069	0.023	0.332	0.221	0.073	0.118	0.129	0.541	0.423	0.037	6	5	AND
ECe112	1214	EU	Austria	0.211	0.040	0.039	0.160	0.147	0.159	0.171	0.449	0.478	0.073	5	6	MES
ECe104	1164	EU	Georgia	0.167	0.014	0.125	0.311	0.112	0.078	0.156	0.383	0.579	0.037	5	6	MES
ECe895	WGS8	EU	France	0.196	0.023	0.001	0.198	0.103	0.138	0.259	0.358	0.560	0.082	4	7	MES
ECe901	WGS15	EU	Spain	0.046	0.028	0.079	0.219	0.055	0.191	0.242	0.344	0.516	0.140	4	7	MES
ECe111	1171	EU	Romania	0.116	0.012	0.117	0.339	0.111	0.076	0.195	0.321	0.645	0.034	4	7	MES
ECe107	1167	EU	Ukraine	0.227	0.012	0.002	0.295	0.197	0.044	0.190	0.284	0.682	0.034	3	8	MES
ECe106	1166	EU	Slovakia	0.042	0.016	0.133	0.275	0.201	0.091	0.198	0.282	0.675	0.044	3	8	MES
ECe893	WGS6	EU	France	0.088	0.022	0.007	0.181	0.181	0.114	0.302	0.231	0.664	0.105	2	9	MES
ECe100	1161	EU	Germany	0.168	0.004	0.001	0.364	0.172	0.025	0.230	0.199	0.767	0.034	1	10	MES
ECe086	1152	EU	Albania	0.086	0.009	0.057	0.414	0.162	0.037	0.205	0.190	0.782	0.028	1	10	MES
ECe093	1158	EU	Hungary	0.052	0.007	0.003	0.389	0.219	0.027	0.269	0.089	0.877	0.034	1	10	MES
ECe006	1104	EU	Spain	0.037	0.003	0.023	0.402	0.217	0.020	0.268	0.083	0.887	0.030	1	10	MES
ECe080	1147	EU	Slovakia	0.052	0.004	0.001	0.406	0.211	0.022	0.270	0.079	0.887	0.034	0	11	MES
ECe094	1159	EU	Hungary	0.042	0.006	0.001	0.219	0.440	0.015	0.247	0.064	0.905	0.031	0	11	MES
ECe001	1100	EU	Germany	0.042	0.002	0.008	0.458	0.193	0.008	0.260	0.060	0.911	0.029	0	11	MES
ECe071	1139	EU	Austria	0.035	0.003	0.001	0.376	0.258	0.016	0.276	0.054	0.910	0.036	0	11	MES
ECe088	1153	EU	Albania	0.039	0.003	0.001	0.409	0.233	0.011	0.269	0.054	0.911	0.035	0	11	MES
ECe095	1160	EU	Yugoslavia	0.035	0.003	0.001	0.395	0.251	0.012	0.267	0.051	0.914	0.035	0	11	MES
ECe077	1144	EU	Czech Republic	0.012	0.009	0.004	0.386	0.199	0.026	0.312	0.050	0.897	0.053	0	11	MES
ECe169	1201	EU	Czechoslovakia	0.036	0.003	0.002	0.439	0.184	0.009	0.292	0.050	0.915	0.035	0	11	MES
ECe072	1140	EU	Austria	0.029	0.006	0.001	0.356	0.305	0.012	0.256	0.048	0.917	0.036	0	11	MES
ECe078	1145	EU	Czech Republic	0.026	0.004	0.001	0.352	0.306	0.016	0.263	0.047	0.921	0.033	0	11	MES
ECe089	1154	EU	Albania	0.025	0.007	0.001	0.381	0.278	0.009	0.269	0.042	0.928	0.030	0	11	MES
ECe074	1141	EU	Czech Republic	0.030	0.005	0.000	0.465	0.200	0.006	0.267	0.042	0.932	0.026	0	11	MES
ECe103	1163	EU	Germany	0.027	0.002	0.001	0.454	0.205	0.007	0.274	0.037	0.933	0.031	0	11	MES
ECe157	1192	EU	Albania	0.026	0.002	0.001	0.389	0.260	0.008	0.281	0.036	0.929	0.034	0	11	MES
ECe166	1199	EU	Bulgaria	0.023	0.004	0.001	0.379	0.279	0.007	0.274	0.035	0.932	0.032	0	11	MES
ECe896	WGS9	EU	Spain	0.012	0.002	0.000	0.243	0.214	0.019	0.406	0.032	0.863	0.105	0	11	MES
ECe081	1148	EU	Portugal	0.023	0.002	0.001	0.413	0.271	0.006	0.255	0.032	0.939	0.029	0	11	MES
ECe174	1206	EU	Slovakia	0.019	0.002	0.000	0.468	0.211	0.004	0.267	0.026	0.946	0.028	0	11	MES
ECe037	1131	EU	Albania	0.009	0.004	0.003	0.332	0.248	0.009	0.348	0.025	0.928	0.047	0	11	MES
ECe102	1162	EU	Germany	0.009	0.002	0.006	0.447	0.229	0.006	0.272	0.023	0.947	0.030	0	11	MES
ECe083	1150	EU	Italy	0.014	0.002	0.001	0.445	0.216	0.005	0.289	0.022	0.950	0.028	0	11	MES
ECe108	1168	EU	Spain	0.015	0.001	0.000	0.304	0.390	0.004	0.258	0.020	0.952	0.028	0	11	MES
ECe075	1142	EU	Czech Republic	0.011	0.002	0.001	0.470	0.194	0.006	0.287	0.019	0.951	0.029	0	11	MES
ECe092	1157	EU	Greece	0.012	0.002	0.000	0.374	0.262	0.005	0.311	0.019	0.947	0.034	0	11	MES
ECe076	1143	EU	Czech Republic	0.009	0.003	0.001	0.347	0.320	0.006	0.281	0.018	0.948	0.033	0	11	MES
ECe091	1156	EU	Greece	0.006	0.004	0.001	0.344	0.332	0.007	0.272	0.017	0.947	0.036	0	11	MES
ECe082	1149	EU	Italy	0.007	0.003	0.000	0.401	0.277	0.006	0.277	0.016	0.955	0.029	0	11	MES
ECe085	1151	EU	Albania	0.007	0.002	0.000	0.459	0.217	0.003	0.283	0.013	0.960	0.027	0	11	MES
ECe176	1208	EU	Turkey	0.006	0.002	0.000	0.518	0.140	0.003	0.301	0.011	0.959	0.030	0	11	MES
ECe105	1165	EU	Poland	0.001	0.003	0.001	0.194	0.499	0.007	0.260	0.011	0.953	0.036	0	11	MES
ECe122	1172	EU	Germany	0.000	0.000	0.000	0.018	0.829	0.000	0.138	0.001	0.985	0.014	0	11	MES

## Sheet: Fig 3b
EU_AND	EU_MES
210	70
300	80
140	50
20	80
190	70
210	80
280	50
45	60
240	70
200	70
210	100
100	60
250	60
240	50
205	60
350	140
321	70
370	70
190	50
40	70
220	115
240	90
390	70
405	135
205	60
225	70
200	220
230	50
190	150
240	240
210	70
200	240
235	145
230	30
245	70
75	70
90	70
300	60
175	60
280	140
220	170
340	60
85	90
240
320
165
20
210
260
320
40
180
250
150
260
110
320
410
360
430
330
160
30
75
215
240
350
175
100
200
180

## Sheet: Fig 4a
AM_M	AM_M1	AM_M2	EU_M	AM_A	AM_A1	AM_A2	AM_A3	EU_A	AMERICA	EUROPE
0.001930528373	0.001655678296	0.0012219865	0.0021828573	0.000112192065	3.1212113e-05	9.8227458e-05	5.33333e-06	0.000312265314	0.002174715157	0.0017519745251
0.004307899075	0.00273707739	0.002919836572	0.003077976166	0.000349977572	0.000215844011	0.000111216828	0	0.000663427965	0.005100149026	0.0035644644874
0.001234276821	0.001227447162	0.000773716816	0.001280569245	0.000122824933	9.4285632e-05	6.2380908e-05	3.022225e-05	0.000236912272	0.002046507977	0.001539487462
0.001813862288	0.001683975975	0.000778745774	0.001878960519	6.7774073e-05	8.9870052e-05	3.4391516e-05	1.466668e-05	0.000204586874	0.002641696566	0.0020194365212
0.001656819224	0.001409103754	0.000889117578	0.002169989057	0.000423503011	0.000365151206	0.000110529034	1.355556e-05	0.000533400182	0.002638249637	0.0023158716831
0.001519221267	0.000589700786	0.001774250888	0.001996591677	0.000211158293	6.9480451e-05	0.000204338568	0	0.000314738699	0.002756229485	0.0022089542452
0.001418799288	0.0012430575	0.001440069776	0.001585283363	0.000547390066	0.000496666569	0.000540502676	0.00036577798	0.000670185813	0.001558298478	0.0013283011935
0.001163618974	0.000358897561	0.0010310688	0.001294875607	0.000206180916	0.000117575642	0.000202169216	1.822224e-05	0.00023707526	0.001880921493	0.0012899468393
0.002226554246	0.000671013246	0.00201166123	0.001345044966	0.000172768415	8.5627621e-05	0.000174576696	2e-06	0.000268243841	0.00303370888	0.002128385536
0.001690794338	0.000877058262	0.00148382113	0.001754443695	0.000422904094	0.000239523896	0.000425396802	0.00024688895	0.000459661313	0.002359124229	0.0017828989435
0.002785758578	0.001175518423	0.001227212286	0.002566413103	0.000109361643	6.545448e-05	0.000123095176	0	0.00035400333	0.00381427532	0.002624291545
0.001148603601	0.001162805071	0.000922009532	0.001386959861	0.000123469026	6.8268374e-05	0.00014777772	5.666669e-05	0.000269228642	0.002204143673	0.0018398876326
0.002139111413	0.001353907929	0.001919396168	0.002028839739	0.000179282496	0.00012363624	0.000209550384	1.599999e-05	0.000463104379	0.003263666274	0.002552282594
0.000991213151	0.00036914955	0.001208850046	0.003228730297	0.000603734894	2.0519462e-05	0.00093732835	1.066666e-05	0.000368408451	0.002521049121	0.0027124840366
0.001913465787	0.000416023303	0.00149162621	0.002500755547	0.000233706338	1.9004313e-05	0.000306613782	3.711111e-05	0.000202673959	0.003325796448	0.0026938863324
0.000963321989	0.000821356257	0.000293054654	0.002326456143	0.000330531396	2.181816e-05	0.00054613741	5.33333e-06	0.000399956911	0.003398312445	0.002919956695
0.000406209149	0.000368299002	0.000211614398	0.001491823083	7.8938003e-05	1.6926393e-05	0.00012933852	8.88889e-06	1.7503741e-05	0.001513667595	0.001342397297
0.001006264488	0.001400437665	0.00038332171	0.001650427601	0.000142531097	2.4588728e-05	9.8703626e-05	2.155556e-05	0.000151043805	0.001565303485	0.0013903920981
0.001287070576	0.001786230461	0.000411196242	0.00288633816	0.000151299489	1.246752e-05	0.00010550256	1.066666e-05	0.000139244815	0.003131449638	0.002663348853
0.001898817731	0.001262782254	0.000626724608	0.002688223442	0.000392565016	1.8311673e-05	0.000363571238	8.88889e-06	0.000392402222	0.003371760351	0.0028084149391
0.002034099957	0.001404642288	0.001883809794	0.001864940487	0.000227836038	7.705621e-06	0.00022978817	7.33333e-06	0.000230881073	0.00373445365	0.002764358451
0.001369895021	0.001563954349	0.000610836384	0.00136782295	0.000363135686	6.108219e-05	0.000360635122	1.333333e-05	0.000340128898	0.002052838377	0.0015902843655
0.001515477395	0.000866895766	0.00170051171	0.001495730627	0.000534558977	1.3116871e-05	0.00056351805	2.155555e-05	0.000540035023	0.002882783183	0.0022681850962
0.001462355278	0.000596895551	0.001644495092	0.00082253393	0.001040304488	0	0.00107179808	1.6e-05	0.001060822187	0.001931377931	0.0014349330416
0.002269671257	0.001856895482	0.00207092852	0.002319971984	0.000686746093	1.3333322e-05	0.000497856742	1e-05	0.001024785645	0.003731088973	0.0026640290223
0.002310606646	0.001211515671	0.002501973716	0.00257265542	0.00076762731	9.35064e-06	0.001146084418	5.33333e-06	0.000341877784	0.003617473172	0.0024384400009
0.002251858515	0.002333563488	0.00178658604	0.003054802645	0.000195017041	1.9610371e-05	0.000232248738	0	0.000395264959	0.003152043866	0.002274668366
0.001100175554	0.001500988292	0.00010480837	0.001950684888	0.000264344835	7.025967e-05	0.000417512982	8.88889e-06	0.000528819935	0.00218705961	0.0017273434556
0.002543829953	0.002492919742	0.000227166092	0.003178317546	0.000698271544	0.00056900394	0.000851137276	0.00011000007	0.001191662881	0.003121654265	0.0026394826686
0.001501244345	0.001794391677	0.000941137316	0.002242126642	0.000570881603	0.00031220748	0.00062492043	0	0.000790234455	0.002201202687	0.0018186410579
0.000890738695	0.000376414517	0.001161707604	0.001037867019	0.000253525593	0.000108614615	0.000296692896	8.311115e-05	0.000490412175	0.001865175653	0.0014567213802
0.001369879864	0.000344298915	0.00189865299	0.001711968624	0.000276887139	4.1515115e-05	0.000229841264	4.622224e-05	0.000847938649	0.002900574059	0.0023906233487
2.575511e-05	1.8436784e-05	2.4471536e-05	0.000828077109	0.000226796558	1.1212112e-05	0.000240396784	2e-06	0.000491757813	0.001345910112	0.0012752679333
0.001375767427	0.000359011648	0.001156642452	0.001384796318	0.000291423804	6.5670933e-05	0.000366005302	0	0.000747055886	0.002561158647	0.0020185425369
0.002765281933	0.001224138902	0.001549894906	0.001956875706	0.000224011354	5.636359e-05	0.000228624222	4e-06	0.00068917245	0.002847194046	0.0020801145815
0.000909616179	5.4298873e-05	0.00059184711	0.00146377077	0.000261841894	5.9696912e-05	0.000255978864	5.55556e-06	0.000751409926	0.002358003723	0.0021339149333
0.000533623077	1.0413787e-05	0.000454552402	0.000869671779	9.1180847e-05	7.2251014e-05	4.7037e-05	4.977782e-05	0.000206245026	0.00086086397	0.0006880416557
0.00178868199	0.000983839961	0.001334284556	0.001838210851	0.000162508539	0.000103073523	0.000127751226	0.00010133341	0.000627447415	0.002252733079	0.0018654088765
0.002483970709	0.001902851713	0.00225153238	0.002382881156	0.000709073459	0.000305064897	0.000430026158	0.00133733398	0.001061333603	0.002289378501	0.0019193366398
0.001636138641	0.000282414362	0.001367269406	0.001785414742	0.000165971857	3.809521e-05	0.00017714272	1.088889e-05	0.000562610737	0.001856027694	0.0016105815095
0.003341350596	0.002566391589	0.002990394084	0.003023187598	0.000387034095	6.666662e-06	0.000292063508	0.00083311155	0.00125086751	0.003047735022	0.0023458319528
0.001750055094	0.000980529143	0.001422891206	0.002004492933	0.000178344597	4.4935025e-05	0.000137301476	4.600004e-05	0.000796225792	0.002067306126	0.0017542183094
0.002766162878	0.000988713293	5.1405334e-05	0.00302439749	0.000215677946	4.025971e-06	8.6904696e-05	2e-06	0.000856268715	0.00336487309	0.002688803685
0.001873576159	0.000618070014	0.000475517022	0.002089114274	0.000500084909	1.818182e-06	0.00037145471	1.2e-05	0.001023583729	0.002536604819	0.0021578130976
0.001948388314	0.000315885797	6.3170714e-05	0.001635387913	7.881358e-05	0	5.6560806e-05	0	0.000280578225	0.001965629468	0.0011822786432
0.000437879443	0.000106758889	3.5934964e-05	0.000679089185	0.000187067839	5.844153e-06	0.000223862302	8.88889e-06	0.000333860674	0.001098312394	0.0008818820393
0.00029946378	8.8804783e-05	0.00025451779	0.001218602647	0.000181807996	4.489173e-05	0.000152089858	2.133336e-05	0.00058568437	0.001846130896	0.0017529312553
0.00262352029	0.001927377531	0.001945468724	0.002176794174	0.000314056553	0.000254155753	0.000222962872	7.222224e-05	0.000710763868	0.002668837393	0.0020608365837
0.001451169997	0.001745494572	9.321722e-05	0.001688101294	0.000487395722	0.000252424185	0.000508783146	2.177778e-05	0.000762858449	0.002045390142	0.0018001824988
0.001807707448	0.002125012629	0.00063166102	0.001874553027	0.00024071199	5.1125491e-05	0.000253624242	9.33333e-06	0.000555038106	0.002064080453	0.0016973360704
0.000950958659	0.001084620934	0.000579070856	0.001169283226	0.00014646337	4.6969675e-05	0.00014798933	0.0001166667	0.000364521812	0.001215358244	0.0010736554958
0.002231282883	0.002917908431	0.001443913854	0.002505184759	0.000304497284	8.0346304e-05	0.000343677128	0.00036422245	0.00056428523	0.001958045171	0.0016707021004
0.000229393588	0.000274114895	0.000183635296	0.000240396706	6.847461e-05	1.5367965e-05	7.902111e-05	0.00010622224	9.3920705e-05	0.000215879035	0.0001879577266
0.001880723978	0.001819678435	0.001688908876	0.002049476925	0.000158598902	0.000148831172	0.000123015866	3.155557e-05	0.000745984687	0.002887812622	0.0024431142994
0.001900544527	0.001928597748	0.001549465608	0.001810374838	0.000271299598	0.000227792151	0.000242274928	1.955555e-05	0.000744205907	0.002525659034	0.002085719172
0.002047121332	0.000551516606	0.002655716234	0.001725207002	0.000294000065	0.000317489081	0.000281613644	5.55556e-06	0.000723407768	0.002705711708	0.0020546691227
0.000312621823	8.3310368e-05	0.000449221738	0.000799105672	9.7033886e-05	9.761899e-05	9.1560816e-05	3.933331e-05	0.000420922738	0.001265095013	0.0012314271295
0.000191263442	0.000306321414	8.5993006e-05	0.000490552873	0.00014048029	0.000117792151	9.1111054e-05	0.00014977771	0.000330805973	0.000829856449	0.0007919967206
0.00032061761	0.000563562265	9.4065038e-05	0.001083258272	0.000388537208	0.00010463202	0.000634708384	5.688886e-05	0.00062309411	0.002166311711	0.0019640318702
0.000914135291	0.000807034413	0.00021025556	0.001166018644	0.000800052637	9.3030372e-05	0.001487935156	8.88889e-06	0.000548843008	0.002377508872	0.0017849770756
0.00070492616	0.00033930973	4.0197454e-05	0.001350694601	0.000298729164	0.000112857193	0.000345052626	1.088889e-05	0.000757605213	0.002691443607	0.0021848875603
0.000484734156	0.000314827222	0.000178385552	0.000377792235	0.00027438996	0.000145930851	0.00025679893	0.00014422233	0.000331019852	0.000670767036	0.0004455958136
0.001295294386	0.000709699974	9.137051e-05	0.002072573195	0.001441220995	1.766232e-05	0.001137300856	1.733333e-05	0.0020863506	0.002933515364	0.0028571825892
0.000491674884	0.000255539761	3.2148664e-05	0.00086647107	8.0203406e-05	1.216449e-05	6.849201e-05	0	0.000359163592	0.001378936079	0.0010589627096
0.001480329722	0.00083050449	0.000139291506	0.001645456795	0.001261379212	5.4588755e-05	0.000326745902	7.600004e-05	0.002126576814	0.002386997919	0.0025174476226
0.003582412201	0.000511148836	0.004209533962	0.003007737744	0.002651164015	3.2337663e-05	0.00165621597	2e-05	0.002890926243	0.004744217391	0.004124914566
0.002768720668	0.001869445829	0.001411915902	0.002413548585	0.000163740169	9.09091e-07	4.1772468e-05	8e-06	0.000768878746	0.003587495948	0.0023901378
0.00178469014	0.001333676452	4.4320544e-05	0.001930702903	0.001041395925	3.3030285e-05	4.5767188e-05	4.533333e-05	0.001850693584	0.002840528851	0.0022836358062
0.000626655014	0.000572414089	0.000187003514	0.001714262326	0.000112446391	4.2207763e-05	8.156081e-05	6.466668e-05	0.000645689473	0.002111200271	0.0019207085618
7.6212851e-05	5.7264369e-05	4.10569e-05	0.000946662114	0.000120531162	6.9696912e-05	8.7645434e-05	1.444445e-05	0.000378463392	0.001258438469	0.0011255423563
0.00016260564	0.000254689638	1.857143e-05	0.000910741629	0.00033251423	0.000284069454	0.000374179888	0.00027222239	0.000479224686	0.001088425755	0.0010028086222
0.000228051879	0.000373448078	7.912887e-05	0.002247699582	0.000116864403	6.225102e-05	0.00011412688	1.355556e-05	0.000766992801	0.002782353522	0.0024372299531
0.000276866516	0.000399815908	0.000164006938	0.001498932709	5.051417e-05	9.870124e-06	7.5581968e-05	0	0.000500850702	0.001916081358	0.0016724155482
0.000685876451	0.000629609358	0.000721324006	0.001241794745	0.000597666789	0.000428571445	0.000702433596	0.00045133357	0.000673151463	0.001487239116	0.0012958488774
0.000771126698	0.000772804536	0.000733763112	0.001154076515	0.00027547448	3.3376596e-05	0.000467698418	3.222225e-05	0.000310709136	0.001303540257	0.0010354647737
0.00037000774	0.000362436752	0.00036085951	0.000982659318	0.000132666657	4.0952358e-05	0.000200158608	8e-06	0.000298080838	0.001223155013	0.0009985619493
2.676449e-05	1.9471281e-05	2.3693376e-05	0.000876574398	5.7954811e-05	8.874451e-06	9.4550198e-05	5.55556e-06	0.000313684762	0.001193799358	0.0010629976006
5.813385e-05	4.5195421e-05	6.1335684e-05	0.00054407928	7.6316452e-05	1.6103884e-05	0.00013164013	5.33333e-06	0.000184698672	0.000727898444	0.0006284792552
0.001689225553	0.001708621808	8.0243918e-05	0.00171987733	6.3892715e-05	2.0303021e-05	8.1507876e-05	1.977778e-05	0.00047471838	0.001910317798	0.0016481867339
0.001918631558	0.002596828426	0.000367990726	0.001273338184	0.000112514243	1.2380951e-05	0.000192539552	1.266668e-05	0.00032827561	0.001754463763	0.0011082053372
0.000747252974	0.000923334376	0.000390603934	0.001989726795	5.9175154e-05	1.9913413e-05	7.9259214e-05	1.77778e-05	0.000341716923	0.000722801163	0.0013161008088
0.000513755275	0.000603633161	0.000297886152	0.001487234097	8.6141269e-05	1.8181801e-05	0.000131984086	7.11112e-06	0.000261174559	0.000427613894	0.0009864711489
0.000249526567	0.000309356457	9.3472732e-05	0.000317581453	7.2299455e-05	6.23376e-06	0.00011515872	8e-06	6.147833e-05	0.000269218174	0.0002165104512
0.001592429419	0.001449769692	0.001395749124	0.00146188245	0.000210621435	3.1861473e-05	0.000366005106	2.555556e-05	0.000259048893	0.001331962676	0.0009285205617
0.001238282499	0.001458206953	0.000401172934	0.002071751455	0.000121101695	2.0735913e-05	0.000167354436	0	0.000438656078	0.001503510749	0.0015840410369
0.000767378909	0.000528022249	0.000871208022	0.000780673267	0.000138570659	9.35064e-06	0.000126005204	1.422224e-05	0.00024236837	0.001049783917	0.0007989292376
0.000529855401	0.000329861866	0.000615958228	0.000494747043	0.000162271202	5.3333319e-05	0.000145740656	4.111113e-05	0.00019172834	0.000656293086	0.0004689863381
0.000511960277	0.000495471183	0.000368106948	0.000688352866	7.2361589e-05	4.7922032e-05	5.2962928e-05	3.488891e-05	0.000231943255	0.000969142743	0.0006787081798
2.6725366e-05	3.1425304e-05	2.0348434e-05	2.7149117e-05	1.0728822e-05	1.012988e-05	1.214287e-05	9.33334e-06	1.2964742e-05	2.1436496e-05	2.09312923e-05
0.000575559535	0.000557494308	0.000473890728	0.000433116302	0.000121322076	2.640691e-06	0.000190238078	3.55556e-06	9.1532399e-05	0.000494484179	0.0002982916095
0.000386964235	0.000389494404	0.000193019776	0.000376681341	0.000206542502	5.58441e-06	0.000328650934	7.55556e-06	9.8898373e-05	0.000413749739	0.0003092673856
0	0	0	0	0	0	0	0	0	0	0
0.000733278471	0.00081124101	0.000406260172	0.001085794609	0.000114339023	1.3376621e-05	0.000116719574	2e-06	0.000349188646	0.00138273405	0.0010704156842
0.000871201427	0.000714942669	0.000619012766	0.001493162514	0.000195293874	2.1688292e-05	0.000173624286	1.444445e-05	0.000559116246	0.002086518326	0.0016293347341
0.001460098149	0.001235931906	0.00056833926	0.00195030932	0.000191621551	9.35064e-06	0.00021981477	1.066668e-05	0.000677339444	0.002234455414	0.0020048323489
0.001511357502	0.001442000403	0.000731312466	0.001228987887	0.000108288265	2.3506471e-05	0.000172089898	2.644446e-05	0.000294971095	0.001514596381	0.0009773089049
0.001044433106	0.000991471373	0.000577351794	0.001221723709	0.000135683735	5.757571e-06	0.000201111062	7.33333e-06	0.000405174207	0.001646175153	0.0012144667175
0.003082364734	0.002780137413	0.002022345692	0.002508727906	0.000155344721	8.181811e-06	0.00023484121	2.88889e-05	0.000827567467	0.002525366487	0.0023451632501
0.00060506278	0.000553839048	0.000362346092	0.000486722291	4.5429436e-05	9.09091e-07	7.560842e-05	3.55556e-06	0.000132795195	0.000626314008	0.0004217002727
0.000978982836	0.000950115002	0.00052508719	0.000895696356	0.000139824944	4.3160136e-05	0.000193782976	2.955557e-05	0.000270740703	0.001139816343	0.0008154202692
0.001170865136	0.001184827961	0.00063562124	0.001294208162	0.000232904079	4.2337628e-05	0.000274285682	0.0001457779	0.000462306346	0.001467252736	0.0012638436807
0.001986793248	0.001939539945	0.001101463108	0.001916473521	0.000137841911	1.0649356e-05	0.000123174562	9.2889e-05	0.000648880689	0.001646432717	0.0018104435638
0.000501447876	0.000490160898	0.000286225272	0.000522363923	0.000138322092	6.0649404e-05	0.00014820104	0.00011288893	0.000220654603	0.000510995791	0.0005198589693
0.000770825996	0.000740252797	0.000450290262	0.000779904302	0.000163248647	4.1082216e-05	0.000152407392	8.555564e-05	0.000260244267	0.000710009135	0.0007245007281
0.00013597806	9.144833e-05	8.0998858e-05	0.000127674441	4.9966123e-05	4.2683954e-05	4.4867718e-05	3.822226e-05	5.8553621e-05	0.000128799417	0.0001108968691
0.000267566593	0.000234827651	0.000142636432	0.000292470607	7.8220369e-05	8.571421e-06	8.859787e-05	5.33334e-05	0.00010112693	0.00031428977	0.0002769177689
0.000907562589	0.000556597956	0.000525493586	0.000638106738	0.000163180835	9.2380878e-05	0.000171454938	0.00013822231	0.000220948321	0.000897281898	0.0005443019719
0.000238235445	0.000135793254	0.0001430662	0.000139351584	5.7548024e-05	6.2034641e-05	4.2116388e-05	7.044447e-05	5.9034078e-05	0.000209015706	9.62029313e-05
0.000465050727	0.000347402272	0.000363124272	0.000387945295	0.000167672333	2.0216432e-05	0.000255264382	0.00013511116	0.00010109288	0.000423857172	0.0002799907019
0.000467053899	0.000345632132	0.000363763084	0.000438486976	0.000522491589	0.000432034581	0.0005002908	0.0005355557	0.000398936311	0.000621211909	0.0004984967677
0.000697824561	0.000481379515	0.000484924592	0.000584727812	0.000211983208	3.5670981e-05	0.00026502644	0.00020911134	0.000190102036	0.000651046506	0.0004412021539
0.000284917816	0.000117724258	0.000137166092	0.000232998566	0.000162231696	4.84848e-06	0.000232804158	0.00011977792	6.4156494e-05	0.000345650977	0.0001845381611
0.001291874181	0.000523747837	0.000535307812	0.000822954367	0.000188717563	8.562775e-05	0.00022298939	0.00017066679	0.000208914371	0.001277281445	0.0005630117829
0.000962206595	0.000271402815	0.000360859482	0.000452089932	0.000105734514	1.2077912e-05	0.00012089946	9.333344e-05	4.3846849e-05	0.000853822111	0.000243812436
0.000873196368	0.000304965915	0.000482659744	0.000482207601	0.000266152631	1.9696956e-05	0.000251058122	0.00016044463	0.000115260353	0.000848792131	0.0003424900721
0.001382899024	0.000363127119	0.000512067486	0.000703444024	0.000213017013	4.0346317e-05	0.00019851841	0.00011733347	8.8901319e-05	0.00127514508	0.0003957415116
0.001332733994	0.000185333329	0.000528118532	0.001082240542	0.000289090477	2.9047593e-05	0.000276190354	0.00014755573	0.000111495473	0.001236557544	0.0005692351401
0.000745946193	4.052874e-05	0.000193437884	0.000427972416	0.000244418209	4.025971e-06	0.00021870355	0.00018133356	5.2381501e-05	0.00077340461	0.000265372488
0.000817546631	0.000216896533	0.000451846702	0.000506831609	0.000201237378	6.064936e-05	0.000196745934	0.00018866685	0.000130265815	0.000729761465	0.0003389357465
0.001332096352	0.000272482763	0.000607770114	0.000730560395	0.000294745863	2.8398242e-05	0.000192724776	0.00022022244	0.000143366386	0.001207524398	0.0004437335855
0.001208082243	0.000307310334	0.00048462257	0.000653761415	0.000261802392	0.000179350595	0.000206587274	0.00024111125	0.000210011082	0.00110363936	0.0004320433161
0.000182981249	0.000158321824	0.000168861822	0.0001650534	0.000184271258	0.000173896055	0.000176269858	0.0001760001	0.000175428091	0.000212331705	0.0001864270976
0.000387609352	0.000128206924	0.000196004678	0.000234809697	8.3553702e-05	2.4285704e-05	5.8835962e-05	8.266673e-05	6.9065058e-05	0.000361542785	0.000168990638
1.0618158e-05	1.114942e-05	9.883852e-06	1.1398085e-05	1.7192106e-05	1.1948041e-05	2.0211632e-05	1.622224e-05	1.0605336e-05	1.3926671e-05	1.0986559e-05
0.001009420735	0.000808597487	0.0008427177	0.000811206384	0.000271276806	4.545455e-06	0.00029933843	0.0004088892	0.000470910997	0.000855602549	0.0006839218435
0.000692241748	0.000440919484	0.00044797911	0.000469439068	0.000105858834	8.01732e-05	8.6296232e-05	0.00010022231	0.000138654481	0.000554730466	0.000292135752
0.001262906263	0.000151241407	0.000584738686	0.000643764259	0.000201553823	1.7229431e-05	0.000119153416	0.0001264446	8.1373619e-05	0.00110808189	0.0003716186879
0.000552781671	0.000330298956	0.000215133612	0.001510868103	0.000250802377	1.42857e-05	0.000104761902	0.0001244446	0.000468566589	0.001722168538	0.0013869198441
0.001503020552	0.001374621278	0.000669732854	0.001441571056	0.000205011425	3.4199102e-05	8.449733e-05	0.00016822239	0.000258589905	0.00164679533	0.0009313613122
0.001472010739	0.0010270341	0.001010662172	0.001438842739	0.000162101742	7.96536e-06	7.4100512e-05	6.688896e-05	0.000333731249	0.001602752543	0.0010375772955
0.00070199527	0.000488367947	0.00036092917	0.001495918536	0.00018175711	1.0692633e-05	7.910049e-05	6.755564e-05	0.00050776044	0.001796820474	0.0014404270574
0.00123705038	0.001025655711	0.000354355516	0.001587877687	0.000200836228	1.4069261e-05	8.595237e-05	9.244456e-05	0.000332628837	0.001917948531	0.0012296407619
0.000662238028	0.000791218676	0.000371544738	0.000884279207	4.779663e-05	4.025971e-06	2.5158714e-05	2.844448e-05	0.000220207144	0.000844751333	0.0006706448345
0.001117190952	0.001129632547	0.000302822322	0.001113373634	0.000121384205	1.57143e-05	6.9761892e-05	0.00010288892	0.000229865453	0.001058867513	0.000727062011
0.002103028321	0.002017541	0.000718408862	0.002149447803	0.000356016894	5.6883104e-05	0.000171164002	0.00026022241	0.000464472705	0.002320068076	0.0014364836371
0.002034773307	0.001885012212	0.000660278806	0.00234263268	0.000334790958	0.000240952303	0.000268412716	0.00021155562	0.000776114308	0.00209220167	0.0018805915659
0.001361498955	0.00178489711	0.000372775844	0.001846298663	0.00019699432	6.1385223e-05	9.1613742e-05	5.311116e-05	0.000406282896	0.00171852747	0.0013569335543
0.001217524225	0.000662758626	0.00019782815	0.001238153697	0.000213039549	5.2510807e-05	0.000137804282	2.311113e-05	0.0003809296	0.001118090615	0.0010959218911
0.002027289771	0.000409632227	8.8873424e-05	0.001782266245	0.000177983173	4.6363618e-05	0.000228280548	1.622224e-05	0.00062661895	0.001686407899	0.0018207737322
0.000863591884	0.000587953989	0.000309430922	0.000859485956	0.000285666839	6.4458824e-05	0.000366957746	0.00013088893	0.000256554131	0.000827269271	0.0006862932951
0.000787688194	0.000456528674	0.000210569206	0.000856055025	0.000174762837	2.4199126e-05	0.00023666681	2.133334e-05	0.000252545599	0.000782211438	0.0007115436977
0.00037553623	0.000190321757	6.4204436e-05	0.00035711923	0.000167457729	0.000101428642	0.000206772612	0.0001064445	0.000186903606	0.000442325868	0.0003808323509
0.001092383189	0.000285816129	0.00013646925	0.000984233045	0.000201508564	7.7315991e-05	0.00024587311	5.311117e-05	0.000349303383	0.001149076906	0.0009611870001
0.000606189689	5.4275852e-05	8.23462e-06	0.000516684162	0.000174553696	0.00014571433	0.0001871429	0.00014888891	0.000293716369	0.000563042055	0.0006318273643
0.000909847869	0.00011068964	5.9047612e-05	0.000774284896	6.8124331e-05	2.376621e-05	7.5846592e-05	1.066668e-05	0.00028692899	0.000736209955	0.0008257233439
0.000500774856	0.000224850514	6.8513382e-05	0.000408990528	6.9694932e-05	2.943721e-05	5.9285746e-05	3.444447e-05	0.000137891512	0.00042008788	0.0003671515774
0.001115031742	0.000445241379	0.000263600468	0.000675258777	0.000183259966	0.000111861412	0.000214735494	9.688895e-05	0.000179654478	0.001060583562	0.0004557682002
0.000592500214	0.000214712655	8.793266e-05	0.000332993252	0.000132039611	7.1731596e-05	0.000159629658	7.422225e-05	0.000106041446	0.000578912537	0.0002378641961
0.000614683401	0.000198620663	0.00010475031	0.000446150664	0.000111932265	2.6969672e-05	0.0001424604	0	0.000125083641	0.000652156917	0.0003840996133
0.000982680215	0.000652827657	0.000497200962	0.00097981709	0.000247615877	0.000118225042	0.00029703702	0.00010644449	0.00027224496	0.001127308543	0.0008393333841
0.000712218646	0.000390597776	0.000184367034	0.00071039151	0.000179452064	7.4978308e-05	0.000189788436	5.844448e-05	0.000262524562	0.000664864649	0.0006456630249
0.000495751418	0.000134114957	8.1486668e-05	0.000473630853	0.000106067859	4.0346296e-05	0.000129920722	4.200003e-05	0.000170332895	0.000440636229	0.0004674371208
0.000537895435	0.000385839141	0.000155005806	0.00055433115	0.000271389925	0.000237922085	0.000264232874	0.00023955569	0.000306974571	0.000518711534	0.0005203554347
0.000431682482	0.000243149454	0.00022066204	0.00040224911	6.4887031e-05	1.7272733e-05	8.1640238e-05	2.266668e-05	0.000158553791	0.00036658459	0.0003593321852
0.0006619682	0.000441885105	0.00026128928	0.000608569282	0.000124632813	7.6017316e-05	0.000120317504	5.422226e-05	0.000200660437	0.000548257037	0.0004966136372
0.000540927544	0.000298827587	0.000103252028	0.000556635025	0.000213389881	3.3376602e-05	0.000199762002	0.00010711123	0.000264761005	0.000557535293	0.0005454770905
0.000360782589	0.00038848279	0.000248884986	0.000381863287	0.000236022675	0.000162251211	0.0002316932	0.00021511127	0.000227234087	0.000351325517	0.0003133700039
0.000481487008	0.000466413769	0.000192229978	0.000543198633	0.000263559409	3.8441522e-05	0.000220767294	0.00016422239	0.000260743245	0.00052461716	0.0004478115201
0.000639969214	0.00075156306	0.000219570294	0.000766388791	0.000288118704	2.3160151e-05	0.000268650914	0.00017800014	0.000249332729	0.000616894656	0.0005366556339
0.000652301166	0.000910482663	0.00020373984	0.000817874503	0.000156779687	5.757571e-06	0.000113439214	7.577787e-05	0.000152506265	0.00053724988	0.0004919243476
0.00028420988	0.000357310376	9.3344934e-05	0.000363381789	7.3124322e-05	4.9523773e-05	5.616404e-05	4.444447e-05	8.9193918e-05	0.000236473583	0.0002219320646
0.000416870598	0.000541632085	6.760743e-05	0.000516536507	0.000236960514	2.1168822e-05	0.00022042339	0.00011577789	0.000166301065	0.000430312473	0.0003547012852
0.000159424986	0.000181057434	9.4065062e-05	0.000192336601	8.428251e-05	2.8744561e-05	7.1957676e-05	7.333339e-05	8.0444521e-05	0.000156790468	0.0001417868332
8.2903e-06	9.56322e-06	7.16608e-06	6.50069e-06	6.033899e-06	0	2.142858e-06	2e-06	7.02227e-07	8.890815e-06	3.2850286e-06
8.7836508e-05	3.333335e-06	6.10918e-06	7.8128655e-05	1.644067e-06	0	3.465606e-06	0	2.7789469e-05	6.3014136e-05	7.7433361e-05
0.000152507842	5.1310334e-05	3.9384434e-05	0.000135844093	3.9841816e-05	1.896103e-05	2.5502636e-05	1.911112e-05	5.3731953e-05	0.000135925295	0.0001223672737
0.000147613492	9.7241378e-05	5.8025558e-05	0.000154065725	3.696048e-05	4.84848e-06	2.089946e-06	1.533335e-05	6.6089347e-05	0.000125237113	0.0001341954746
0.000210755138	0.00011119543	8.4715474e-05	0.00019465124	0.000107994387	4.7316013e-05	4.4074056e-05	5.555561e-05	0.000109265858	0.000205671976	0.0001852952536
0.000566060474	0.000231310353	0.000193786332	0.000559132908	0.000223655431	2.3549768e-05	5.0317454e-05	0.00012555569	0.000277849504	0.000568734691	0.0005285432104
0	0	0	0	0	0	0	0	0	0	0
0.000741405056	0.000590068933	0.000174041832	0.000792594085	0.000274751475	1.6277056e-05	0.000254656192	0.00017000015	0.000309883297	0.000721043377	0.0006439488929
0.001393607766	0.000391816159	0.000411149846	0.00133714697	0.000314259908	0.000103463153	0.000250105876	0.00022088902	0.000631939523	0.001217920516	0.0013141848361
0.000671017447	0.000212459749	0.000189872234	0.00060957358	7.4344667e-05	2.5367944e-05	2.0767186e-05	6.222229e-05	0.000239884425	0.000530193261	0.0005792052359
0.000577281154	7.7057471e-05	2.7886196e-05	0.000527439436	7.5581957e-05	4.025971e-06	4.894178e-06	3.200004e-05	0.000208348124	0.000464174251	0.0005249425858
1.4753529e-05	1.954027e-06	5.11034e-06	1.3419969e-05	4.12994e-06	5.2381e-06	7.14286e-07	5.55556e-06	8.291885e-06	1.2382602e-05	1.440297e-05
0.000493924286	0.000165149472	0.000166353066	0.00048052826	0.000244474629	6.3896068e-05	6.1084652e-05	0.00017444458	0.000291668319	0.000546290741	0.0005055800396
0.0007350511	0.000200712656	0.000112590074	0.000794933373	0.000246322108	3.7272696e-05	5.8465592e-05	0.0001146668	0.000361836349	0.000852817477	0.0007966760707
0.000329143354	0.000165885098	0.000153066236	0.001056974585	9.361575e-05	2.1082253e-05	1.9814816e-05	0.00010844457	0.000542684871	0.001483561004	0.0013350388229
0.00013057906	0.000134574781	0.00011809522	0.000502585872	6.6740065e-05	4.285712e-06	1.3968248e-05	8.577788e-05	0.000294981926	0.000719947852	0.0006921788649
8.975748e-05	9.0850612e-05	8.796751e-05	0.000352120679	5.496042e-05	6.926403e-06	1.7089952e-05	7.155563e-05	0.000246435224	0.000557471557	0.0005456178805
8.3227707e-05	6.8850606e-05	8.448314e-05	0.000388263081	6.0378519e-05	1.38961e-05	2.095237e-05	6.222229e-05	0.000243538479	0.000634563902	0.0005947197765
0.000117147908	6.7793158e-05	0.000136120776	0.000516301519	0.000134350246	3.999997e-05	4.746032e-05	0.00017022238	0.00041578514	0.000875483343	0.0008540976329
0.000291612097	0.000254068959	0.000288989594	0.000627647601	0.000132711794	1.6623366e-05	4.5158714e-05	0.00019888906	0.000420338147	0.000933777374	0.0008734582215
9.0622082e-05	0.000101885109	5.9639972e-05	0.001110904272	0.000130547972	1.6969681e-05	2.0476196e-05	0.00017177798	0.000737706797	0.001926930156	0.0018405563518
0.000563364616	0.000583701143	0.00053387921	0.001397142014	0.000268841891	0.000246536952	0.000235317552	0.00029222246	0.000787296001	0.002021250153	0.0018661866472
0.000297457068	0.000290367869	0.000262868802	0.001303065666	0.000165508479	0.000102900347	8.6216936e-05	0.00014866676	0.000770624601	0.002104204066	0.0019691014408
0.0001501252	0.000141701104	0.000143298516	0.000902868344	0.000125084679	1.9350664e-05	3.8809502e-05	0.00016222238	0.000599739244	0.001471246652	0.0014224321114
6.4483572e-05	6.3379384e-05	6.2984916e-05	0.001077601922	0.000122485792	3.350647e-05	2.47619e-05	0.00014977795	0.000713060833	0.001837126789	0.0017768563058
0.000103982798	0.000101770123	8.8350754e-05	0.000544205842	7.261578e-05	8.31169e-06	1.2857144e-05	0.00010644455	0.000362019392	0.000899841387	0.0008500950142
0.000130954636	0.0001232414	0.000120336824	0.000527450614	6.5316405e-05	5.3852777e-05	3.9206328e-05	6.022226e-05	0.000295166774	0.000844613581	0.000780864794
3.8658072e-05	2.7999996e-05	4.0104512e-05	0.000549119716	3.1774005e-05	1.1341985e-05	1.4312166e-05	4.911116e-05	0.000330302271	0.000973322814	0.0009121284195
0.000168998423	0.000164528682	0.000157619032	0.000374126209	4.2627097e-05	1.1991331e-05	1.1058206e-05	4.266672e-05	0.000200378899	0.000567054036	0.0005078630645
0.000339628356	0.00036363223	0.000283124338	0.000813149746	5.6192099e-05	1.8658001e-05	3.1984126e-05	5.777783e-05	0.00044360661	0.001156681596	0.0010850783738
1.464789e-05	8.919548e-06	1.7096398e-05	0.000621002226	8.6700526e-05	1.90476e-05	3.4338624e-05	7.822232e-05	0.000429101687	0.001101903618	0.0010650061723
0.000171314612	0.000169172446	0.000167398378	0.000486626967	8.1870037e-05	5.3896084e-05	3.6031732e-05	9.244452e-05	0.000296370363	0.000742228653	0.0006951054362
0.000366169859	0.000350045993	0.000366829288	0.00078589662	0.000195163875	0.000204935024	6.9497354e-05	0.00021266682	0.000476725207	0.00111138903	0.0010281072878
0.000154589219	0.00014554028	0.000158327558	0.000770156782	0.000111434986	6.6883121e-05	4.9312176e-05	0.00010066679	0.000497948999	0.0012414028	0.0011860104408
3.2042249e-05	3.2045995e-05	3.2032518e-05	5.7565014e-05	2.0259884e-05	1.290042e-05	2.0978826e-05	2.333336e-05	3.2558215e-05	7.6634262e-05	6.92935976e-05
6.4667451e-05	7.5977014e-05	4.3437882e-05	0.000348916969	8.8768324e-05	5.7272711e-05	4.5714288e-05	0.00011177788	0.000257374247	0.000578957826	0.0005564780545
5.9910034e-05	5.4459751e-05	5.5516844e-05	0.000117876962	1.665536e-05	4.54545e-06	9.999996e-06	2.466668e-05	6.1240711e-05	0.00013852765	0.0001365855026
1.2695624e-05	4.8046e-06	1.523809e-05	0.00013477718	1.6248584e-05	3.11688e-06	0.005291	1.422224e-05	8.9885288e-05	0.000231326605	0.000224079535
2.6252e-06	4.8046e-06	0	4.424081e-05	4.27119e-06	3.11688e-06	0	0	2.5998452e-05	7.233749e-05	6.819731e-05
4.7906886e-05	4.3747137e-05	5.033681e-05	0.000137225846	2.075706e-05	1.666666e-05	1.58201e-05	2.244445e-05	7.6483996e-05	0.000219267843	0.0001963606352
5.5594707e-05	3.4275878e-05	5.3205582e-05	0.00040920158	8.6209024e-05	5.0692601e-05	2.9814836e-05	8.244453e-05	0.000306518241	0.000693128524	0.0006781590329
0.00035353292	0.000356643678	0.000341265992	0.000498394295	0.000130853099	9.3809531e-05	7.6190444e-05	0.00015111122	0.000314090785	0.000647133863	0.0005910004197
0.000258470332	0.000304781648	0.000199221844	0.000360634892	0.000123983027	8.0649369e-05	8.5820104e-05	0.00014666672	0.000276433057	0.000443210703	0.000434655297
6.5156529e-05	4.1724131e-05	6.7073176e-05	0.000710121287	0.000178265485	6.3030245e-05	6.7751308e-05	0.00021911135	0.000575472746	0.001248943803	0.0012311152246
3.5880283e-05	3.6091992e-05	3.2415792e-05	0.000254681555	2.0790939e-05	0	4.232804e-06	2.844448e-05	0.000159394925	0.000420641862	0.0004029199029
0.000132562639	0.000109264367	0.000131103372	0.000837976386	0.000122056446	4.0995652e-05	2.4629626e-05	0.00012400015	0.000576733469	0.001407486453	0.0013571562479
8.5356027e-05	7.8459842e-05	7.8490178e-05	0.000350167246	0.000124813523	4.264065e-05	4.4629634e-05	0.00012755571	0.000306307357	0.000545374625	0.0005488979186
0.000233435126	0.00023788511	0.000212659702	0.000763866579	0.000183265472	6.3203427e-05	5.656084e-05	0.00022400024	0.000568502273	0.001131855058	0.0011221662545
0.000304644082	0.000283287419	0.000301231142	0.00042622997	0.000217028298	0.000205800914	0.000184417924	0.00023666677	0.000338943264	0.000469508416	0.0004775604426
0.00018300865	0.000231448253	0.000127421622	0.000363075452	0.000241621482	0.000183679552	0.000184761864	0.00023555575	0.000329264992	0.000541940739	0.0005076733099
0.000366811556	0.000404942578	0.00032966319	0.000398073872	0.000254581958	0.000261948019	0.000201137526	0.00031800011	0.000292342493	0.000359271343	0.0003596985308
6.8693281e-05	6.6896565e-05	6.6573776e-05	8.2943935e-05	2.4960467e-05	2.406925e-05	9.20635e-06	4.444445e-05	4.3219492e-05	7.0228997e-05	6.89168373e-05
2.8599363e-05	2.7172419e-05	2.9082456e-05	3.4675798e-05	4.926557e-06	6.79654e-06	3.88889e-06	3.55556e-06	6.874443e-06	1.9317595e-05	1.84434596e-05
0.000187277133	0.000265540203	0.00011694542	0.000250216144	0.000100542383	0.000112943713	7.3227486e-05	0.00010244449	0.000145047496	0.000190740226	0.0002112269215
0.0001793623	0.000198275832	0.000163298484	0.000215948098	0.000118129979	8.9134255e-05	9.1666682e-05	0.00016644446	0.000184916609	0.000251561388	0.0002512763472
0.000439753452	0.000439241369	0.00044380951	0.000468604709	0.000424514247	0.000417099842	0.00038007949	0.00042066684	0.000440593377	0.000496416779	0.0004862211087
7.35525e-06	0	3.71661e-06	4.730514e-06	4.88136e-06	3.4632e-06	2.75132e-06	3.55556e-06	6.802524e-06	1.3111262e-05	9.203569e-06
0	0	0	2.75787e-06	0	0	0	0	1.55829e-06	4.99653e-06	4.67424e-06
0.000295833345	0.000296022997	0.000290336864	0.000545765048	0.000185028343	6.3852762e-05	0.00014333325	0.00013933349	0.000367510999	0.000730375804	0.0006887348464
0.000136889702	0.000127379371	0.000117003494	0.00034076635	0.000200491541	0.000115367863	0.000139576688	0.00020266687	0.000330193038	0.000509537297	0.0005131478298
0.00014427232	0.000129264443	0.000148815336	0.000415973058	0.000116542361	5.173158e-05	5.576718e-05	0.00014066678	0.000315590198	0.000663127366	0.0006339273189
0.000121862359	0.000103264401	0.000121649268	0.000275059041	0.00015720909	0.000113506447	0.000116296278	0.00016577786	0.000274174583	0.0004631945	0.0004481273656
0.000243497741	0.000245356346	0.000225075508	0.000436692472	0.000194898334	0.000166753245	0.000147275132	0.00022133348	0.000347053482	0.000605434812	0.0005782487046
0.000150837272	0.000197609221	0.000103135898	0.000318224572	9.3988668e-05	3.7142867e-05	2.5687828e-05	0.00012200012	0.000236369156	0.000354876164	0.0003836973244
1.619718e-06	1.333334e-06	1.858304e-06	1.140903e-06	0	0	0	0	2.79692e-07	8.95212e-07	6.05534e-07
2.0993746e-05	1.763218e-05	1.873404e-05	2.6607384e-05	1.323163e-05	1.354977e-05	1.208995e-05	8e-06	1.8323822e-05	5.213739e-05	4.3615067e-05
0.000127421748	0.000139034457	0.000116504072	8.6186055e-05	0.000130322017	0.0001309525	0.000140555646	4.6e-05	0.000118319831	0.000143169088	0.0001407624292
7.0743371e-05	7.0758656e-05	6.1765392e-05	6.9450088e-05	2.2350283e-05	1.0865792e-05	2.7195768e-05	2.333335e-05	3.2047769e-05	6.2155898e-05	5.35029703e-05
0.000438892865	0.0004803679	0.000388048816	0.000428927572	0.000419124347	0.000431774855	0.000396904702	0.00044844457	0.000420361738	0.000489340638	0.0004522957708
0.000265121306	0.000268137983	0.000252880428	0.000251595084	0.000183655373	0.000194199074	0.000158941818	0.00019311124	0.000181127808	0.000245903268	0.0002185380975
0.000114307548	8.7471302e-05	0.00012485481	0.000196292878	9.3661006e-05	5.2424248e-05	4.8095242e-05	0.00011888898	0.000172472384	0.000271555582	0.0002677614281
0	0	0	0	0	0	0	0	0	0	0
3.5015676e-05	4.1218381e-05	2.9512212e-05	3.5025984e-05	1.604521e-05	3.11688e-06	1.2830686e-05	2.955557e-05	2.3919678e-05	2.7585012e-05	3.0128301e-05
0.000157914764	0.000188666691	0.000131103368	0.000177036939	0.000110824898	9.6579999e-05	8.8994688e-05	0.00014288894	0.000117660575	0.000185219773	0.0001681030337
6.5661182e-05	5.5839085e-05	7.0151024e-05	6.1198354e-05	1.1875709e-05	3.11688e-06	7.14286e-07	3.044446e-05	2.9063032e-05	5.6066386e-05	5.04756889e-05
8.3560264e-05	9.2735706e-05	7.6329872e-05	8.0508891e-05	5.4163863e-05	7.1688291e-05	2.8518504e-05	3.622225e-05	6.9869133e-05	0.000101715246	9.23695266e-05
0.000106259804	0.000107379354	9.0487824e-05	0.000150451495	6.9056487e-05	4.0735896e-05	3.0555542e-05	0.00014555567	0.000115666807	0.000155911389	0.0001650938482
0.000325395114	0.000331930971	0.000323043006	0.000337770213	3.2621453e-05	3.376621e-06	1.0185186e-05	8.422229e-05	0.000103433186	0.00029334834	0.0002478205015
8.8466364e-05	0.000110229856	7.0301984e-05	9.2971279e-05	4.0440672e-05	3.3593048e-05	3.6534394e-05	5.755559e-05	6.0051967e-05	7.4166077e-05	7.59027186e-05
8.18467e-06	7.67816e-06	8.66434e-06	9.491112e-06	1.55367e-06	1.7316e-06	1.98413e-06	0	2.014784e-06	1.088017e-05	8.0694053e-06
2.9612688e-05	2.7678177e-05	2.9999994e-05	3.3545843e-05	1.9033902e-05	1.8008661e-05	1.6931212e-05	1.666666e-05	1.9927071e-05	4.9516529e-05	3.9078744e-05
2.9225369e-05	3.2137931e-05	2.7502914e-05	2.7222983e-05	2.892655e-05	2.9307341e-05	2.6296302e-05	3.533334e-05	2.8689447e-05	3.2003228e-05	2.93225863e-05
2.7617382e-05	2.9609207e-05	2.5145182e-05	2.6079344e-05	2.201696e-05	2.103894e-05	2.2142854e-05	2.444447e-05	2.1536314e-05	2.7534116e-05	2.47847766e-05
5.704227e-06	6.068964e-06	5.43556e-06	6.350207e-06	8.005653e-06	6.79654e-06	9.470896e-06	5.33333e-06	6.535813e-06	7.597727e-06	6.608706e-06
5.47731e-07	0	9.29152e-07	6.92202e-07	0.0009887	0	2.089946e-06	0	6.84247e-07	7.48323e-07	6.855243e-07
1.0242568e-05	1.0206911e-05	1.04065e-05	6.262651e-06	8.830506e-06	6.666662e-06	1.0396826e-05	4e-06	6.282093e-06	1.0607213e-05	6.4340413e-06
5.5978119e-05	6.3471242e-05	4.9140524e-05	0.000105242172	6.9802279e-05	6.3593091e-05	6.9682548e-05	5.511112e-05	8.5192265e-05	0.000165742521	0.0001547283163
8.840379e-05	0.00010788505	5.636462e-05	8.8692244e-05	8.6101742e-05	9.220784e-05	8.2936526e-05	7.177782e-05	8.7741463e-05	0.000101209774	9.72775686e-05
0.000273126056	0.000241310308	0.0002826017	0.000462393989	0.000158757033	0.00021766213	7.148147e-05	5.288893e-05	0.000239992976	0.000520237032	0.0005077309205
0.000124839609	0.000119885101	0.0001144715	0.000148766104	0.000168175162	0.000163073632	0.0001464021	0.0001262223	0.000167195068	0.000243245408	0.0002232139188
0.000141177649	0.000156505801	0.000128188172	0.000160870032	6.2502901e-05	3.549784e-05	2.846559e-05	0.00013799996	0.000101878941	0.000140904499	0.0001432455931
4.3372481e-05	4.8988517e-05	3.9035992e-05	0.00011956507	3.2440674e-05	2.6666671e-05	2.5158736e-05	2.733334e-05	7.7962332e-05	0.000159879715	0.0001582390136
0.000198106431	0.000175655171	0.00021146342	0.000476791155	7.7282514e-05	3.3030283e-05	6.1507898e-05	7.400006e-05	0.000269904484	0.000730921785	0.0006629499961
4.608767e-06	5.14943e-06	1.881532e-06	0.000149253281	3.2158174e-05	1.870128e-05	2.85714e-05	1.422224e-05	8.343916e-05	0.000274427454	0.000254656016
0.000103063406	9.0597724e-05	0.000112241624	0.000379524273	0.000129570627	9.9307289e-05	0.000103280356	9.955561e-05	0.000211000828	0.000595633718	0.0005493341434
0.000119041529	0.000131655095	9.8350766e-05	0.000398257527	0.000141711809	7.7922e-05	0.000124841184	5.866673e-05	0.000203920513	0.000597048258	0.0005435666564
7.6697972e-05	8.3471241e-05	5.910573e-05	0.000353475042	0.000105033898	9.6753157e-05	9.5899422e-05	4.466672e-05	0.000187464724	0.000597958487	0.0005454763186
4.7335673e-05	4.4413798e-05	4.519165e-05	0.000335819779	0.000100067785	5.922072e-05	9.9894096e-05	4.800005e-05	0.000164848518	0.000577616135	0.0005204358599
0.000185301316	0.000193264399	0.000176910564	0.000284730598	0.000163090428	0.000173463138	0.000110211614	0.00015733344	0.000196688688	0.00034062919	0.0003268760435
0.000184812283	0.000170804583	0.00018766551	0.000482476343	0.000190875649	0.000134502082	0.000165581902	9.800008e-05	0.000262169554	0.000748104204	0.0006707328746
1.1975756e-05	5.655177e-06	1.5691056e-05	0.000195578684	0.000180807869	0.00012056267	0.000171084526	6.422229e-05	0.000143755835	0.000381734824	0.0003496444398
0.000280547742	0.000304804565	0.000260197454	0.000473343495	0.000136333293	0.000103549681	0.00012478829	2.533336e-05	0.000249747231	0.000628552976	0.0005741582934
0.000495989821	0.000491770215	0.000486028	0.000838856419	0.000504672364	0.000454198951	0.000498994556	0.00035755578	0.000613622937	0.001304258363	0.0011879517321
0.000137198757	0.000145701177	0.000132473832	0.000133206596	5.5237311e-05	2.3160153e-05	6.410053e-05	4.377777e-05	6.7206104e-05	0.000124116339	0.000104107363
1.9780911e-05	1.1678154e-05	2.3298492e-05	0.000100974053	5.2282489e-05	3.9047604e-05	5.0820096e-05	3.266669e-05	6.9801161e-05	0.000183691849	0.0001726787106
0.000148712897	0.000139976997	0.000149361192	0.000144640229	4.830511e-05	4.528139e-05	4.6640218e-05	5.844447e-05	5.5019459e-05	0.000145936849	0.00011323519
1.3086867e-05	1.2390797e-05	1.3844362e-05	1.3852266e-05	4.40113e-06	3.11688e-06	5.15873e-06	0	5.343124e-06	1.0724041e-05	9.05479e-06
6.0113479e-05	6.0367844e-05	5.963996e-05	6.4859104e-05	6.9265557e-05	5.9004313e-05	6.9126964e-05	6.311113e-05	6.6690652e-05	7.4560468e-05	7.17628706e-05
4.1694069e-05	3.8689674e-05	4.260162e-05	3.4435022e-05	2.6361585e-05	2.354976e-05	2.2486778e-05	2.755557e-05	2.5142342e-05	4.0591029e-05	3.14197503e-05
0.000131670631	0.000130091971	0.000132520312	0.000148366657	0.000142231668	0.000133982661	0.000145502616	0.00012977784	0.000125242243	0.000165042756	0.0001538132761
0.000190856873	0.000170712678	0.000194622578	0.000369978136	0.000117847441	8.1515073e-05	0.000116984084	2.57778e-05	0.000181429321	0.000602822001	0.000524986383
0.000100618163	0.000102781604	9.4947728e-05	0.000169228461	8.8751421e-05	7.6666635e-05	9.4894132e-05	4.955558e-05	9.9427618e-05	0.00024640641	0.0002194102884
0.000368572095	0.00049068968	0.000133542364	0.000494574599	0.000477949471	0.000408788172	0.00049137589	0.00050977798	0.000427898288	0.000500784261	0.0004827428947
0.000167163548	0.000180574769	0.000137862938	0.000172402232	0.000157598906	0.000158052025	0.000143148158	0.0001766667	0.000165414049	0.000188602814	0.000181189054
7.2648696e-05	8.8919573e-05	5.9988382e-05	8.6563605e-05	0.000107158209	0.000107316052	0.00010492065	0.00010977785	9.5048464e-05	9.735598e-05	9.57740135e-05
0.00024127935	0.000243747146	0.000240998872	0.000222046541	0.000112576318	0.000104761907	0.000103068788	0.00012888895	0.000138819314	0.000211049013	0.0001855707792
3.6431926e-05	3.4574711e-05	3.6608592e-05	4.2251705e-05	3.0378524e-05	2.255411e-05	1.4894182e-05	4.822225e-05	4.3414267e-05	4.4798738e-05	4.85497233e-05
0.000165500822	0.000156781674	0.000165783962	0.000216793464	0.000195367247	0.000155757534	0.000173227506	0.00024622235	0.000197489777	0.00030538974	0.0002815321221
0.000343599413	0.00034034493	0.000338478544	0.000556752507	0.00019499432	0.000126147111	0.000193386166	0.00010222228	0.000261194596	0.000731859711	0.0006493418967
0.000455528244	0.000514206944	0.000372067328	0.000586095827	0.000239994352	0.000179047524	0.00024542326	0.0001911112	0.000258945148	0.000626729113	0.0005538155411
0.000311381128	0.000273195438	0.000332369374	0.000481398086	0.000334570609	0.000290129681	0.00033246015	0.00021244454	0.000346284072	0.000721947655	0.0006572223012
0.000223928089	0.000197816117	0.00023339142	0.000383885045	0.00017029376	0.000113549693	0.000173677192	4.177781e-05	0.000214413009	0.000606173855	0.0005297144563
0.000102945996	9.8804674e-05	0.000100824648	0.000175647056	5.6949133e-05	2.9567072e-05	3.195766e-05	6.955559e-05	9.4139421e-05	0.000247236858	0.00022912822
0.000193259073	0.000256988625	8.6434388e-05	0.001325208614	0.000191011298	0.000110822402	0.000184100444	6.977785e-05	0.000727231628	0.002592646085	0.0024362674324
0.00053741005	0.000536827645	0.000542648064	0.000540246267	0.000252836205	0.000245281302	0.000254867724	0.00025955569	0.000292338422	0.000612796634	0.0005260515145
0.000152809071	0.000118367779	0.000168722446	0.00036234729	9.0514131e-05	8.4199057e-05	6.4391496e-05	2.533336e-05	0.000239905927	0.000824301365	0.0007391290671
6.5195646e-05	5.2206881e-05	6.0452936e-05	0.000569414076	0.000135118682	8.5497751e-05	0.000117539608	3.55556e-05	0.000425220007	0.001522486604	0.0014218583974
1.7942114e-05	2.997703e-05	5.6446e-06	5.39234e-05	1.9774e-06	0	1.428572e-06	7.11112e-06	1.943658e-05	8.6245654e-05	8.205002e-05
1.9820021e-05	2.2988507e-05	1.626016e-05	2.0692203e-05	2.30678e-05	2.35498e-05	1.84656e-05	2.200001e-05	2.0723207e-05	2.9920194e-05	2.5944428e-05
0.000373673705	0.000368758655	0.000363437884	0.000351001325	0.000283158207	0.000243376711	0.000242566158	0.00023822226	0.000267835403	0.000408688324	0.0003438206048
0.000296815376	0.000194344713	0.000328943164	0.000404916492	0.000191282569	2.8528142e-05	0.000103624266	2.155557e-05	0.000329812278	0.000395869879	0.0004659587138
0.000165751215	0.000130183945	0.0001682578	0.000218558041	0.000237802343	3.9913389e-05	0.000153544888	3.444447e-05	0.000274596991	0.000340919525	0.0003617234446
0.000109401422	0.000128413771	9.3739834e-05	0.000124607368	9.819777e-05	7.7099511e-05	6.3783046e-05	7.266671e-05	0.000105057456	0.0001377423	0.0001386648828
1.2844288e-05	1.9678157e-05	6.562142e-06	2.4760612e-05	2.8401137e-05	1.948052e-05	2.037036e-05	2.37778e-05	2.9285805e-05	2.3097397e-05	2.99690883e-05
7.7762143e-05	5.6850595e-05	7.2671304e-05	0.000135723593	0.000137192134	6.66666e-06	0.000106428502	2.311112e-05	0.00013196581	0.000237005538	0.0002234771071
0.000107918624	6.7034532e-05	0.00012682926	0.000312615446	0.000233593298	3.4935031e-05	0.000195899376	5.111116e-05	0.000237465786	0.000383696455	0.0004215836216
0.000123172953	7.7655165e-05	0.00012758424	0.00033258262	0.000188768431	2.7792181e-05	0.000163941702	3.177779e-05	0.000188365793	0.000337410333	0.0003738326571
0.00019461279	0.000235954025	0.00015531943	0.00031131043	0.000199909691	3.7359283e-05	0.000176269748	4.044445e-05	0.000216599714	0.000312226463	0.0003358652032
0.000363411729	0.000297149429	0.00038332179	0.000433753669	0.000310299545	0.000130432778	0.000278597824	7.577782e-05	0.000278529618	0.000501305784	0.0004510677394
8.5340424e-05	7.0069016e-05	8.7444814e-05	0.000169843996	0.000160248665	1.7186141e-05	0.000138650722	2.266668e-05	0.000148112055	0.00024113691	0.0002405367739
0.00088339587	0.000491149793	0.000995876886	0.00081325012	0.000991740495	0.000977705885	0.000970106002	0.0009322227	0.001059202991	0.001390409331	0.0012476377835
0.000208079044	0.000237563251	0.000162729418	0.000362054474	8.1966145e-05	5.4415562e-05	7.2486748e-05	4.288892e-05	0.000199672224	0.000620748262	0.0005570929745
0.000544264619	0.000535126586	0.0005459466	0.000797830074	0.000258073518	0.000169956666	0.000284391554	5.577781e-05	0.000457273936	0.0010279077	0.0009864395558
0.000428008694	0.000379149501	0.000439535436	0.000401050594	0.000160615892	8.3246706e-05	0.000148677174	9.288895e-05	0.00019347517	0.000457011329	0.0003738867427
0.000754980392	0.000720298825	0.000759512188	0.00077176469	0.000224779801	7.2337612e-05	0.000187566036	4.111115e-05	0.000336389884	0.000746790358	0.0006599148528
3.2558684e-05	2.6873587e-05	2.7607432e-05	8.5627854e-05	0.000161260011	3.11688e-06	0.00014505281	3.55556e-06	0.000161815991	0.000210660446	0.000212605685
0.000481842777	0.000853517836	9.9430898e-05	0.00039277706	0.000140389927	3.601729e-05	0.000113227438	2.866669e-05	0.000174270286	0.000537917869	0.0003916847768
0.000575899937	0.000963678737	0.00017607435	0.000269786618	0.000147389822	1.3896095e-05	9.5211586e-05	0.00015066679	0.000163208429	0.000522460981	0.0002975519001
0.000305191732	0.000283356452	0.00029610923	0.000439917829	0.000163988769	1.6363632e-05	9.896821e-05	9.11112e-06	0.000302964774	0.000394764023	0.0004603686584
6.95188e-05	5.3816124e-05	7.293845e-05	0.000265474511	0.000144559376	1.8354968e-05	8.4259198e-05	8.88889e-06	0.000247616519	0.000577219473	0.0005687974231
6.7218297e-05	5.117243e-05	7.032524e-05	0.000258900018	0.000108276883	3.2467516e-05	7.2407368e-05	2.711112e-05	0.000219166777	0.000624850733	0.0005882502529
0.000248286359	0.00022243682	0.000257026722	0.000717036484	0.000297745818	3.9307348e-05	0.000144920596	0.00012644447	0.000581471136	0.001472425292	0.0014132964802
7.5226939e-05	7.5678186e-05	6.490131e-05	0.00026491915	0.000143881389	1.3290031e-05	6.5317422e-05	1.266668e-05	0.000261323515	0.000549836904	0.0005527100305
0.000235766916	0.000242850525	0.000219814192	0.000469102394	0.000112005735	2.7445882e-05	9.846554e-05	3.355557e-05	0.000306512692	0.000815090203	0.0007664090248
0.000172773933	0.000180781613	0.000150023272	0.000323406199	0.000110785341	7.0519452e-05	8.7619018e-05	9.200005e-05	0.00023580749	0.000529944451	0.0005095625772
9.9303627e-05	0.000100528734	9.9593492e-05	0.000132919284	9.4220391e-05	1.9999984e-05	0.00011328042	1.88889e-05	0.000100120878	0.000168985637	0.0001582297938
0.000613705139	0.000682689657	0.00047932649	0.000753499243	0.000630621656	0.000453246795	0.000559655984	0.00043711136	0.000693814805	0.001005631558	0.0009608748914
8.3149504e-05	6.6505774e-05	6.9779346e-05	0.000473488078	0.000216751465	0.000145281292	0.000184761808	0.00016555566	0.000472022471	0.00124597267	0.0011899219993
7.143977e-06	4.712647e-06	8.745642e-06	4.6828983e-05	8.576277e-06	0	4.920632e-06	3.55556e-06	3.9852105e-05	0.000133499879	0.000126346703
0.000427726839	0.000412689753	0.00043422765	0.000472243511	7.8463318e-05	1.1904755e-05	0.000101084642	1.733334e-05	0.000171091824	0.000516917704	0.0004523212444
7.9444465e-05	4.3310366e-05	9.3565638e-05	0.000161901407	3.8327701e-05	1.8051935e-05	3.2619026e-05	1.111112e-05	0.000126358901	0.000408575015	0.0003731876638
0.000290688673	0.000185563257	0.000328083694	0.000930486556	0.000343372999	0.000129307249	0.000256613688	3.733334e-05	0.000768184637	0.002043001249	0.0019859182248
0.000222359137	0.000227586211	0.000175365834	0.000734713736	0.000226802266	0.00017251071	0.000170608412	0.00011288897	0.000537167804	0.001660692729	0.0015801334116
0.00012009394	0.000119517244	0.000118734046	0.000470199503	0.00025132204	0.000191082164	0.000235343836	0.00019955569	0.000380681133	0.001090925254	0.0010311593875
6.75548e-05	5.3540245e-05	7.7607434e-05	8.5299555e-05	4.6395493e-05	3.735929e-05	4.976187e-05	4.666667e-05	6.7844324e-05	0.000161224851	0.0001402828724
1.6388891e-05	2.048277e-05	7.688742e-06	2.8224358e-05	7.406783e-06	7.27272e-06	4.206346e-06	0	1.4045557e-05	2.7948181e-05	2.7286108e-05
2.3337267e-05	3.3908074e-05	1.526133e-05	4.1589631e-05	2.2276819e-05	8.831162e-06	9.232802e-06	2.800003e-05	4.4261317e-05	5.9338409e-05	6.15507357e-05
0.000615973941	0.000636965386	0.000610209036	0.000619294104	0.000199237339	0.00014753235	0.000242962904	5.888893e-05	0.000186767541	0.000556055781	0.0004291185599
0.000126083746	0.000127149416	0.000113008154	0.000124424083	3.9559344e-05	3.6796523e-05	2.457673e-05	5.933333e-05	6.6716616e-05	0.000108252364	9.86749117e-05
0.000129812224	0.000126252872	0.000129965136	0.000137775666	9.4644098e-05	9.0086588e-05	8.4285726e-05	8.333338e-05	0.000106023414	0.000133886174	0.0001304679819
0.000528978948	0.00077411542	0.000280058138	0.000427299579	0.000162892665	1.6017302e-05	0.00013637562	8.955565e-05	0.000220446404	0.000577014601	0.0004482846349
0.000476146319	0.00076342578	0.000189616692	0.000520708598	0.000110259858	7.96536e-06	7.9497298e-05	9.800012e-05	0.000345248123	0.000899263048	0.000828686515
0.000429792713	0.000707862386	0.000136736342	0.00055221593	0.000140864394	7.0735939e-05	9.6428546e-05	0.00013066678	0.000378659288	0.000940853394	0.0008860472625
0.00025573165	0.000268781697	0.00024581881	0.000384191414	0.000451254371	0.000433203532	0.000370661462	0.0004888891	0.000502423327	0.000603029032	0.0006182881581
0.000269882606	0.00026105745	0.000276538942	0.000649238829	0.000187446183	4.025972e-05	0.000105105934	0.0003313336	0.000531523143	0.001272935212	0.0012366495225
0.000154784825	0.000203241447	0.00010078982	0.000239843808	3.8146893e-05	4.0432886e-05	3.129629e-05	3.711115e-05	0.000134032495	0.000476621487	0.0004323793517
0.000686083919	0.000967356882	0.000367398374	0.000696128207	2.2519759e-05	2.640691e-06	7.698406e-06	6.755564e-05	0.000349590221	0.001257599823	0.0011484621666
0.0003512246	0.000441333523	0.000258943058	0.000321482943	0.000196779659	5.2987008e-05	0.000228968224	0.00025933349	0.000240637328	0.000512305022	0.0004560383308
0.000384569687	0.000643770706	0.00013312426	0.001240687649	6.7644083e-05	2.5757572e-05	3.8968226e-05	0.00014644461	0.000800252321	0.002984303513	0.0028235823518
0.000266870148	0.000442574989	9.0220672e-05	0.000529275435	5.3536738e-05	7.662335e-06	2.7830686e-05	4.822228e-05	0.000474344254	0.001499012113	0.0014102244537
0.000301428082	0.000358850665	0.000224239254	0.00026816963	0.00010754806	1.5238083e-05	2.478835e-05	3.622225e-05	0.000226479006	0.000449374363	0.0003997078327
0.000164534456	0.000200160946	0.00012696868	0.000178708614	0.000147226002	0.000140649375	0.000110211602	0.00011733341	0.000184071592	0.000206904914	0.0002151194085
0.000371255902	0.000395195445	0.000326875696	0.000495368316	9.1237299e-05	3.8051927e-05	4.1481492e-05	6.044446e-05	0.000365692217	0.00101367105	0.0009185791316
0.000457343642	0.000562919719	0.000341695724	0.000806731209	0.000194203458	0.00012640683	0.000110608466	8.333338e-05	0.000691363506	0.001865853511	0.0017484184343
0.00012335684	0.000165954117	7.1440204e-05	0.000714972368	9.2067832e-05	2.2077901e-05	2.2910036e-05	2.844447e-05	0.000746385361	0.002186756737	0.0021077192445
0.000379679257	0.000596161239	0.00016196283	0.000582665163	9.0553708e-05	4.2294358e-05	5.4894162e-05	5.555557e-05	0.000530485411	0.001527029654	0.0014415302521
1.7206577e-05	2.1609214e-05	1.2171894e-05	0.00033038889	2.3395487e-05	2.727273e-06	5.608464e-06	0	0.000321340175	0.000991037422	0.0009558134703
0.000343176844	0.000370275915	0.000314204368	0.000607581699	0.000139830547	6.1298711e-05	4.3783068e-05	5.488892e-05	0.00050697981	0.001043895383	0.0010468522369
0.000298055512	0.000299655223	0.000286271782	0.000313920705	5.5468945e-05	9.437221e-06	1.1058196e-05	1.644445e-05	0.000135653811	0.000312291261	0.0002729109457
0.000169010188	0.000133954089	0.000179372848	0.000409130419	0.000116621513	3.0606062e-05	4.7354484e-05	3.97778e-05	0.000433506796	0.001109117492	0.0010517838441
0.00043438565	0.000444988582	0.00043036004	0.000688733628	0.000231446337	0.000256103646	0.000212672042	5.55556e-06	0.00059832951	0.00116816661	0.0011601380622
0.000396925294	0.000571540136	0.000204181212	0.000322229881	0.000162406831	0.000160735826	9.4047604e-05	0.00013022227	0.000270666492	0.000599185816	0.0005045725904
0.000849171237	0.001102551595	0.000547514464	0.000623737365	0.000511932318	0.00054835494	0.000435132172	0.00055133358	0.000597618016	0.001183818917	0.0010093087131
0.000621248246	0.000711103329	0.000513821102	0.000588550043	9.0638452e-05	9.8960967e-05	4.3412698e-05	5.244447e-05	0.000290620567	0.000792010193	0.0006807894583
0.000662969487	0.000720666629	0.000616144002	0.00070296601	1.3920907e-05	1.419912e-05	0	3.55556e-06	0.000221475567	0.000843491713	0.0007206048863
0.000233850113	0.000352367805	9.7049968e-05	0.000390564085	2.5175153e-05	2.017316e-05	1.1746032e-05	7.55556e-06	0.000340279389	0.001088332088	0.0010079048743
0.000271890039	0.000416804517	9.6910574e-05	0.00023128869	0.000121220393	0.000111341897	1.835978e-05	2.17778e-05	0.000279766546	0.000559397398	0.0005234276226
0.000837458269	0.001448321625	0.000156562132	0.000559617295	0.000336994418	0.000174329072	0.000296455012	0.00013888896	0.000618110893	0.001624069041	0.0013525511376
0.000860255628	0.001447884761	0.000182764174	0.000660457602	0.000164960494	3.09524e-05	0.000161560818	2.222224e-05	0.000604874652	0.001953725522	0.0016432562295
0.000517747248	0.000858620523	0.00013103373	0.000395639277	0.000247090597	6.2683941e-05	0.000279629556	2.155557e-05	0.000434434748	0.001134595101	0.0010025257636
0.0002681694	0.000418873545	8.1544708e-05	0.000300637785	0.00019814133	5.9913407e-05	0.000153200998	5.288889e-05	0.00037042595	0.000823866608	0.0007568684618
0.000404260802	0.00043972404	0.000335412404	0.00063598685	0.000162299521	4.8657987e-05	6.201054e-05	0.000146	0.000550119628	0.001436458435	0.0013500429143
0.000807281195	0.001135976781	0.000472195322	0.0002995266	0.000154497233	2.7575731e-05	0.000118174542	0	0.000287863494	0.000941986054	0.0006012315683
0.001758224199	0.00208151708	0.001428432382	0.001200724874	0.000163966152	6.285713e-05	0.000107857122	0.00013977781	0.000553889829	0.001600083638	0.0012191590435
6.1920957e-05	6.3080475e-05	6.0011642e-05	6.0421351e-05	1.7536729e-05	4.285712e-06	7.433858e-06	1.466667e-05	3.0072929e-05	4.9483009e-05	4.88754892e-05
0	0	0	0	0	0	0	0	0	0	0
0.000413446934	0.000595517101	0.00023203263	0.000260412948	8.610169e-06	0	1.2698404e-05	0	0.000226614822	0.000720135649	0.000627960026
0.002103263419	0.002191034032	0.001972496944	0.001814588269	0.0001354068	2.8311681e-05	0.000152248606	8.044447e-05	0.000459094035	0.001669228909	0.0013090034954
0.000980966421	0.001045724269	0.00091695715	0.000926177896	0.000101429397	2.0865795e-05	7.992059e-05	4.533334e-05	0.000272457363	0.000796285018	0.0006833112053
0.001480164803	0.001947471037	0.001023705324	0.000658309062	0.000136824898	8.6969622e-05	8.8597854e-05	4.177779e-05	0.000331536335	0.001273673611	0.0007096301769
0.001769715635	0.002096299294	0.001504879212	0.00100468865	0.000230440777	0.000218571261	0.000215714142	2.022223e-05	0.000983138738	0.002585102574	0.0023113301848
0.001056354444	0.001187173099	0.000955354934	0.0006241175	0.000240881468	0.000148744492	0.000171111124	9.33333e-06	0.000450692555	0.001179921885	0.0009023583769
0.000678318164	0.000767977464	0.000616736814	0.000326993011	0.000116853167	7.917742e-05	8.671951e-05	4e-06	0.000315858063	0.000933508384	0.00073227657
0.001536174051	0.001919196624	0.001217434032	0.000657341187	0.000297480337	0.0001516882	0.000212645402	1.066666e-05	0.000743181669	0.002451224076	0.0017031759261
0.000717409989	0.000584138309	0.000581021954	0.000397740293	0.00025358204	0.000153809392	0.00018470888	4.377778e-05	0.000474422668	0.001126106703	0.0009363033762
0.000322159681	0.000137976979	0.000246875672	0.000247972641	0.000174785431	0.00012458863	0.00013193111	2.222224e-05	0.000256171349	0.000450729809	0.0004253014053
0.000904875424	0.000726183008	0.000666677836	0.001766864342	0.000193333355	0.00015246744	0.000104232732	1.644445e-05	0.000687837599	0.00167954643	0.0018142179963
4.9714423e-05	6.5287351e-05	3.5946564e-05	6.2771539e-05	2.0485872e-05	2.380952e-05	1.7751326e-05	1.4e-05	3.3774852e-05	5.6010868e-05	5.81068909e-05
0.000496197377	0.000968805055	2.430894e-05	0.001136213392	9.1305077e-05	8.350642e-05	4.2169286e-05	0	0.000594059967	0.001648922847	0.0017000539603
0.000230939047	0.000357954188	9.5505244e-05	0.000471297248	0.000185050941	0.00020467536	0.000159074026	9.755562e-05	0.000506821197	0.001301355332	0.0012400492957
0.000226310645	0.000199747159	0.00023749133	0.000706831937	0.000132881436	3.9393936e-05	0.000195317322	1.311112e-05	0.000551094953	0.001684181034	0.0015986492759
9.7742563e-05	7.8482766e-05	0.000100127784	0.000413097528	5.6203398e-05	5.19481e-06	9.9894096e-05	5.33333e-06	0.000327404546	0.001048853673	0.0010033198899
6.0238683e-05	4.5540227e-05	6.7572574e-05	0.000507863739	0.000101649782	4.2467501e-05	0.000155819976	1.400001e-05	0.000451211637	0.001442915733	0.0013734233803
6.127935e-05	6.7655253e-05	5.38676e-05	0.000871834373	0.000957463495	2.3419901e-05	0.001096242888	1.066666e-05	0.00080126546	0.002623554607	0.0024927029783
0.000101729268	8.5586201e-05	8.5423908e-05	0.000724118775	0.000979598783	0.000259480262	0.001098862048	2.800001e-05	0.000716048862	0.002558194002	0.0020880194396
0.00040977706	0.000574667014	0.000200824622	0.001313196664	4.2824864e-05	1.870128e-05	6.2751272e-05	0	0.000780492004	0.002646892058	0.0024374097872
0.000870434346	0.001685610377	6.5818844e-05	0.002156999183	2.4254257e-05	1.805193e-05	3.4126956e-05	0	0.000561471194	0.002135863478	0.0017133033313
0.000138360748	0.000141793091	0.000134181214	0.000181814006	0.000163553706	0.000173290097	0.000149788358	0.00018177781	0.000201466473	0.000308292819	0.0003007237944
4.550072e-06	4.390801e-06	4.39024e-06	6.433662e-05	1.271752e-05	1.4242415e-05	8.756614e-06	1e-05	6.6090438e-05	0.000207182485	0.0001973545009
0.000145481189	0.000128183946	0.000149535416	0.000462550354	0.0001072995	0.000118311721	0.000101746062	0.00011266676	0.000426038143	0.00122230961	0.0011552724866
7.9933484e-05	5.9885075e-05	6.5853656e-05	0.000395710426	7.6593253e-05	6.9523746e-05	4.6798908e-05	3.55556e-06	0.000376319754	0.001058725303	0.0010358935154
0.000543791185	0.000570436779	0.000508931532	0.001009965281	2.1039548e-05	1.8571411e-05	1.7883588e-05	2e-06	0.000591899023	0.001989452772	0.0018509543176
4.9017987e-05	3.4804603e-05	4.5168402e-05	0.000664291158	2.3598865e-05	1.489177e-05	2.6402116e-05	7.33333e-06	0.000623078056	0.002034852966	0.0019529116022
0.000283791133	0.00029639084	0.0002603252	0.000697902305	0.000122988639	0.000124502041	9.0105744e-05	2.911112e-05	0.000636388895	0.001653594493	0.0015964732818
0.000366979574	0.000378000008	0.000356782812	0.000786974643	0.000125254265	0.0001148051	0.000140899374	0	0.000563906596	0.001663719583	0.0015728067535
0.00015912361	0.000140436789	0.000163588784	0.000732134977	6.2847507e-05	4.987009e-05	7.7566088e-05	0	0.000638585918	0.002043203612	0.0019419833119
5.5970265e-05	5.8482782e-05	4.4599322e-05	0.000378334186	2.0734466e-05	1.7272723e-05	1.9629612e-05	1.666668e-05	0.000336194956	0.001088473197	0.0010394053656
2.448359e-05	1.5908048e-05	2.3391402e-05	0.000626745118	4.8e-05	4.12987e-05	4.529101e-05	2.177778e-05	0.000627529139	0.001960219549	0.00189359662
0.000650371279	0.001025929817	0.00033771199	0.000754271684	6.3372891e-05	5.1471827e-05	7.439152e-05	3.022224e-05	0.000484538051	0.001747069005	0.0015451235124
0.000219968688	0.000251149348	0.000182590032	0.000870564702	3.8542404e-05	3.9090901e-05	2.9656062e-05	0	0.000763752576	0.00242043005	0.0023068315316
0.000364017324	0.000715906868	6.0522624e-05	0.001047451495	2.8084773e-05	1.142857e-05	3.1957644e-05	9.11112e-06	0.000971905131	0.003262111492	0.0030582123246
0.001132952503	0.001942066876	0.000469767788	0.000960520651	0.000236915316	0.000248354994	0.000214867648	0.0002326668	0.000810986261	0.002525251687	0.0020912354929
0.000646408924	0.00111402345	0.000160696818	0.001693082284	1.8598877e-05	1.943722e-05	1.7169298e-05	0	0.00077431634	0.002751135536	0.0026331654492
0.000764339136	0.001024023378	0.00026580719	0.001235149831	5.1338995e-05	3.4285705e-05	4.4206332e-05	1.288889e-05	0.000875878492	0.002649372799	0.0027237816007
0.000613979225	0.000636620802	0.00017101045	0.000448659705	2.9440704e-05	2.6536771e-05	2.3703702e-05	5.33333e-06	0.000324731415	0.00101504052	0.0009048309991
0.000853016961	0.000927586286	0.0001503949	0.000531795057	0.000161259914	0.000165844063	0.000147936508	0.00013866667	0.000398336095	0.001123111164	0.0010137581146
0.000274835719	0.000417425543	0.000107921058	0.000427628164	2.489267e-05	9.09091e-07	2.0767178e-05	1.066666e-05	0.000260469278	0.0008691625	0.0009338581085
0.000156611917	0.000235655276	7.1858282e-05	0.000365083776	2.3028273e-05	1.991342e-05	2.2724866e-05	2.022222e-05	0.000225801437	0.000786948746	0.0008099791692
0.00077978883	0.001415541162	0.000138838572	0.000876224204	5.7768393e-05	3.748914e-05	6.3968238e-05	4.866672e-05	0.000494608588	0.000922663186	0.0016720252801
0.000653799069	0.001225219212	8.9152162e-05	0.000750413072	6.3355951e-05	5.20779e-05	5.9999992e-05	4.333333e-05	0.000419627993	0.00076248054	0.0014579573222
0.000480289901	0.000868345432	9.9407686e-05	0.001093565927	3.4644098e-05	1.90476e-05	4.846556e-05	3.55556e-06	0.000460388225	0.001953520332	0.0015060627433
0.000362253584	0.000654529183	6.2206744e-05	0.001023818889	4.5457648e-05	1.800865e-05	5.285715e-05	0	0.000361906491	0.001454931462	0.001460291276
0.000673603899	0.001209287564	4.911731e-05	0.001735178884	5.9045215e-05	3.38095e-05	8.5820066e-05	3.55556e-06	0.00053812349	0.002099676241	0.002235854764
0.000395254225	0.000635632491	2.2473866e-05	0.001004596214	6.094917e-05	5.575755e-05	6.835978e-05	0	0.000441974494	0.001502552576	0.0014631315075
0.000635312925	0.00084616096	0.000356422824	0.001506770421	0.000396034146	0.000332337923	0.000435555738	0.00035444469	0.000974329319	0.002630048432	0.0025217233835
0.001042290342	0.001862988298	6.3797904e-05	0.000681731242	2.3231646e-05	0	3.5449712e-05	7.11112e-06	0.000392186395	0.001697975249	0.0012600109284
0.001043231955	0.001186827628	8.2055752e-05	0.001341487998	3.4361588e-05	6.103901e-06	5.732799e-05	0	0.000552970259	0.002168646846	0.0016789807353
0.002599299263	0.001420139223	0.000946515706	0.002498558084	5.2169523e-05	5.2381e-06	9.169309e-05	5.55556e-06	0.00037873543	0.002230248143	0.0021046376332
0.000680371635	0.000622367842	0.000559930274	0.0007684458	6.3372925e-05	4.935062e-06	9.3201048e-05	3.55556e-06	0.000232712226	0.000855579387	0.0007367149412
0.000715966073	0.000511171741	6.8745656e-05	0.000899137652	0.000112113067	9.09091e-07	0.000178809412	4e-06	0.000495317577	0.001543744075	0.0012845641389
0.001248047926	0.000512597298	0.000265168412	0.001284316823	0.000149649832	3.549782e-06	0.00027013207	2e-06	0.000670681456	0.002404891081	0.0020010633844
0.001853897563	2.560922e-05	3.6957032e-05	0.001161976085	0.00011354244	1.800864e-05	0.000159365004	1.088889e-05	0.000665303684	0.002046922328	0.0020203076236
0.000893364585	0.000185172888	2.560975e-05	0.000469017533	9.8841881e-05	5.281382e-06	0.000151031614	0	0.0002266531	0.001263283199	0.0007293809901
0.001143873192	0.000945656193	0.000169895476	0.000480182837	0.000215316489	0.000177749053	0.000248465582	0.00017133344	0.000432653153	0.001502244861	0.0009739332077
0.001285641653	0.002139288874	4.426248e-05	0.000779946953	7.3887069e-05	1.4978342e-05	0.00012190466	1.066668e-05	0.000495167784	0.002228545277	0.0018010445693
0.001608591583	0.001648460465	7.2380954e-05	0.00082788269	0.000228502914	4.3809484e-05	0.000212301406	3.28889e-05	0.000401983741	0.001677407892	0.0012214640892
0.001056408309	0.000346943274	0.000177839852	0.000811311038	0.000106943557	3.5541091e-05	5.7857106e-05	1.088889e-05	0.000336599605	0.001166248943	0.001312688552
0.002029021888	0.002317263947	0.001682893452	0.00118037966	0.000315576364	0.00014311675	0.000290132288	5.33333e-06	0.000674141968	0.003054336938	0.0023447447044
0.002129844745	0.00253384007	0.000515516822	0.001430731916	0.000335604564	0.00012610377	0.000379550248	1.466666e-05	0.000673370801	0.002830558046	0.0024728621267
0.001771738331	0.002260368978	0.000128408856	0.000716934765	0.00011270061	3.63636e-05	8.582005e-05	0	0.000354218936	0.002403168324	0.0015125530898
0.001811276302	0.001961977036	0.000377584178	0.000773594141	0.000160197737	1.7402585e-05	5.0978794e-05	0	0.000369748893	0.002386935271	0.0015935856395
0.001237890876	0.001121149302	0.001130464214	0.002023321367	0.000175180787	5.281382e-06	6.2142826e-05	1.466666e-05	0.000455809164	0.002430149725	0.0022195453154
4.2754308e-05	4.5264387e-05	2.6817642e-05	0.000899576233	2.224294e-05	8.31168e-06	1.6746018e-05	0	0.000400736725	0.001475263577	0.0014100664233
4.0367768e-05	2.7264364e-05	4.3414656e-05	0.000281817073	0.000236338996	1.2380946e-05	9.4073992e-05	5.33333e-06	0.000284582462	0.000867538727	0.0007853825688
6.181145e-05	7.2551717e-05	4.396053e-05	0.000312123639	0.000155841811	4.458873e-06	6.7301546e-05	2e-06	0.000289811834	0.000972175589	0.0009085367145
0.000273677991	0.000420873527	8.3205592e-05	0.000766230936	0.000286237307	1.4675317e-05	0.000133915236	1.488889e-05	0.000712097878	0.002282407996	0.0021172527975
0.000326533725	0.000379011739	0.000199709664	0.001139032764	0.000154339016	1.3376619e-05	0.000132751254	7.33333e-06	0.001003466073	0.002764767334	0.0026426702006
0.000570962711	0.000873104015	1.9186986e-05	0.000791458683	0.000178209078	2.6969676e-05	0.000147566058	0	0.00057620372	0.001467634753	0.0013621870823
0.000232809076	0.000343701345	6.87224e-05	0.000668714609	0.000199796637	5.3766185e-05	0.000162063372	0	0.000740793703	0.001698304298	0.0016360203468
0.000216670652	0.000220390847	0.000157421564	0.000682226909	0.000262039614	0.000111948004	0.000233439106	5.666671e-05	0.001196084593	0.002229019012	0.0021745412025
0.000607637118	0.000643976912	0.0001969686	0.001249679883	0.000153728866	5.9783491e-05	0.000161243296	1.422222e-05	0.001571439737	0.003184535623	0.0030490721218
4.9906098e-05	3.2252869e-05	4.1730546e-05	0.000238169555	6.5683622e-05	4.15584e-05	3.6269818e-05	8.288885e-05	0.000465384171	0.000906992745	0.0009021445483
0.000119299687	0.000104988499	0.000100371654	0.000558383277	0.000115768418	0.000100432863	6.3042314e-05	0.00020222215	0.000882963166	0.001834799826	0.0018078046771
0.000126079816	8.8620692e-05	0.000105958198	0.000740744209	0.000172587579	7.0476122e-05	0.000133650746	8.000007e-05	0.001516080763	0.00277905602	0.0027457454644
0.001555214305	0.000409357403	0.000794819764	0.00137014228	0.000203096045	1.4848473e-05	0.000169338504	0.00014222238	0.001138342226	0.002299020947	0.002109755502
0.001713818967	0.001572460444	0.000759210528	0.001295477793	0.000190124302	7.186146e-06	0.0001584127	4.444449e-05	0.001043319557	0.002398833735	0.0020648926084
0.003061046007	0.002562645057	0.001501648206	0.00207067898	0.000398429453	0.000140303106	0.000293359682	0.00013200005	0.001122679936	0.002833038278	0.0024537349387
0.001955716397	0.001818966502	0.001310686024	0.001262691649	0.000295627139	8.7662273e-05	0.00022314803	0.0001017778	0.000370704207	0.002168754762	0.0012042682666
0.001762617608	0.001993081541	0.000732938756	0.000654423815	0.000188915302	4.025971e-06	9.462956e-05	5.33333e-06	0.000302349176	0.002356987649	0.0012106406066
0.001187855663	0.001911656198	0.000115435514	0.000354626638	0.000994831225	2.9610378e-05	0.000527962514	0.00103244382	0.000447828976	0.002738960026	0.0016851465153
0.001366870842	0.001542942291	5.8652712e-05	0.001208432959	0.001071916114	3.246753e-05	0.000312460092	0.0011199993	0.000496734256	0.002347282542	0.002083589659
0.001973627739	0.000191770101	9.9361194e-05	0.001299314002	0.000215531028	6.5887382e-05	0.000204206204	0.00017599989	0.000541680826	0.002121891885	0.0019475532728
0.002056252749	0.000263126291	0.000271451818	0.001393634246	0.00112242997	0.000120129796	0.001678226186	0.0002213332	0.000870661031	0.003014302475	0.0024795426382
0.002246687247	0.000113586115	0.000107758404	0.001348022861	0.0002800453	9.3549691e-05	0.000256269788	0.00019733321	0.000554690506	0.002502091603	0.0018664172861
0.00272671887	4.5448263e-05	4.132404e-05	0.001653319811	0.00017522607	0.00014034622	0.000109603118	0.00010888884	0.000627137598	0.003224651201	0.002629167424
0.000780927709	0.000188206865	2.1556326e-05	0.00046581162	0.000136096106	0.00010965359	5.6031702e-05	0	0.000256058261	0.000816902729	0.0008141092546
0.003553378098	0.003187840319	0.001786457486	0.003507122539	0.000218395594	0.00010012982	0.000168068724	1.066666e-05	0.000976440956	0.003364496289	0.0035631857346
0.001299595457	0.002444735264	2.3716604e-05	0.001721054515	0.000171163882	7.999993e-05	0.000162328016	0.00012266659	0.000640260245	0.001380326962	0.0025078987784
0.00109963313	0.002107288197	4.6260168e-05	0.001141455588	0.000111237345	7.099563e-05	0.000118121582	5.33333e-05	0.000430327376	0.001934099837	0.0019390538673
0.001575633885	0.002795335231	5.5365884e-05	0.000906434205	5.7711955e-05	1.108224e-05	8.2830668e-05	5.33333e-06	0.000169013878	0.002617292431	0.0010357737644
0.001360973865	0.002311748953	0.000102485506	0.000415551248	1.7299442e-05	5.064931e-06	2.9920614e-05	0	0.000484562143	0.002299205483	0.0019044891893
0.000729651635	0.001198046018	4.334494e-05	0.000341414485	4.6016965e-05	2.0303021e-05	6.9470836e-05	5.33333e-06	0.000455880712	0.00189200102	0.0017329390009
0.002639558866	0.004107312284	4.2241576e-05	0.000609512804	0.000173954819	0.000135497722	0.000211216822	0	0.000509929082	0.002816282701	0.0016996338823
0.000393775737	0.000556437118	3.0243908e-05	0.000454711283	0.000140587658	0.00012328997	0.000121375602	0	0.000337662977	0.001039931947	0.0008437726233
0.001873784431	0.002646875927	9.4819976e-05	0.001620863988	0.000126118629	6.4848462e-05	0.000160661264	5.33333e-06	0.00045784417	0.003128844422	0.0017539472033
0.000798024744	0.000962874407	0.000217793232	0.000867335032	0.000118610291	7.203459e-05	0.0001184655	0.00012266659	0.000403777106	0.001510107928	0.001208717672
0.001163279153	0.001554920653	0.00029794426	0.001079269308	0.000202322125	0.000270562523	0.000152936404	2.266666e-05	0.000524004999	0.001896147936	0.0012974864333
0.000334984519	0.00040508078	8.8420436e-05	0.000262533488	0.00013397749	0.00014515152	9.785708e-05	3.199998e-05	0.000197372769	0.000486190293	0.0003706020071
0.001118438775	0.000329517982	2.1684072e-05	0.00091659926	5.2587607e-05	5.506498e-05	2.8677242e-05	8.88889e-06	0.00034357152	0.001606986615	0.0012747519433
0.001808768909	0.001011032934	4.7421586e-05	0.001836412673	0.00013200005	4.2813871e-05	3.2539662e-05	2e-06	0.000747485178	0.002240612934	0.0020293527326
0.000145880295	0.000132758661	2.4831572e-05	0.000944210588	7.7344676e-05	5.8744621e-05	3.171958e-05	0	0.000505087654	0.001755157205	0.0014862340693
0.000419695276	0.000600367633	7.0754914e-05	0.001111280304	0.000336824975	0.000253636525	0.000260740628	0.00012866681	0.001339627013	0.003404658908	0.0032299730994
0.000404609166	0.00058151711	0.000198234532	0.000902579921	0.000158565061	0.00012917759	8.113752e-05	2.688892e-05	0.001549481086	0.003575549101	0.0034402445898
4.771127e-05	2.0988525e-05	4.4645756e-05	0.000584221456	0.000273604641	0.00021290063	0.000192407246	2.022224e-05	0.001184699432	0.002461011884	0.0024276925483
0.000517139179	0.001007906564	0.000108675952	0.000953536752	0.000605948763	0.00061645078	0.00019812156	4.977781e-05	0.000809492757	0.001109358829	0.0011776371393
0.000201008978	0.000398459065	3.5319394e-05	0.000636746817	0.001284457774	5.9090933e-05	0.000368412406	0	0.0011094722	0.002646424497	0.002147231945
2.5289537e-05	8.574723e-06	3.5505214e-05	0.000576801579	0.00019456511	5.6493465e-05	0.000153121682	7.33333e-06	0.000978868517	0.002371693082	0.002315028723
0.000564163227	0.000997379448	3.0034838e-05	0.000661521209	0.000198870046	0.000119350551	0.000190793612	2e-06	0.001228593628	0.002756113602	0.0026084681409
0.000271416301	0.000514942376	6.703835e-05	0.00165202177	0.000366497246	0.000345801021	0.000343386306	5.600003e-05	0.001834767015	0.00372647892	0.003812930591
0.001373794875	0.001497884351	0.00048336787	0.002268158554	0.000230909601	0.000165065054	0.000229259184	1.288889e-05	0.001055580178	0.002878393092	0.0026827981924
0.001851898136	0.000736895621	0.002359838446	0.002512131604	0.000276344628	0.000157922203	0.000343227316	5.55556e-06	0.001111490448	0.003291286428	0.003041607637
0.002255055433	0.001439103265	0.002563637358	0.00268182316	0.000511689152	7.272734e-05	0.000681322286	3.400004e-05	0.001551899499	0.003649228694	0.0034653701032
0.002618372867	0.002089633546	0.002545421742	0.002041106458	0.000203451982	3.393937e-05	0.000248439058	2.666669e-05	0.001231784853	0.003299025105	0.0028591983268
0.00321065771	0.001348641352	0.002518906484	0.001844413788	0.000181796626	4.640694e-05	0.000235608296	3.199998e-05	0.001367282248	0.003552607002	0.0028225069731
0.002631179001	0.001863885256	0.002109778054	0.001742173011	0.000176689332	0.00013285725	0.000162301494	4.266664e-05	0.001549483198	0.003472469268	0.003197836502
0.000530313648	0.000146919537	0.000729535654	0.000215151838	0.000309186792	5.4675373e-05	0.00045626959	1.066666e-05	0.001479218187	0.002661470828	0.0025365375976
0.000452711712	3.5885066e-05	0.000684459952	0.000729256617	0.000187994526	3.8874471e-05	0.000245687754	6.66667e-06	0.001624289666	0.002848926384	0.0028769818969
0.001138470147	0.000293701232	0.001487653106	0.000352533505	0.000190723175	8.8961073e-05	0.000213095198	8.044441e-05	0.000947782765	0.001831694204	0.0016574469124
0.002614920589	0.00239050712	0.002363078682	0.002171655517	0.000460486067	0.000465064483	0.000459655838	1.822222e-05	0.001829859128	0.003630482551	0.0032078979998
0.002845012069	0.002509288911	0.002461150544	0.002201403917	0.000445259881	2.805195e-05	0.000552248318	3.55556e-06	0.001889557414	0.003911255537	0.0033925649653
0.003116115949	0.002457149282	0.002447513404	0.002920943694	0.000174440838	1.2207782e-05	0.00025645486	3.55556e-06	0.002133265191	0.003771476209	0.0036308143173
0.001416561206	8.4735586e-05	0.001557248354	0.000894278982	0.000871609929	0.00046212075	0.000478862062	0.00015711124	0.002073614015	0.003136874084	0.002936048369
0.000673723433	0.001439378382	5.0627202e-05	0.000822492508	0.000759073803	0.00011792196	0.00130073968	3.55556e-06	0.001207439901	0.002580723621	0.0022484510257
0.000125645571	0.000200414313	6.1405308e-05	0.000316837232	0.001035374983	0.00022181796	0.001858358214	1.799999e-05	0.001192013448	0.002331510702	0.0020918162664
0.000747250138	2.4298862e-05	0.00102234585	0.000363584223	0.001159380008	0.000137662252	0.00208150606	7.844441e-05	0.001497739447	0.003025137068	0.002670780945
0.001196122998	0.000411057023	0.001289082262	0.0006096855	0.000763995365	9.3679577e-05	0.00140349084	3.399998e-05	0.001483414892	0.003086579431	0.0026953793005
0.000869907133	0.001789999834	3.3646912e-05	0.000796038475	0.001109271298	0.000517964939	0.001586983606	7.244452e-05	0.002131685309	0.003904063767	0.0036505230037
0.000138955451	0.000240943111	5.3286856e-05	0.000579617039	0.00037469524	6.23376e-05	0.000492618606	0.00024888914	0.001398387151	0.002225081973	0.002382694266
0.000425716202	0.00087381661	6.3159124e-05	0.000121031438	0.001612735286	0.00014419899	0.002241612382	7.11112e-06	0.001832744162	0.002762941462	0.002561128029
0.000406627205	0.000864643732	4.4227628e-05	9.516824e-05	0.000757555117	0.000117921961	0.001278332318	3.733333e-05	0.001052078809	0.002157782613	0.0019388306395
4.1525821e-05	3.4896582e-05	3.6283366e-05	0.000810111801	0.001713481298	0.000232510605	0.002038120006	0.00071466622	0.001775080204	0.002869624944	0.0028471004456
0.000519891065	0.000913700949	8.2369322e-05	0.000107452755	0.001402509418	0.000119913301	0.00251063292	2.488888e-05	0.002158785668	0.003979831865	0.0036312657893
0.001119210858	0.001235907601	0.000804808898	0.000136859036	0.001353198808	6.290037e-05	0.002482987114	1.422222e-05	0.001620607114	0.003307381407	0.0028046164282
0.001123388072	0.000357402772	0.00088421533	0.002502568998	0.000616135708	0.000292121063	0.000740052366	8.533342e-05	0.001939656821	0.003851584712	0.003734429489
0.000363379797	0.000165402344	0.000487026814	0.002608568507	0.001442198528	0.00074701227	0.001626057178	0.00022133359	0.001821022095	0.003216529343	0.0034449810666
0.001192405895	0.001686092344	0.00041751459	0.00189551033	0.000715180698	0.00047385302	0.000902433338	9.977789e-05	0.001923898339	0.003153544601	0.0031553170866
0.001985637707	0.001880597752	0.000421335792	0.002081715843	0.000395237283	0.000171341835	0.000570766736	0.00015644438	0.001794956633	0.003446787642	0.0032836058901
0.002276435381	0.001602735241	0.001928361156	0.002469699848	0.00076318649	7.714282e-05	0.00106058106	0.00026311142	0.002607892539	0.003923651397	0.0038234121636
0.002302080517	0.001534481951	0.002401928416	0.00097485101	0.001082870387	0.000248657885	0.00161058126	0.00013511116	0.002095409606	0.003640985316	0.0031852293718
0.001835273621	0.000965493189	0.00162760702	0.001473379485	0.000951643734	7.2294316e-05	0.001459919596	2.133332e-05	0.001364517143	0.003328071105	0.0028355131603
0.001215774044	9.8689613e-05	0.000812602176	0.000886104038	0.000778107618	0.000670519464	0.000890741024	0.00045999983	0.001208472876	0.002182918211	0.0019164799149
0.000844996223	0.001043379664	0.000671080166	0.001574037311	0.000514508538	0.000205584213	0.000273809486	1.800001e-05	0.001562197756	0.002586195469	0.0026288214398
0.000556987716	0.000916966047	3.4959344e-05	0.001585044349	0.0002628196	0.00038069227	0.000111851776	1.888891e-05	0.001235672204	0.002041948765	0.0022403557253
0.000701126576	0.000696115275	0.000239221882	0.001538727294	0.000158774128	0.000148960892	0.000106957606	4.644449e-05	0.000847675989	0.001948094848	0.0018468448276
0.000666455539	0.000823380037	0.000388536846	0.001014511337	0.000123683669	1.9437215e-05	9.7433806e-05	0.00011777792	0.00059642402	0.001147633404	0.0011304681352
0.001037281537	0.001022689729	0.001000557502	0.000813003492	9.179098e-05	3.9134181e-05	0.000100185142	7.422227e-05	0.000709283466	0.00185418206	0.0015110088109
0.001566115789	0.00162777006	0.001225702492	0.001355243468	0.000201785342	8.251075e-05	0.00025505285	0.00011088883	0.001400203469	0.003306727548	0.0028532384066
0.001533306378	0.00166225366	7.041811e-05	0.002112973595	0.000285898692	3.9999975e-05	0.000496983802	0	0.001139783501	0.002470521526	0.002258232877
0.00048118225	0.000821724043	8.3519154e-05	0.000726447883	0.000202644091	6.0476138e-05	0.000218677198	8.06667e-05	0.000855349773	0.001849726924	0.0016795173198
0.001259127917	0.000407862426	5.3623678e-05	0.001106551902	0.000843260021	0.00057610439	0.00079317435	3.355555e-05	0.00139036941	0.002676936905	0.0024157904108
0.002903125299	0.000562276151	0.002071799366	0.002586481219	0.000951175386	0.000613332861	0.001097591884	1.266666e-05	0.001996145942	0.003792103754	0.0036334939669
0.000885145491	0.001261286595	0.000440197682	0.002251185215	0.00024036749	0.00029688294	0.000122301486	1.777778e-05	0.001121092592	0.003219599508	0.0030213147037
0.0003865616	0.000591792946	0.00014164928	0.002557264228	0.000161389942	0.000130692543	0.00015981475	2.133333e-05	0.000853006794	0.003016741607	0.0029479637763
0.000893736263	0.001503494932	8.7560954e-05	0.002068445906	7.0333362e-05	5.3376606e-05	6.7275114e-05	3.133334e-05	0.001007542605	0.003462750471	0.0031751933838
0.002371608294	0.002869080138	0.001180093118	0.002728624068	0.000563723239	4.6406905e-05	0.00101825305	9.311107e-05	0.001071780523	0.003334989814	0.0029816748692
0.001718380246	0.002173954164	0.00089836216	0.002199795183	0.000319638398	1.662338e-05	0.000606771998	1.955555e-05	0.000799583503	0.002313749822	0.0021755266456
0.000396412537	0.000570781839	8.8130102e-05	0.00063149411	5.0881365e-05	1.7012975e-05	7.378304e-05	1.999999e-05	0.00029730085	0.000845775105	0.0007166599584
0.000802922527	0.000461862264	0.000456422732	0.001284875527	0.000101175229	6.030304e-05	9.9391538e-05	4.444447e-05	0.000628762762	0.001619836629	0.0015742556047
0.000794510971	9.6436966e-05	0.000748502312	0.001522818257	0.000296384255	0.000138831213	0.000348121576	3.777781e-05	0.001055179698	0.002584070006	0.0024334114548
0.001989604216	0.001587771254	0.001853648076	0.002156449163	0.000603249574	0.001160604911	0.00017312156	1.488889e-05	0.001198948298	0.003118738878	0.0026817765479
0.001474069554	0.001783954697	0.00097393733	0.000993338983	0.000576690066	0.00116402482	0.000155529034	1.066666e-05	0.000918436691	0.002141492276	0.0017237850686
0.001989487466	0.00235151894	0.001433936956	0.001916367201	0.000980583205	0.001823331665	0.000352539672	0.0001440001	0.001588255172	0.003274171371	0.0029002243166
0.00175082222	0.002048459964	0.001482299426	0.002612788158	0.000708470226	0.001530474721	0.000142380902	0.00010999994	0.001333939436	0.002804757452	0.0026800868832
0.002011556811	0.00227793192	0.001731057038	0.002653340834	0.000757673701	0.001439219402	0.000201428516	0.0002635554	0.001543557067	0.002824198939	0.002760824089
0.001881294668	0.001675677937	0.001546258894	0.000818141932	0.000510029143	0.000939955812	0.000196296184	9.200003e-05	0.00104112241	0.002108855159	0.0016337413136
0.002701697811	0.001026068717	0.002236189732	0.001228435046	0.000936961694	0.001460128441	0.000587618758	2.68889e-05	0.001863538639	0.003374830101	0.0027738118083
0.000621334531	0.000560575737	0.000590778504	0.000485173771	0.000580305154	0.000286969411	0.000618121432	7.11112e-05	0.001869711859	0.002903272199	0.0027513659873
0.000700603194	0.000710343872	0.000678327494	0.000555862999	0.000284661187	9.350656e-05	0.000359100712	0.00011755563	0.000934603081	0.00150702639	0.0013418206404
0.001889334864	0.001819885509	0.001408955122	0.001713015084	0.000216994439	0.000108354947	0.000242381042	8.822228e-05	0.001150608246	0.002177089782	0.0019682452154
0.001132195405	0.001264230935	0.000300731584	0.00212104802	0.000161429457	4.367962e-05	0.000207460378	0	0.001536518767	0.002261910743	0.0025971510303
0.001428121989	0.000338781035	0.00017234617	0.00227627653	4.9615839e-05	3.116881e-05	3.140209e-05	2e-06	0.001964237605	0.002901037973	0.0033432800376
0.001216103655	0.00086466696	7.1858296e-05	0.003187841224	0.000133440754	0.000128095313	0.000122936568	1.444445e-05	0.002032439109	0.00240456926	0.0034082614876
0.001666381635	0.001573195137	3.0627164e-05	0.001606079582	0.000135158253	9.753252e-05	0.000141164112	0	0.00119566561	0.002026805672	0.0020153415796
0.001924241941	0.001916343344	6.8211366e-05	0.000848144671	0.000237107393	7.4934991e-05	0.000167433914	5.555556e-05	0.001433631508	0.002154940186	0.0020541868277
0.000809722331	0.000748091774	3.6666666e-05	0.000500164122	0.000127508548	0.000204545261	5.2222196e-05	4.266668e-05	0.00082002583	0.001451110422	0.0012631447278
0.001056275448	0.001149056474	4.8362352e-05	0.000664172333	0.000182875734	0.00021021625	0.000176666544	2.866665e-05	0.001112312353	0.002401842464	0.002140066223
0.000807262556	0.001132068389	0.00041132427	0.000448949435	3.6327704e-05	1.939392e-05	3.2222222e-05	1.599999e-05	0.000743745322	0.001792012681	0.001511344978
0.00068108805	0.001325193531	0.000129941922	0.000599994512	8.4553729e-05	8.004332e-05	6.5793632e-05	3.55556e-06	0.000995882677	0.00234009243	0.0021234967356
0.000425563572	0.00082075897	3.3252022e-05	0.000238402279	9.983057e-06	6.58008e-06	9.285716e-06	3.55556e-06	0.000397858847	0.001057844991	0.0008851951606
0.001114409507	0.000742023336	0.00115485454	0.000678618353	0.000186502858	0.00019103899	0.000121269792	4e-06	0.001249677995	0.002731619184	0.0024336384582
0.001723411938	2.9655194e-05	0.002433192512	0.000841710026	0.00015680799	0.00013857137	6.1587278e-05	1.066666e-05	0.001931779048	0.003437954286	0.0030307918612
0.000586674875	0.000400367297	0.00069312399	0.000686109378	0.000147694974	0.00014233762	0.000136031662	3.55556e-06	0.001188119072	0.001885311107	0.0018230242109
0.001236108427	0.001890942282	0.000635365624	0.00067853904	0.00021822049	0.00020779223	0.000203200942	3.377779e-05	0.001711333205	0.002729616176	0.002444674536
0.000920051044	0.000934736267	7.319398e-05	0.000637696374	0.00018769498	0.000162510909	0.000166402026	3.6e-05	0.001413232667	0.002069355204	0.0019396803641
0.001568005425	0.001222414347	8.885012e-06	0.000768145074	7.7745787e-05	7.9870181e-05	2.9153428e-05	3.733335e-05	0.0011619619	0.00212407902	0.0016723761519
0.001739722887	0.001815793717	0.000917770744	0.000941302097	0.000609660926	0.00065129922	0.00021947086	0.00044466721	0.001434754865	0.002090884473	0.0019114302989
0.001036893583	0.001399034498	0.000325110576	0.000997318695	0.000118497183	4.95238e-05	0.000151481436	6.933341e-05	0.001202975685	0.001969046702	0.0017555398706
0.00105356479	0.001674253527	6.3960502e-05	0.000989326841	0.000356802366	0.00049471904	0.000249550066	4.911112e-05	0.001019351328	0.001633864414	0.0014491170178
0.001546780323	0.002247172234	0.000337038482	0.001789083423	0.000843480856	0.000867316792	0.000708835358	1.088889e-05	0.00166409926	0.002748017136	0.0023752549483
0.001365105837	0.0014184141	0.000499465866	0.001485348744	6.1005673e-05	6.4761918e-05	4.3201048e-05	1.266668e-05	0.001355665026	0.00197091466	0.0019563370909
0.000869405414	0.000826736189	9.2439056e-05	0.001258399464	4.4779683e-05	3.6753235e-05	4.7195744e-05	2.244446e-05	0.001640464357	0.002163522926	0.0021944031761
0.000367895215	0.000351425504	0.000108722434	0.000400076649	8.0728853e-05	2.4458871e-05	9.632279e-05	0.00010733341	0.00027225479	0.000306681577	0.000349174587
7.5066516e-05	7.4482781e-05	5.1347278e-05	7.7636128e-05	3.0389842e-05	2.9047602e-05	3.1666662e-05	2.68889e-05	4.9911103e-05	7.9088594e-05	7.17721461e-05
8.4260595e-05	7.7816066e-05	8.7200942e-05	7.6221598e-05	8.1621479e-05	8.6666703e-05	7.5872996e-05	7.75556e-05	7.0120883e-05	8.749251e-05	7.47457302e-05
0.00012971439	0.000139908062	0.00010695703	0.000120971281	4.2338986e-05	5.0346303e-05	3.3756608e-05	4.644444e-05	7.2274511e-05	0.000101955816	9.53809803e-05
4.7832551e-05	4.5310367e-05	1.3902442e-05	5.2519829e-05	1.3028242e-05	9.39393e-06	6.613756e-06	2.200001e-05	3.6093305e-05	4.0090205e-05	4.5588923e-05
2.8998448e-05	1.7287354e-05	3.2706162e-05	2.1463756e-05	1.9836171e-05	2.281386e-05	1.5529106e-05	1.933335e-05	2.4029578e-05	2.8696499e-05	2.48029173e-05
0.000129460081	0.000121126442	9.285715e-05	0.000130711367	1.458192e-05	9.220781e-06	9.603166e-06	9.11112e-06	8.0070955e-05	0.000133410831	0.000122619256
0.000433294159	0.000424022927	0.0003656795	0.000497069805	0.00028627702	0.000287013191	0.00028714296	0.0002811113	0.000546248252	0.000658520685	0.0006547693426
0.000891636011	0.001120713227	5.970965e-05	0.001136021678	5.7525447e-05	5.8008652e-05	5.219576e-05	1.622224e-05	0.000952920694	0.000782875007	0.0011307702502
0.000389166936	0.000510620954	3.9477356e-05	0.000497518396	4.8887026e-05	3.8138501e-05	5.2195736e-05	1.622224e-05	0.000398054478	0.000372542151	0.0004932408851
0.000112769988	0.000154069088	2.6643436e-05	0.000143737284	5.40735e-05	3.6883081e-05	1.232804e-05	1.088889e-05	0.000157184124	0.000144167277	0.0001743021056
0.000227652596	0.000263977134	0.000147003572	0.000273729094	0.000162203455	0.000132986955	8.629629e-05	0.00010577786	0.000259344816	0.000304714345	0.0003094211232
0.001353216242	0.001446942567	0.001190406686	0.001417595084	0.000275316502	0.000247315893	0.00014373009	0.00013888897	0.000569052197	0.001099540833	0.0010198535175
0.000188572019	0.000196459789	0.000170092934	0.000179595093	5.1293807e-05	5.7835451e-05	1.9920622e-05	2.133335e-05	0.00010542506	0.000177841785	0.0001592653829
0.000203587686	0.000221885126	0.000167862932	0.000193042426	6.1485895e-05	6.3809481e-05	4.682538e-06	4.888892e-05	0.000149079095	0.000224869329	0.0002070538971
0.000734472022	0.00055611501	0.00074341464	0.000598629279	0.000191096046	0.000198051783	3.8941812e-05	4.688889e-05	0.000357291079	0.000631479285	0.0005231706842
0.000149507056	0.000195540358	5.9581902e-05	0.000199849492	0.000125706229	0.000141774801	1.3809512e-05	2e-06	0.000259016184	0.000275480075	0.0002901924378
0.000213122117	0.000257862175	0.000139686472	0.000228530756	0.00017062713	0.000183376492	7.5026428e-05	7.977781e-05	0.000242842938	0.000287896189	0.0002761302493
0	0	0	0	0	0	0	0	0	0	0
0	0	0	0	0	0	0	0	0	0	0
8.411577e-06	4.367817e-06	1.047619e-05	3.833108e-06	1.598873e-06	9.09091e-07	0	6.66667e-06	1.350512e-06	5.976177e-06	2.342916e-06
0.001032660408	0.00110289689	0.000930011512	0.001137280481	0.000739921147	0.000781602027	0.000630026578	0.00068400038	0.000844750813	0.001063219953	0.0010361635492
0.000590892226	0.000811563673	0.000213043028	0.000762497885	0.000283875757	0.000214155694	0.000177645532	0.00010933335	0.000621805094	0.000659176608	0.0007683693268
0.000504268564	0.000772966117	5.1718946e-05	0.000731378847	0.000102519781	2.2251061e-05	0.000130582068	3.55556e-06	0.000469302662	0.000425353975	0.0006313833594
0.000848173197	0.001308460778	9.3716618e-05	0.001220560637	9.3372878e-05	2.3160173e-05	0.00010814822	1.999999e-05	0.000755998196	0.000657138631	0.001023569326
0.000559299793	0.000204620645	0.00073763111	0.000313778369	0.000129898316	8.458872e-05	0.000136534416	7.355558e-05	0.000266429965	0.000549066437	0.0003708683413
0.000849964954	0.000251471266	0.00117811925	0.000373649684	0.0002033955	0.000142077871	0.00022410056	9.86667e-05	0.000225381094	0.000676347109	0.0003294420648
0.000867331965	0.000113172443	0.001290512002	0.000507036972	0.000207062159	0.000144978386	0.00013957671	4.377779e-05	0.001092557409	0.001577038687	0.001302260131
0.000902292477	0.000124850583	0.001348212258	0.000545846766	0.000176694936	0.000234329171	5.5238078e-05	5.33333e-06	0.001249097337	0.00184284125	0.0015238625392
0.000903344894	0.000751080405	0.001001986292	0.000712336452	0.000165971818	0.000150952388	0.000175052874	8.911113e-05	0.000778057368	0.001251276797	0.0010602279516
0.00037585668	0.00031370117	0.000410836254	0.000345143622	0.000235226084	0.00026437241	0.00020984128	0.00023200005	0.000425057512	0.000547307365	0.0004947827413
4.3806716e-05	4.496549e-05	4.37979e-05	5.683722e-05	1.655366e-06	1.7316e-06	2.142858e-06	0	8.6600742e-05	0.000108385358	0.000108615034
0.000161126777	0.000143034476	0.000167224164	0.000337756492	3.4757076e-05	3.6666643e-05	2.6296308e-05	6e-06	0.000850901099	0.001050730831	0.0010336922976
0.000180704259	0.000173747094	0.000178513394	0.000376735898	9.548035e-06	1.1991331e-05	7.06349e-06	5.33333e-06	0.000968659591	0.001172380178	0.0011681520856
6.9174475e-05	3.52184e-05	8.1335676e-05	0.000311151804	3.7288163e-05	4.2121201e-05	1.8015876e-05	5.33333e-06	0.001140581493	0.001366165776	0.0013508354143
0.000495579013	0.000488712686	0.00048846692	0.000591436398	0.000154881458	6.653678e-05	0.000205555548	7.33333e-06	0.000603838911	0.000846692036	0.0008060557038
0.000638329639	0.000703930841	0.000563786396	0.000555715459	0.000118627147	0.000106277016	0.000113597842	0.00010800004	0.000469250841	0.000804369687	0.0006669722946
0.000132812992	0.000138942479	0.000112880374	0.000407067062	8.2225993e-05	8.1904763e-05	7.37566e-05	8.444441e-05	0.001289578857	0.001545536566	0.0015275893809
7.2112676e-05	3.7632193e-05	8.4912904e-05	0.000379326907	4.3937878e-05	4.3333315e-05	3.7460288e-05	2.577778e-05	0.001414479312	0.001670775905	0.0016658594096
0.00028879883	0.000278390861	0.000290673672	0.000494973978	7.1920896e-05	8.2121188e-05	5.2380924e-05	7.26667e-05	0.001245888785	0.001511772917	0.0014892254093
0.000123411593	0.000112850587	0.000125934962	0.000295039655	2.816386e-05	4.1385282e-05	7.010578e-06	1.599999e-05	0.000842324594	0.001015434788	0.0010067585873
0.000238411577	0.000227563241	0.000246074298	0.000221898729	1.1813566e-05	1.2554102e-05	7.989416e-06	2e-06	0.000404852738	0.000559209973	0.000499175304
0.00010325114	9.8321828e-05	0.000104459984	0.000101915177	7.90396e-06	1.212122e-05	0	7.33333e-06	0.000138343826	0.000190543583	0.000178745646
0.00017126735	3.9540258e-05	0.000249849102	0.000263682575	7.2107387e-05	0.000117013061	1.3677248e-05	3.044446e-05	0.000939441825	0.001110616323	0.0010960123065
9.0555583e-05	8.154025e-05	7.0580744e-05	0.000386328282	7.410738e-05	0.000104632104	3.211638e-05	1.244445e-05	0.001321126935	0.001571967307	0.0015583904164
0.00012701491	0.000115586215	0.000125772368	0.000171526717	2.4909611e-05	3.0043285e-05	2.1137558e-05	1.2e-05	0.000320082023	0.000402745735	0.0003911194754
0.000784373992	0.000834115011	0.000744901322	0.000763171012	0.000775124452	0.000798961405	0.000752645482	0.00083666709	0.000957799486	0.001045221944	0.0009889682
2.7574352e-05	2.7609202e-05	2.3519172e-05	5.9794786e-05	4.451979e-06	4.84848e-06	2.142858e-06	5.55556e-06	0.00014419244	0.000173256975	0.0001753380883
0	0	0	0	0	0	0	0	0	0	0
0.000404499394	0.000200574702	0.000374761814	0.000574840002	0.000321197739	0.000325324687	0.000299629596	0.00033622242	0.00091158446	0.001058401439	0.0010680256353
0.000992657015	0.000284643674	0.0010091171	0.001059140975	3.1118663e-05	3.5627683e-05	2.2936502e-05	1.644445e-05	0.00062982415	0.000790590975	0.0009096494684
0.000824421522	0.000215678143	0.000804924348	0.000910804418	7.5361607e-05	8.7575726e-05	6.6269852e-05	4.022224e-05	0.000576633692	0.00071030412	0.0008133413058
0.000455352267	0.000305747203	0.000433937264	0.000487573231	0.000185734468	0.000206190392	0.000170846542	0.0001777779	0.000289193915	0.000392057573	0.0003922189019
6.9949169e-05	7.6252878e-05	5.2264822e-05	6.9786589e-05	2.9310746e-05	3.6536801e-05	2.2169326e-05	2.97778e-05	4.1540305e-05	6.1719894e-05	5.78132043e-05
0.000241486784	0.000163425298	0.00025418121	0.000242870028	0.000148028313	0.000146363635	0.000132539694	0.0001960001	0.000180994915	0.000234759456	0.0002217477871
0.000717305306	0.000314298863	0.000820290162	0.00146135157	0.000339220431	0.000364199015	0.00034650799	0.00027088905	0.000971141698	0.000764009974	0.0013025457011
0.000252171551	0.000168896529	0.000298815356	0.000412976801	0.000101881386	0.00010636368	9.587299e-05	8.933339e-05	0.000317370912	0.000349495716	0.0004150888899
0.000154710865	1.3356307e-05	0.000241103324	0.000479165557	1.3406787e-05	1.004329e-05	1.6005282e-05	0	0.000293820752	0.000258694231	0.000422325924
0.000629159939	0.000377631605	0.00077612062	0.001517994695	1.6638435e-05	1.56277e-05	8.941792e-06	1.066666e-05	0.000961179713	0.001458112373	0.00142032694
0.000331749109	0.00030747096	0.000331056852	0.000716974073	0.000180779682	0.000201471882	0.000162619038	0.00018733339	0.000658735404	0.000645814129	0.0008331192127
0.000219546041	6.8551647e-05	0.000283856	0.000835690993	3.9084741e-05	2.6536791e-05	4.7169302e-05	3.55556e-06	0.001626790766	0.00185842683	0.0019976949193
0.000850597969	0.000687678504	0.000888862016	0.001821543384	0.000578480484	0.00056372331	0.000590053196	0.00061177817	0.001666622664	0.001732104646	0.0020871071101
0.000638552487	0.000255770198	0.000819976724	0.00045621075	2.5683618e-05	2.709958e-05	2.57143e-05	0	0.000903690717	0.001218218851	0.001089965876
0.000480097801	9.3885075e-05	0.000659639606	0.000231600579	3.8451997e-05	5.5541107e-05	2.341269e-05	1.333333e-05	0.00053067513	0.000735825831	0.0006323768501
0.001453458672	0.001318206861	0.001509407704	0.001655310646	0.00011022598	0.000242164318	2.0555554e-05	3.044445e-05	0.001322761659	0.001940929817	0.0018995551413
0.000570415576	0.000109977053	0.000813705244	0.000599493719	6.1338981e-05	5.818178e-05	5.1984102e-05	1.955555e-05	0.001498057749	0.001854835713	0.001768222847
0.00017752371	3.8091935e-05	0.000249036042	0.000409368108	6.6519794e-05	7.06926e-05	4.4153442e-05	5.11111e-05	0.00121726471	0.001450873097	0.0014172902712
0.000288936144	0.00014312643	0.000357119734	0.000320667597	7.6802285e-05	5.411252e-05	4.571426e-05	1.066666e-05	0.000649452423	0.00080651165	0.0007707879278
0.000389683355	4.4367819e-05	0.000520615352	0.000268440527	0.000104926618	8.3809473e-05	3.7724844e-05	1.600001e-05	0.000740322443	0.000959971122	0.000848428676
0.000815395381	0.000244046162	0.001013855714	0.000771783842	0.00010338427	6.649346e-05	4.6216926e-05	1.066666e-05	0.002120248046	0.002676208556	0.0025004024673
0.00081146331	0.000463195819	0.000888489776	0.000640333924	4.0966135e-05	2.874457e-05	2.3174596e-05	1e-05	0.000898870018	0.001139661104	0.0011199376885
0.001122456882	0.000623954595	0.001276538566	0.001051581535	9.3672387e-05	6.718608e-05	3.7248656e-05	1.066666e-05	0.001042946642	0.001431769614	0.001363138171
0.000928431282	0.000879150177	0.000721719064	0.000626574638	0.000143790997	0.000127575669	0.000102883564	0.00012511114	0.001030732947	0.001387501838	0.0012460027875
0.001215946891	0.00019342561	0.001233379752	0.001327023124	0.00016645207	0.000113376511	7.9259236e-05	4.68889e-05	0.001180115993	0.001548625759	0.0015426095376
0.001287465548	1.9471268e-05	0.001034970686	0.001260538661	0.000111824933	7.619042e-05	4.9232782e-05	9.33333e-06	0.001090112292	0.001232890481	0.0013992440103
0.000927719553	7.2114957e-05	0.000848594414	0.000952845365	9.3384247e-05	6.095233e-05	3.589945e-05	0	0.000714105014	0.001002385436	0.0009464839396
0.001196651649	0.000158873576	0.001025655934	0.001106043922	0.000101310803	7.653676e-05	3.9232794e-05	2e-06	0.000649860855	0.00106714148	0.0009210502558
0.001239628842	0.000357609181	0.000989233304	0.00106505059	0.000117350341	8.3333305e-05	6.5449716e-05	3.333336e-05	0.000600312268	0.001083215868	0.0008673730493
0.000619143547	4.5930982e-05	0.000193112618	0.000416555206	0.000121452062	7.956703e-05	4.4391532e-05	1.266666e-05	0.000717497787	0.000812636851	0.0008234663886
0.000929793202	0.000377079824	0.000582485348	0.000851077754	0.000217825025	0.000145584282	8.27513e-05	2.488888e-05	0.001079975163	0.001322040476	0.0012909607845
0.000359436763	0.000147540192	0.00038106849	0.000524662063	0.00012365545	7.3506435e-05	6.5211618e-05	2.488892e-05	0.000879261827	0.001077278561	0.0010427488765
0.001146714324	0.000153562997	0.001363414288	0.001586525155	0.000184502965	0.000139350544	6.37566e-05	3.022222e-05	0.001414659274	0.001838669263	0.0018457502336
0.00116529019	0.0001883446	0.001361451438	0.001571893124	0.000218079263	0.000144025854	9.7222162e-05	3.600001e-05	0.001469640005	0.001677927815	0.0018584423273
0.000842410409	0.000331723652	0.00065565603	0.001028262472	0.000134926605	0.000120216343	9.6745986e-05	6.355558e-05	0.001663951668	0.002021801933	0.0019916571382
0.001252762584	0.000550757679	0.00085677096	0.001232585462	4.9740138e-05	3.7229402e-05	2.1296298e-05	2.022222e-05	0.001155145772	0.001519909684	0.0015062673473
0.002068600122	0.00101756172	0.001238815426	0.001961893446	0.000144457655	3.913419e-05	0.0001104497	4.355556e-05	0.001280754257	0.001685467582	0.0018021914264
0.002568494255	0.001165837578	0.0025102313	0.002234232793	0.000177113036	0.000106147132	0.000181402078	2.800001e-05	0.001997181029	0.002820399604	0.0026319870046
0.001587332274	0.000721837792	0.00094002324	0.000665307445	5.9694916e-05	3.3203462e-05	2.5370382e-05	1.333333e-05	0.001252502118	0.001572590391	0.0014723417152
0.001320425633	9.5264364e-05	0.000462195226	0.000536062827	6.9056497e-05	4.5281364e-05	2.7910046e-05	2.355555e-05	0.001115064268	0.001980506276	0.0013367162426
0.000588951008	3.4827604e-05	0.000114878046	0.00023408471	8.847463e-06	6.23376e-06	4.179892e-06	0	0.000542143562	0.000676893024	0.000626917829
0.000778583129	8.034484e-05	0.000218106852	0.000477772814	7.7192104e-05	3.8657971e-05	4.8306864e-05	2.088889e-05	0.001232727749	0.001583569912	0.001426834453
0.000160723797	0.000165976989	0.000146771196	0.000211192869	1.8531085e-05	1.2943712e-05	9.576716e-06	2.333332e-05	0.000561609146	0.000661525528	0.0006392457447
0.000287456989	0.000299816131	0.000280975574	0.000639373479	0.000150819208	0.00012151518	9.7777784e-05	0.00013688892	0.001725940395	0.00199963323	0.0019774893066
8.638498e-05	3.7310349e-05	7.397213e-05	0.000510995796	7.144635e-05	3.77489e-05	3.920632e-05	1.599999e-05	0.0020324431	0.002349028303	0.0023023398633
0.000228994556	0.000196896492	0.000220975628	0.000742648418	9.9113019e-05	5.792206e-05	7.7486746e-05	7.288888e-05	0.002475658213	0.002858389716	0.0028320307532
0.000137903026	0.000148137894	0.000126132398	0.000156139539	8.6536741e-05	7.9740201e-05	6.1137554e-05	7.733334e-05	0.000257020266	0.000319705028	0.0002961395842
0.000118352896	0.00010790802	0.000112578408	0.000173745553	4.3666683e-05	3.9090901e-05	2.2037038e-05	2.955555e-05	0.000364849663	0.000435398967	0.0004230601983
0.000426807214	8.2827551e-05	0.000124146352	0.000190273562	3.4723174e-05	2.5021631e-05	3.669311e-05	2e-06	0.000360847129	0.000483203566	0.0004240756829
0.000533458494	0.000258252947	0.00027472713	0.000423140925	0.000142632835	0.00012658009	0.000115370398	0.00012422227	0.00068785632	0.000879423875	0.0008070009544
0.000989796963	8.6390816e-05	0.000109105726	0.001064060313	3.3717527e-05	1.281384e-05	1.9708994e-05	2.955555e-05	0.000916432255	0.001207533972	0.0012163677339
0.000960031685	0.000234896592	0.000179001152	0.001079288651	0.000172418111	0.000158398296	0.000129629648	0.00015622221	0.001006483234	0.001295946958	0.0012937507533
0.000430896079	4.8781604e-05	3.2787458e-05	0.000450095662	2.8949158e-05	2.04762e-05	1.502646e-05	1.622222e-05	0.000309919375	0.0004361749	0.0004342746911
0.000482570587	0.000113310343	0.000106666678	0.000664930214	9.519775e-05	5.6017304e-05	0.000116745962	5.400002e-05	0.001125742756	0.0013776947	0.0013521026916
0.000967801348	0.000956965649	0.00080146343	0.001012063	0.000414915336	0.000438224956	0.00038537029	0.0004071113	0.000879524562	0.00114525786	0.0010882699774
0	0	0	0	0	0	0	0	0	0	0
0.000109745721	2.105747e-05	0.000120940762	0.000118188798	6.48588e-06	8.65801e-06	0	1.066666e-05	0.000124398223	0.000158088106	0.0001570820819
0.000216690198	0.000158597704	0.00015924508	0.000321058822	0.000142898311	0.000136103886	0.00011306877	9.66667e-05	0.0006007242	0.000717445006	0.0006924577805
0.000353673694	0.000283632233	0.000280197436	0.000424456891	5.6813561e-05	3.4718585e-05	3.5634914e-05	2.822222e-05	0.000527721579	0.000691456125	0.0006703536422
0.001317966123	0.000163149445	0.000119337994	0.001409154812	3.4853097e-05	2.3809516e-05	3.4232792e-05	1.4e-05	0.001123585372	0.001508807331	0.0015145937436
0.000629288191	4.1494255e-05	4.9047616e-05	0.000651926004	2.6361588e-05	2.467531e-05	2.2380956e-05	3.155557e-05	0.000453388654	0.000634963795	0.0006343041009
0.000883149775	7.8091951e-05	6.5435568e-05	0.000911646951	2.7853115e-05	1.627704e-05	9.68254e-06	1.066666e-05	0.000665088899	0.000937500125	0.0009255248692
0.000786322209	8.7172417e-05	0.00036181174	0.000781693543	4.1282492e-05	2.9913395e-05	2.7962962e-05	2.2e-05	0.000508034502	0.000714194531	0.000720268979
0.000403618831	9.6482721e-05	0.000235330912	0.000367124529	3.2689278e-05	3.8441547e-05	2.9074054e-05	2.6e-05	0.000209326833	0.000332485371	0.0002972713385
8.24335e-06	0	1.018583e-05	8.826268e-06	6.34464e-06	5.2381e-06	5.15873e-06	1.088889e-05	8.59155e-06	7.918111e-06	8.95393e-06
0.00013675267	5.0115e-06	6.629497e-05	0.000133203859	1.26554e-06	3.11688e-06	0	0	7.3214477e-05	0.000112636961	0.000106459164
0.000199663515	0.000111586234	0.000162950058	0.000190538999	5.6627136e-05	5.636367e-05	5.7910042e-05	5.466669e-05	0.000120871089	0.000179302516	0.0001624375886
0.000415829284	0.000148482759	0.000251602732	0.000393042392	6.4824868e-05	4.4372293e-05	5.7857148e-05	6.044442e-05	0.000316764669	0.000448225538	0.0004187131763
8.8908464e-05	7.6206942e-05	7.3937282e-05	8.9362543e-05	3.421471e-05	3.3463213e-05	3.6084646e-05	2.911111e-05	4.8472667e-05	7.6015499e-05	6.78259366e-05
0.00018423714	0.000168068962	0.000150569132	0.000172243562	2.325424e-05	1.7705616e-05	2.4576718e-05	1.866668e-05	9.5039469e-05	0.000150732132	0.0001392144084
0.000152413933	9.8689674e-05	0.000121556312	0.00015519836	6.5774037e-05	5.956714e-05	5.9947108e-05	6.488891e-05	0.000111384492	0.000145941454	0.0001417721518
0.000409115769	0.000230919533	0.000305981382	0.00043542004	9.1146909e-05	3.4935051e-05	8.49735e-05	5.33333e-06	0.000348808368	0.000480581628	0.0004636401497
0.000489862933	0.000169011421	0.000340336818	0.000582054648	9.0920945e-05	0.00011510816	6.4576746e-05	5.977779e-05	0.000699481787	0.000871026822	0.000871493306
0.001110007456	0.000152000014	0.000572101878	0.001095586808	3.4056498e-05	2.4242433e-05	1.8412692e-05	8.88889e-06	0.000639910098	0.000992122988	0.0009309463492
0.001535124861	0.000667425435	0.00108574904	0.001697162788	0.000355214732	0.000319999937	0.000288968206	0.00028888901	0.001932852254	0.002449697296	0.0023917751929
0.001501959456	3.399999e-05	0.000764180898	0.001600549942	2.5457638e-05	2.1082253e-05	7.751322e-06	1.777778e-05	0.001337390323	0.001798336815	0.001793508278
0.00062007819	0.000551655167	0.000568118474	0.000732194268	8.0762739e-05	6.8268361e-05	5.5264522e-05	6.955554e-05	0.000872430306	0.001082744566	0.0010811148315
0.000612484077	0.000200827963	0.000339384326	0.000702689333	5.2485898e-05	4.8528133e-05	2.9629622e-05	4.866664e-05	0.000856510926	0.001089920521	0.0010633586969
0.000469127294	0.000144942822	0.000259953486	0.000615729078	7.6372912e-05	4.1861493e-05	5.682536e-05	5.22222e-05	0.001042024796	0.001269286402	0.0012575554923
0.000187413871	7.9931127e-05	0.000110615544	0.000214098473	2.6983056e-05	3.0303031e-05	2.1322744e-05	2.844446e-05	0.000279443682	0.000346080263	0.0003428881949
0.000686341887	0.000498368053	0.000521533032	0.000684525258	9.972884e-05	8.5064939e-05	8.7169282e-05	7.688888e-05	0.000570599419	0.000836755748	0.0007751939907
0.000119166701	4.9402322e-05	0.000118211386	0.00011283993	4.7372914e-05	5.3766212e-05	2.9550254e-05	6.355559e-05	0.000174728776	0.000227221792	0.0002052106119
0.00019985917	0.000215448271	0.000185156828	0.000199247624	0.000208858815	0.000221125525	0.000163809472	0.00023733342	0.000211729139	0.000249278288	0.0002277915221
0.000207785587	0.0002197701	0.000195354176	0.00019030642	8.8248601e-05	2.7619056e-05	0.00010735449	6.666668e-05	0.000122137677	0.000212294694	0.0001855162745
5.609154e-05	6.388507e-05	4.936121e-05	5.6651187e-05	3.6056503e-05	3.974028e-05	3.412698e-05	3.688892e-05	4.863149e-05	4.8395797e-05	5.23993293e-05
5.1545393e-05	5.9540226e-05	4.4169566e-05	5.429276e-05	2.4757073e-05	1.7705613e-05	1.5555552e-05	1.844445e-05	4.115773e-05	5.8321786e-05	6.23197263e-05
0.000207883431	0.000222390821	0.00019506388	0.000176112208	6.0853137e-05	4.5714263e-05	4.3518498e-05	6.177781e-05	9.9671373e-05	0.000174973367	0.0001568158833
9.726138e-05	8.1701167e-05	0.000100278774	7.0563608e-05	0.000100084809	5.9523756e-05	8.211636e-05	5.644446e-05	0.000115167313	0.000184218118	0.0001661198871
3.556339e-06	6.66667e-07	5.59814e-06	5.384404e-06	3.971753e-06	4.84848e-06	0	2e-06	3.900709e-06	4.015729e-06	4.5733773e-06
0.000270563289	0.000272666778	0.000271579582	0.000249649815	1.3774017e-05	1.203464e-05	1.285714e-05	1.911112e-05	0.000107546651	0.000206810126	0.0001848721469
0.000504190273	0.000513103549	0.000478943136	0.000519047893	0.000261429472	0.000233290049	0.00022796299	0.00037311129	0.000276086317	0.000429928282	0.0003934314449
9.1631456e-05	9.291955e-05	8.9187014e-05	0.000229920597	5.1474613e-05	2.5584404e-05	5.8121688e-05	3.088889e-05	0.000411565077	0.000476828569	0.000472648592
3.0665104e-05	2.8344834e-05	3.2624862e-05	0.000109696355	2.1898313e-05	1.83117e-05	1.7486782e-05	5.33333e-06	0.000273279292	0.000303710347	0.0003009745853
0.000141987454	0.0001454943	0.000139988404	0.000189269543	3.0045219e-05	3.1038941e-05	2.1349206e-05	2.800001e-05	0.000250496369	0.000293687254	0.0002935141503
3.4147119e-05	3.9356319e-05	2.8966326e-05	0.000403269757	0.000154429415	2.8398253e-05	0.0001177777	0.00014133326	0.001168335532	0.001330168707	0.0012991838424
2.2038332e-05	2.6367825e-05	1.7375132e-05	0.000148727809	0.000130435086	2.0995671e-05	6.846556e-05	0.00013333326	0.000457271992	0.000537150058	0.0005091703526
0.0001371714	0.00011278158	0.000142450662	0.000173327044	0.000131186481	2.528139e-05	7.9999982e-05	0.00012799992	0.000428969115	0.000576373972	0.0004870940705
0.000103845893	0.000101931005	0.00010579556	0.000179835878	2.8293824e-05	2.0173151e-05	1.373015e-05	3.755554e-05	0.000309586442	0.000362894947	0.0003639457979
0.000366115035	0.000354275909	0.000364343764	0.000755546129	5.1966147e-05	3.1341992e-05	3.6137544e-05	8.177778e-05	0.001438152907	0.001733938124	0.0016893680414
7.254698e-05	3.3701139e-05	9.2299732e-05	0.000424583049	4.4254247e-05	2.1991333e-05	3.6587296e-05	3.022221e-05	0.001163059544	0.001353608508	0.0013240318706
0.000100688629	0.000103563221	8.7259024e-05	0.00074065928	0.000118711907	8.1039001e-05	9.5476186e-05	0.00010822221	0.002558036759	0.002937866948	0.0029030103223
8.66197e-06	3.816097e-06	6.92218e-06	7.7584128e-05	1.2056506e-05	3.11688e-06	6.507932e-06	1.066666e-05	0.000321956793	0.000366335851	0.000363196613
5.563376e-06	6.482764e-06	5.01742e-06	1.7272226e-05	7.41244e-06	8.35498e-06	4.52381e-06	1.066666e-05	5.7941247e-05	6.6090672e-05	6.4973338e-05
0.000136842768	0.000119655221	0.000128385582	0.000385567702	4.2350306e-05	2.398267e-05	3.6587294e-05	4.688889e-05	0.001257221931	0.001467275983	0.0014407190053
0.000306326408	0.000356551723	0.000224657348	0.000350807177	7.8152557e-05	5.238094e-05	8.1269832e-05	3.666665e-05	0.000362229489	0.000417279672	0.0004424206106
0.000110035209	0.000108229898	9.3623684e-05	0.000150030104	7.2576298e-05	4.52381e-05	6.505289e-05	4.888888e-05	0.000296243145	0.000369642582	0.0003458687336
0.000104628347	0.000111402324	9.3902436e-05	0.000133099887	0.000128101736	0.00010658012	0.000133968282	0.00015200007	0.000204275317	0.000218853786	0.0002198763803
1.5121286e-05	5.954029e-06	1.4866442e-05	2.7102596e-05	1.7779671e-05	2.562772e-05	3.04233e-06	1.777778e-05	8.375984e-05	9.3564652e-05	9.1469985e-05
0.000138317691	0.000134298864	0.000138675972	0.00014889192	2.4983061e-05	8.65801e-06	1.253968e-05	2.133332e-05	0.000123658967	0.000203252355	0.0001776694856
5.3943682e-05	5.0390831e-05	5.7026722e-05	0.000136030137	3.0107366e-05	3.463206e-05	2.552909e-05	0	0.00028178493	0.00033829862	0.0003247252666
0	0	0	4.7214734e-05	3.254239e-06	3.11688e-06	4.232804e-06	0	0.00012965534	0.000145732108	0.000145306064
2.11072e-05	9.287364e-06	2.9581862e-05	0.000575709705	3.315823e-05	1.8225111e-05	4.6137552e-05	1.28889e-05	0.001945842537	0.00216745527	0.0021527882083
0.000305391252	0.000312413827	0.000287967452	0.000714815292	0.000100762807	6.1645015e-05	0.000129047552	3.488888e-05	0.000973363874	0.001166637674	0.0011870686367
0.000376068184	0.000354138046	0.00038278751	0.000632041176	8.3011386e-05	5.8787827e-05	0.000108650792	2.933333e-05	0.000906490577	0.001121327714	0.0010962234993
8.20462e-05	7.3977019e-05	8.4308936e-05	0.000268155938	4.8028262e-05	3.082253e-05	5.7275122e-05	5.33333e-06	0.000392007672	0.00045747861	0.0004742870862
0.000217985188	0.000243011475	0.000195842018	0.000237086208	5.8677989e-05	3.9999967e-05	6.1111104e-05	5.066668e-05	0.000145778627	0.000199788307	0.0002061380581
1.7570426e-05	1.9379324e-05	1.623693e-05	1.7064301e-05	8.57627e-06	1.1385281e-05	5.793656e-06	1.022223e-05	1.543703e-05	1.6966225e-05	1.86200703e-05
3.950704e-05	2.5356292e-05	4.4401882e-05	0.000430834141	3.408474e-05	8.65801e-06	5.0079358e-05	1.066666e-05	0.000903066205	0.001016547439	0.0010242977632
5.5759002e-05	5.6183937e-05	5.3960524e-05	0.000100385748	1.040678e-05	5.19481e-06	1.3492062e-05	0	0.000138879162	0.000175424462	0.000172026048
0.000123345131	0.000136643697	9.524971e-05	0.000592626202	8.8757083e-05	4.528139e-05	0.000109497324	4.777779e-05	0.00111779888	0.001269378795	0.0012888926222
0.000107683935	0.00011577011	9.9396092e-05	0.000143964412	6.4711859e-05	4.1515149e-05	6.8333336e-05	5.244447e-05	0.0001817221	0.000219160306	0.000213021502
6.8661947e-05	6.5908073e-05	6.3867582e-05	0.000231099781	6.5096084e-05	2.4025962e-05	9.4312152e-05	1.644445e-05	0.000252590075	0.000296960414	0.0003255355986
0.000301850514	0.000314965507	0.000291498208	0.000626273597	0.000138163924	3.5454557e-05	0.000195026444	4.622221e-05	0.001456653093	0.001680858037	0.0016497263535
7.6827056e-05	5.425286e-05	8.9837418e-05	0.000345841358	0.000100689348	3.4025972e-05	0.000145290942	1.422222e-05	0.001084898087	0.001227308537	0.0012030371739
0.00049407239	0.000290827575	0.000622648342	0.00033274147	0.000159231722	8.1818162e-05	0.00021082007	7.844447e-05	0.000380970892	0.00057462055	0.0004487252114
0.000393270108	0.000120965544	0.000573008354	0.000415896064	0.000122073525	4.3852805e-05	0.000170687838	3.200001e-05	0.001217264568	0.001460364028	0.0013566197031
0.000356975035	5.6620651e-05	0.000554355622	0.000402988222	0.000209700584	0.000208917873	0.000131058108	4.733333e-05	0.001094734646	0.001330760757	0.0012099761456
0.002109680686	0.001853840328	0.000825552052	0.002358689517	0.000172864415	0.000150433015	0.000121798832	4.17778e-05	0.00171554373	0.002100489435	0.0022430588216
0.00080061825	0.000603678498	0.000414285896	0.000940553069	0.00015688702	0.000136103991	0.000104497276	4.955556e-05	0.001041835874	0.001327609262	0.0012995277939
0.00110507852	0.000957723648	0.000776550496	0.000776733216	0.000510485932	0.00050878793	0.000457010516	0.0004742224	0.000644459248	0.001202312852	0.0007866875023
0.001510906942	0.001109033485	0.001083891298	0.001129994802	0.000274101772	0.000344242612	0.000165925968	0.00012577782	0.001323861796	0.001863517729	0.0015964699129
0.000669107595	0.000442459194	0.000496759742	0.00038369955	5.0491531e-05	1.735932e-05	6.8518468e-05	0	0.000569107824	0.000658849568	0.0006665398853
0.000635042757	0.000452758147	0.000466248692	0.000391316472	1.6875716e-05	1.52381e-05	1.4470898e-05	5.33333e-06	0.0004722315	0.000717154917	0.0005826311543
0.001783152396	0.001174182335	0.001354460362	0.001033197086	8.2949132e-05	3.649349e-05	0.000115978768	2.155555e-05	0.001485679447	0.002041511209	0.0017845755379
0.001197929917	0.000868343909	0.00092404202	0.000868805232	8.9734459e-05	7.5714284e-05	9.7936444e-05	1.733334e-05	0.001105854315	0.00203098055	0.0014034333626
9.5919401e-05	0.000101080502	8.3553994e-05	0.00018715739	8e-06	7.66234e-06	7.72486e-06	2e-06	0.000324013549	0.000383401534	0.0003799883673
0.000460402854	0.000331861641	0.000193832842	0.00054912452	3.5542377e-05	9.220781e-06	5.7830652e-05	0	0.000547025208	0.000637823111	0.0006669077843
0.000354686564	0.000160321811	0.000479744624	0.000633880136	7.9694926e-05	7.5021602e-05	7.5740694e-05	4e-05	0.001474047128	0.001772900414	0.0017196797656
0.000424005912	0.000272942614	0.000509489098	0.000613983953	0.000132745795	8.8008628e-05	0.00014521162	0.00014844446	0.001203983329	0.001521359917	0.0014217777241
0.000659267418	0.000232298867	0.000939024732	0.000799075978	7.7677991e-05	7.3073552e-05	7.3095218e-05	5.466669e-05	0.001694526819	0.002178421959	0.0020459427907
0.000379522122	0.000128482774	0.00054145196	0.000519450649	5.1344647e-05	2.4761884e-05	5.216929e-05	6.000004e-05	0.00109394639	0.001388197789	0.00132735113
0.000306090854	2.3264379e-05	0.00048809542	0.000471267362	3.764407e-05	1.7619043e-05	4.9550238e-05	1.088889e-05	0.001174406996	0.001492907425	0.0014143694185
0.000186662485	7.7586215e-05	0.000256933882	0.00036326442	9.20339e-06	4.84848e-06	1.1243382e-05	0	0.000796017922	0.001016689631	0.0009733715759
0.001115566773	0.000131310364	0.001596665274	0.000924139115	2.6338973e-05	2.5714262e-05	2.7248684e-05	1.733333e-05	0.001837289218	0.002399186668	0.0022472607221
0.000862374681	0.000444804682	0.001070893778	0.000800585544	0.000165480141	9.701296e-05	8.2513206e-05	0.00037244467	0.001059696959	0.00149649878	0.0013447532484
0.000230884139	0.000116620688	0.00027929127	0.000388914058	2.3621484e-05	1.8961024e-05	2.8201058e-05	1.311112e-05	0.00076423476	0.00100234203	0.000938652039
6.3149465e-05	5.5425289e-05	6.8478514e-05	0.000275964672	3.3214676e-05	0	3.4470882e-05	0	0.000598698858	0.00073832284	0.000730780002
0.000670074213	0.000670137935	0.000673333444	0.001110624212	0.000219751296	7.0865759e-05	0.00012251315	0.00029777799	0.00102865998	0.001425138603	0.0014068415115
0.000111142441	4.1816088e-05	0.00015843204	0.000818631992	0.00013897176	9.9783523e-05	0.000125740744	6.222225e-05	0.000661553555	0.00075184569	0.0008730762439
0.000255363947	0.000232896604	0.000258652732	0.000759611593	0.000214288166	0.000205454474	0.000213253948	0.00015866675	0.000542421468	0.000623742651	0.0007368459093
8.0105689e-05	5.3103434e-05	7.3112662e-05	0.000387102966	0.000146356018	6.7748854e-05	4.7804226e-05	2e-06	0.000635292028	0.000703740314	0.0007527007809
7.3439093e-05	6.068975e-05	7.6295044e-05	0.000392156424	0.000134531115	6.1515111e-05	8.21693e-05	2e-06	0.000842664773	0.000961729041	0.0009490404413
0.000916256124	0.00117806901	0.000609117566	0.001379666283	0.000189209104	7.8528074e-05	0.00015685177	1.755556e-05	0.0009452515	0.001221578847	0.0013178086703
0.000757855666	0.000630092327	0.000647328104	0.000822681576	0.000190672332	0.000126709904	0.000162804238	9.555554e-05	0.000839990067	0.001040047412	0.0010380593188
0.001087382251	0.000886965978	0.000839534914	0.001196985205	0.000121932266	6.4891781e-05	5.2619018e-05	3.866669e-05	0.001112057699	0.001513198197	0.0014696461435
0.001511913165	0.001145356945	0.001175028836	0.00148908409	0.000132288238	5.995666e-05	2.4338624e-05	0	0.000983536234	0.001632938062	0.0015221323287
0.00030595849	0.000241586256	0.00029340299	0.000299556889	1.1491533e-05	3.4632e-06	2.804232e-06	0	0.000183783843	0.000303878161	0.0002793461456
0.000930829362	0.000478919258	0.000869117638	0.000865658211	8.184184e-05	4.744587e-05	2.449734e-05	0	0.000813611051	0.001046356795	0.0010461734709
0.002828142095	0.00171172302	0.002548582958	0.001424801674	9.7011282e-05	0.00012112554	4.5290992e-05	2.511113e-05	0.00100265399	0.002292005808	0.001439657563
0.002605453253	0.000653033627	0.001763682486	0.001327811427	0.000102994354	0.00011484855	4.3835978e-05	0	0.000545061401	0.00221787532	0.0010704228465
0.001244440695	0.000419540048	0.000996086254	0.000790807124	8.6231644e-05	0.00010978362	2.3677242e-05	0	0.000613119443	0.001299973879	0.0009467986776
0.001289182434	0.00121954011	0.00063120774	0.001175822019	0.000167384156	0.000169177602	3.4761884e-05	7.33333e-06	0.000611277573	0.001264301967	0.0010513036293
0.00134345052	0.000425816044	0.000695505024	0.001068637761	0.000144717607	5.3722923e-05	1.7460316e-05	0	0.001105270596	0.001707959967	0.0015385954428
0.000503430775	0.000239608846	0.000281742104	0.000337723811	5.4644093e-05	9.220771e-06	1.5370362e-05	5.33333e-06	0.000518629804	0.000707345239	0.0006611476759
0.001388868392	0.000767998999	0.000795528272	0.00065008506	0.000158751467	8.6493457e-05	5.3624322e-05	4.311112e-05	0.000609832384	0.001500656163	0.0008285388826
0.000481388446	0.000229126007	0.00024164917	0.000217928944	5.8468961e-05	1.90476e-05	8.809526e-06	5.33333e-06	0.000269871246	0.000599985777	0.0003502608
0.000528587721	0.000449011663	0.000527096398	0.000451097138	0.000198485913	0.000219480548	0.000141507996	0.00018022235	0.000331752155	0.000452966664	0.0004084817257
5.203441e-06	7.83908e-06	2.288042e-06	6.15595e-06	0	0	0	0	3.278392e-06	3.065001e-06	4.89682e-06
0.002277811916	0.001400159875	0.001423205278	0.001520621404	0.000162937914	8.9653597e-05	7.4312174e-05	9.33333e-06	0.001646601524	0.002469366279	0.0021897144725
0.000700817157	0.00036216029	0.000362357612	0.00042940919	3.9559346e-05	1.800865e-05	4.285716e-06	0	0.000539256091	0.000767326687	0.0007090231583
0.001502824334	0.000971401248	0.000808896464	0.001124588486	0.000151305173	6.2554051e-05	2.100528e-05	0	0.000997505401	0.001573546744	0.0013742403071
0.001821341678	0.000593493221	0.00072292715	0.001794873028	0.000228689386	0.000123506413	3.7910046e-05	2.17778e-05	0.001461371986	0.002256098753	0.0021867905941
0.001059639797	0.000735264882	0.000421440296	0.001137132861	0.000174536791	0.00012493496	3.1296266e-05	0	0.000771117507	0.000984137226	0.0011381793411
0.000293693288	0.00029241383	0.000264947658	0.000284957571	4.6960461e-05	7.4848417e-05	2.4285724e-05	2e-06	0.000156726675	0.000241165826	0.0002195891974
0	0	0	0	0	0	0	0	0	0	0
0	0	0	0	0	0	0	0	0	0	0
0.001924357759	0.002599492468	0.000632148586	0.001305014786	0.000655017041	0.000620129263	0.000105846506	9.33333e-06	0.001567104412	0.002693124837	0.0020051270921
0.002435917234	0.00273280078	0.000411405374	0.001267444411	0.000225220445	7.649346e-05	7.5952362e-05	3.822225e-05	0.001520710017	0.002891675001	0.0022349237342
0.001789351913	0.002657490044	4.392567e-05	0.000931375154	0.000538322348	3.0995662e-05	3.3359778e-05	6.66667e-06	0.00133700066	0.002804276471	0.0020283601842
0.000389780658	0.000525838614	8.9593508e-05	0.000475819174	4.502261e-05	2.6666681e-05	3.7301582e-05	2.066666e-05	0.000487839523	0.000822531704	0.0007560326236
0.001560730887	0.00164319481	0.00104260165	0.001713285392	0.000135192069	0.00013571432	0.000104206342	0.00014244455	0.001213922151	0.002076715191	0.0019410650402
0.001843223406	0.002024780914	0.001276190372	0.001936546942	0.000195491467	0.000174415671	0.000135581976	0.00015155564	0.001295236644	0.002134811336	0.0020235250781
0.001780155614	0.001880274153	0.00040945417	0.001709263361	0.000402570519	2.9350644e-05	0.000313015668	5.177779e-05	0.001165770727	0.002529443151	0.0020209730592
0.001137372815	0.002447789505	5.6422786e-05	0.00049079284	0.001291818447	6.1212082e-05	0.001177168334	2.2e-05	0.000784716695	0.002161330597	0.0011026184647
0.001239105278	0.002725167697	2.6445986e-05	0.000414593239	2.8073471e-05	1.108225e-05	4.3624306e-05	0	0.000686184239	0.001548036787	0.0009519080017
0.000649186168	0.001062113937	0.000297886166	0.000528106459	2.3887007e-05	7.489171e-06	3.1349198e-05	1.066666e-05	0.000466063295	0.000889546522	0.0007280476676
0.000251882064	0.000250758443	0.000215296198	0.000187605873	9.8220377e-05	0.000108311656	9.0290986e-05	6.488889e-05	0.000271996785	0.000440726346	0.0003496059267
0.00017368141	0.000308252395	5.4332186e-05	0.000545476783	6.0090417e-05	1.835497e-05	8.3624278e-05	1.266666e-05	0.000869266639	0.001270572425	0.0012485532685
0.00013138884	0.000110620678	0.000137038334	0.000687041598	7.3271213e-05	1.5324672e-05	0.000102830618	5.33333e-06	0.001039224635	0.001524695729	0.0015084070482
0.000362992969	0.000565058594	0.000196689812	0.001506019581	0.000180197796	8.18181e-05	0.000123306794	8e-06	0.001674614774	0.002580577616	0.0025089202553
1.7511741e-05	5.057468e-06	2.1138196e-05	0.00054104562	6.5977389e-05	3.428568e-05	3.846558e-05	3.55556e-06	0.000571035755	0.000840816476	0.000851442899
0.001512942558	0.000737286658	0.000257653964	0.001754575077	0.000168485905	0.000126536685	0.000111005236	8.911119e-05	0.001040771142	0.002287846239	0.0017771976817
0.003241711012	0.000216344932	6.3902404e-05	0.003138255002	0.000145322049	9.7359223e-05	0.000131349102	6.088893e-05	0.001117099304	0.003288195128	0.0024032243933
0.000136111181	3.622984e-05	6.62021e-06	0.000139961706	1.5542374e-05	9.69696e-06	1.5211626e-05	0	9.1200696e-05	0.000157618514	0.0001417030179
0.000865258474	0.000304574327	0.000103240434	0.00084193441	0.000223937842	0.000175800774	0.00018539672	0.00013377785	0.000615536033	0.000948009361	0.0008736750583
0.001830372341	0.000362413824	0.000356004638	0.001939042572	0.000149514094	4.6363593e-05	0.00013499991	8.933341e-05	0.001004644172	0.002147527673	0.0017933273218
0.000816796115	0.000111080439	0.000123890814	0.000903674631	9.6056489e-05	6.3593013e-05	7.8015848e-05	5.600003e-05	0.000609864329	0.00105157621	0.0009582598118
0.00230786094	0.00018374723	5.8977928e-05	0.002519261784	0.000217909554	7.0822447e-05	0.00017719566	2.488892e-05	0.001601938416	0.00310753646	0.0026680192244
0.001049655826	0.000572321974	0.000255307792	0.001399642199	0.000267655375	8.1688243e-05	0.000216719434	2.577779e-05	0.001635640023	0.002711786337	0.0024060489732
0.000208853723	0.000172575065	7.398373e-05	0.000545800689	0.000224542444	7.3766178e-05	0.000198253856	1.066668e-05	0.001087813173	0.001450590657	0.0014311464792
0.000501760577	0.00027781631	0.000173763118	0.000711242388	0.000140113017	8.3982626e-05	0.000112909996	5.37778e-05	0.000781667638	0.001160163985	0.0011166319836
0.001114722627	7.213805e-05	4.1196292e-05	0.001208117946	0.000152751434	4.4588711e-05	0.00012790996	3.55556e-06	0.000783258787	0.001545925975	0.0012983546558
0.00111961711	4.4344841e-05	6.8722438e-05	0.0014913276	0.000303757218	0.000107142768	0.000213624294	1e-05	0.001564517731	0.002217759362	0.0021805985112
0.001417683672	0.000128552047	0.000173426264	0.001222410515	0.000114904012	7.4372241e-05	0.0001137301	6.244446e-05	0.001188092796	0.001768472692	0.0017479850606
0.000250426515	0.000296276359	0.000101080178	0.000720597213	0.000303231774	0.000239004094	0.000251005122	2.022224e-05	0.001551528564	0.002040086437	0.0020427428644
0.002390773532	0.00022142583	0.000503484436	0.001473577132	0.000260316419	0.000193809374	0.000173280272	7.33333e-06	0.001808012837	0.002865198956	0.0024879187592
0.001558895362	2.0689655e-05	0.000372241526	0.00113348368	0.000254485917	0.000259393961	0.000187301452	0	0.001775197814	0.002511257344	0.0023367013896
0.000972405591	0.000230437289	0.00050749115	0.000617403798	0.000174090476	0.000234372397	8.4285668e-05	0.00012311122	0.000972475206	0.001526582316	0.0012610349685
0.001128051089	0.000200965915	0.000611916248	0.000690402548	0.000148310696	0.00016961053	0.00012989406	9.11112e-06	0.000959655153	0.00146220314	0.0012808543546
0.001358098005	6.4114964e-05	0.000710046328	0.001013010028	8.95537e-05	3.4285718e-05	0.000120978798	3.733336e-05	0.001481631849	0.002235998486	0.0020193844029
0.000727206328	0.000100045997	0.000459326474	0.000632372549	0.000185197808	0.000214242596	0.000148783092	1.266668e-05	0.001068965622	0.001485859256	0.0013536205642
0.001828093805	0.000407334401	0.001121580488	0.000933497022	9.5819276e-05	9.1125453e-05	4.6322734e-05	1.644445e-05	0.001305419429	0.002228358334	0.0017729787736
0.001671638591	0.000591701258	0.000771382614	0.001023567903	0.000162260029	0.000115367872	7.9497296e-05	5.33333e-06	0.000978199514	0.002169339576	0.0014665836178
0.00247738594	0.001561150013	0.000500394942	0.002347531855	0.000168310793	0.000120086461	6.1931198e-05	0.00013333325	0.00154406015	0.002688964531	0.0024594911753
0.001315750614	0.002363999745	0.000171777036	0.000953157155	0.000474824767	0.000184328896	0.000432169022	8.88889e-05	0.001340514405	0.00213890341	0.0017534823578
0.000785469151	0.001338780975	0.00028054586	0.001103296841	0.000291338981	0.000135670982	0.000300581834	8.199999e-05	0.000803294775	0.001293117046	0.0012498928975
0.000637820649	0.001090528407	0.000199454088	0.000875925939	0.000263079116	1.4978365e-05	0.000167804086	1.2e-05	0.000829212457	0.001353157553	0.0012220926867
0.00076742552	0.001367930244	0.000196295028	0.001146078945	0.000167949222	2.5930723e-05	8.833327e-05	2e-06	0.000988171773	0.001455578374	0.0013766542123
0.001219372955	0.002331079292	0.000139605108	0.00133842323	0.001263277819	0.00106268293	0.000614258714	5.666664e-05	0.002388466296	0.003086280457	0.0027669134728
0.000483309232	0.000938665938	8.1951204e-05	0.001057925038	0.000737328021	0.000604068671	0.000477909682	1.466666e-05	0.002177550994	0.002841865199	0.002681482315
0.000542496072	0.000709976945	0.000378234636	0.000731025634	0.000429045281	0.00025632031	0.000496375464	5.666669e-05	0.000902817273	0.001270653278	0.0011913625764
0.000803141377	0.000983815756	0.000661730582	0.000772774355	0.001623277488	0.00276108471	0.000216666566	1.266666e-05	0.00246094617	0.001840430387	0.002221221482
0.000296677953	0.000517631441	0.000117049926	0.000770011494	0.000542469132	0.000797056993	0.00017320095	0	0.001793592873	0.002187758546	0.0021645526875
0.000552428681	0.000988986872	0.000178652708	0.001039264133	0.000162999999	1.974025e-05	0.00013854487	9.33333e-06	0.001939073985	0.002761098305	0.0026824286658
0.000351481992	0.000729699768	4.2450604e-05	0.000934227117	0.000110491512	6.23376e-06	9.005285e-05	2e-06	0.00196703803	0.002743929671	0.0027045517296
0.000353911632	0.000719171122	5.7259002e-05	0.000405015226	0.000146310824	3.670993e-05	0.000171772372	1.066666e-05	0.00082299883	0.001251529972	0.0011379509563
0.000423016193	0.000536160366	0.000302137056	0.000584035657	0.000115497234	6.272726e-05	0.000133068714	5.022225e-05	0.000789487743	0.001244540694	0.0011582493624
0.000267671768	0.000461309733	0.000104901256	0.000631740501	0.000120361639	8.419915e-05	0.000128650744	0.0001088889	0.001171227711	0.001693415256	0.0016588111852
0.000479491903	0.000930527837	4.3646906e-05	0.000305737352	7.631073e-05	4.896103e-05	0.000101111024	3.200001e-05	0.000501558783	0.000946561279	0.0008223065273
0.00031384641	0.000533539591	0.000103693398	0.000328804446	0.000111045202	8.320344e-05	0.000147327938	3.777779e-05	0.000444113952	0.000807236025	0.0007319561358
0.000717403945	0.001383906148	0.0001140534	0.000816525174	6.6824873e-05	2.8614711e-05	8.2592554e-05	3.577777e-05	0.001219873146	0.002261321075	0.0020228911479
0.001349424078	0.001691769539	0.00108621365	0.002005724431	7.8497198e-05	3.9047591e-05	7.8730132e-05	2.400001e-05	0.002225780567	0.003839475791	0.0036980471336
0.000590007575	0.000819080096	3.7096392e-05	0.000373504757	2.2994362e-05	1.108225e-05	2.1640192e-05	3.55556e-06	0.000569852633	0.000998757933	0.0009302274972
0.001172187292	0.001380529048	3.7677102e-05	0.000486730817	1.7248589e-05	8.31168e-06	1.5793642e-05	0	0.000825959267	0.00160387238	0.001394404119
0.001162653271	0.001439747611	2.9976752e-05	0.000644966389	2.4807914e-05	1.0259741e-05	2.9100524e-05	1.066666e-05	0.001152068972	0.002344920318	0.001948156826
0.00191719201	0.002303770886	7.6538876e-05	0.000853294776	2.5740139e-05	2.181819e-05	1.2910044e-05	1.066666e-05	0.001636679333	0.003003885577	0.0027817127493
0.002415904149	0.00213618269	0.000198989562	0.002487830869	4.9937878e-05	2.6060601e-05	2.708994e-05	2.733332e-05	0.00146449385	0.003101043492	0.0028132583553
0.001483787301	0.000785494194	0.001555436772	0.001601431282	0.000101344635	0.000220086412	1.9365072e-05	2.177778e-05	0.00073328776	0.001822306166	0.0017721468502
0.003155783403	0.002228253118	0.001945956302	0.002913181977	0.000454146999	0.00090960957	0.000213438992	0	0.001800773606	0.004021388508	0.0034003688566
0.002721866445	0.002448552551	0.002507676836	0.002199638995	0.000425084916	0.000424328765	0.00053185139	2.48889e-05	0.000797854728	0.002306485271	0.0017088771073
0.001060156522	0.000898207932	0.000740440626	0.000999534861	0.000251124427	0.000315064653	0.000266904506	8.88889e-06	0.000642762128	0.001419573334	0.0012003691193
0.000996525084	0.000455655628	0.00081982512	0.001050601949	0.000400633202	0.00027701274	0.00052367697	0.00012088886	0.000549286829	0.0013000136	0.0011110271368
0.000288939505	0.000616297787	1.3914048e-05	0.000322139561	0.000324339091	0.000413635973	0.000168491954	0.00030755537	0.000776470087	0.00130759779	0.001241868306
0.000255152412	0.000491448645	5.5389086e-05	0.000508776937	0.000387017002	0.00066294311	0.000144126856	0.00018488878	0.001382270998	0.002051657759	0.0020443758786
0.000457449222	0.000852461754	0.00015723579	0.000744998603	0.00051766698	0.000845800081	0.000264629418	9.066661e-05	0.001946672085	0.002702324172	0.0026920029608
0.000566606904	0.00111641217	9.7293834e-05	0.000668413069	0.001207577049	0.000102337574	2.925926e-05	0.00189177671	0.00198624121	0.003137412416	0.0029679382016
0.001496096271	0.002127470967	6.0847832e-05	0.000909042573	0.000410904285	5.3766202e-05	0.000109153376	0.00100222189	0.001440304899	0.003317938794	0.0029683726246
0.001151346962	0.001506412906	4.1869918e-05	0.000804161347	0.000184650101	2.7532442e-05	2.0396822e-05	0.00063644406	0.000725283967	0.001998707771	0.0017549640483
0.000959143583	4.3356298e-05	2.9721244e-05	0.001040697561	8.6084932e-05	2.4112534e-05	9.100528e-06	0.00029688871	0.000414302618	0.001256523129	0.0010978757246
0.001718439631	0.000355540279	0.000339175408	0.002063488008	0.000466610883	6.8917711e-05	6.7089958e-05	0.00133244382	0.001298417781	0.003071449373	0.0028271121866
0.001977379687	2.6252874e-05	2.229965e-05	0.001371931882	5.0587603e-05	4.84848e-06	6.296292e-06	7.822218e-05	0.000825284797	0.002007554794	0.001896745143
0.001577328485	0.000242413648	0.000167456496	0.001104717122	0.000607825192	1.3549775e-05	9.5291044e-05	0.00033511095	0.001541269402	0.002297612689	0.0022943760265
0.001423032684	0.000200758649	0.000128501706	0.000601644557	0.000117344698	8.761909e-05	8.791006e-05	0.00015311115	0.000565527174	0.001700384805	0.0013666548305
0.001491031618	0.000114137988	0.000311835078	0.000706388256	0.000121118692	2.874456e-05	2.0158724e-05	1.600001e-05	0.000635180485	0.001931127995	0.0016675278276
0.002173504177	0.00014298853	0.001206830028	0.001512037903	0.000181248545	2.1341971e-05	4.6719558e-05	0.00011555569	0.000890627483	0.003146325837	0.002559956986
0.002605162921	0.000455035728	0.001503020524	0.001044492764	0.000101830567	9.69696e-06	2.5185176e-05	0	0.000481886276	0.00256399371	0.0016407274482
0.002020683703	0.000708161895	0.001195772272	0.001248889747	7.1598902e-05	6.666662e-06	1.1825394e-05	5.33333e-06	0.000569007181	0.002330208997	0.002140981867
0.002318188606	0.001705954235	0.00202880405	0.001723089237	0.000301734496	0.000334632071	0.000169735506	0.00014422227	0.000695839515	0.002076511355	0.0015456007951
0.001863396118	0.000568252368	0.002071905374	0.001349967443	0.000156548059	1.2554102e-05	0.000102407334	5.33333e-06	0.00052403099	0.00230728284	0.0017584062397
0.002671916623	0.000162299195	0.00234978008	0.002968052779	0.000157339014	4.545455e-06	0.000168518448	1.066666e-05	0.000598189455	0.002883946604	0.0024924302966
0.000764346474	0.000342368107	0.00050524962	0.000713105531	9.8429416e-05	9.2424281e-05	0.000101719598	9.066671e-05	0.000192020704	0.000745390783	0.0005786196855
0.000437449119	7.9678306e-05	8.4065046e-05	0.000474569071	3.8559325e-05	3.2510801e-05	4.394177e-05	2.377779e-05	9.1078782e-05	0.000582362812	0.0004751501818
0.000575465552	0.000265402596	0.000178420488	0.00113686155	4.5056501e-05	1.3376611e-05	3.1746016e-05	6.400006e-05	0.000229077874	0.001789319617	0.0015572390558
0.000872805291	0.000998528754	0.00065522654	0.001901044752	0.000119604545	5.229432e-05	0.00016325389	2.866669e-05	0.000372439043	0.002685927101	0.0024122880548
0.000484393592	0.000490551674	0.000482113808	0.001171660519	7.1954836e-05	7.9220701e-05	6.1455018e-05	1.266668e-05	0.00032155616	0.001989873722	0.0017698949822
2.323161e-05	1.2436797e-05	1.264807e-05	0.000309882219	0.000163677921	9.00432e-06	0.000142036938	7.022226e-05	0.000259269763	0.000658335644	0.0006618465093
0.000252585992	0.000253494238	0.00025544713	0.00032288917	4.628248e-05	0	4.095234e-05	5.33333e-06	8.3750848e-05	0.000372876442	0.0003136010453
0.000275340441	0.000246045976	0.000282741014	0.000433433579	7.3875697e-05	5.974022e-06	6.484121e-05	9.11112e-06	0.00015830684	0.000634694619	0.0005571375612
0.000136021114	0.000127402451	0.000116899006	0.000561102439	0.000156242893	3.432897e-05	0.000127142752	3.155557e-05	0.000284270224	0.001044584722	0.0009855796726
0.001327547167	0.000314804057	4.8885022e-05	0.00251458785	0.000689994181	1.3376611e-05	0.000604232216	3.600002e-05	0.001097726664	0.003526377299	0.0031745007953
0.002639602479	0.002119725747	3.3635306e-05	0.002786568829	7.6468955e-05	1.7922061e-05	8.804224e-05	3.75556e-05	0.000281095546	0.002383240582	0.001815149958
0.001440962905	0.001779977896	0.000708280978	0.001829025912	0.0001425877	4.1082216e-05	0.000228386056	1.911112e-05	0.000421433399	0.001842278994	0.0015812006782
0.001312324631	0.001684185225	0.000683879424	0.002247129539	0.001076570436	0.000957401893	0.000813835696	0.00029333349	0.001119321829	0.003069540459	0.0027234403538
0.001647168514	0.002206806358	0.00087003503	0.002070399383	0.000190203333	0.00016341981	0.000127169268	5.377781e-05	0.000289220821	0.002033937384	0.0014463434639
0.00239073105	0.002328023766	0.001978280494	0.001197425768	0.00016366668	0.00013194792	0.0001351587	1.066666e-05	0.000212263501	0.002218165593	0.0009687762673
0.001825704827	0.001880506377	0.001148943764	0.000624864649	9.2802233e-05	8.523801e-05	6.4788322e-05	1.999999e-05	0.000164269262	0.001745895964	0.000731894067
0.00098572013	0.000688919632	0.00104998765	0.000945075724	0.000116220413	9.6103941e-05	0.000109126998	8.800004e-05	0.000249041923	0.001661860903	0.0012920868828
0.001666820504	0.001850779113	0.001051288958	0.000910900445	1.7361593e-05	8.31168e-06	2.1825386e-05	5.33333e-06	0.000172897692	0.001778354982	0.0012275199346
0.001135716359	0.000432896965	0.000288176556	0.000962207619	9.7169534e-05	8.640694e-05	8.82539e-05	9.04445e-05	0.000207412764	0.001516837623	0.0011653069592
0.001463823046	0.000443150602	0.000823437722	0.001655983787	4.5412507e-05	1.246752e-05	7.529094e-05	0	0.00019363288	0.002041511407	0.001561801553
0.000308043892	0.000158114885	0.000362740922	0.000343141015	1.0355937e-05	6.27705e-06	1.4603172e-05	5.33333e-06	3.8516619e-05	0.00031407009	0.0002437171346
0.000368036015	0.000401356311	0.0003040302	0.001198924972	0.000100389893	5.740265e-05	0.000134179862	7.488894e-05	0.00019987001	0.001334541835	0.0011769891341
0.000356721506	0.000405126425	0.000320964024	0.001296758492	0.000444430239	9.9999909e-05	0.000802671294	5.55556e-06	0.000223417179	0.00123393949	0.0011070172272
0.002668106273	0.002009011885	0.002522416318	0.003235050772	0.000426661148	0.000328224927	0.000492989174	0.00033422224	0.000577780187	0.003500438476	0.0027372310659
0.001395308748	0.000749517275	0.001464192556	0.001461937007	2.4548016e-05	5.064931e-06	4.0581976e-05	0	0.000350220731	0.001187155023	0.0009972124525
0.001933520731	0.000187586195	0.002094680036	0.002267929182	5.4118631e-05	1.8571421e-05	7.042323e-05	3.95556e-05	0.000171827844	0.002102048746	0.0015183846369
0.001797742126	0.000167310339	0.001963170166	0.002564894817	3.3677988e-05	5.974022e-06	5.976187e-05	5.33333e-06	0.000194077307	0.003027659402	0.0024356102465
0.001021145972	8.5701108e-05	0.001116852172	0.001138916473	8.3644131e-05	5.7705571e-05	0.00010936499	8.88889e-06	0.000138438663	0.001237067158	0.0009576492892
0.000240026861	2.7402296e-05	0.00037680621	0.000700845442	2.8124305e-05	2.2121202e-05	2.3624322e-05	1.066666e-05	0.000151406359	0.001342647288	0.0011617161473
0.000134745544	7.0091978e-05	0.000164134766	0.000275682595	2.3474572e-05	1.1385291e-05	3.142854e-05	1.466668e-05	6.6983274e-05	0.000476125309	0.0004144156586
0.000383927452	0.000124804635	0.000554529786	0.001117466534	2.1892662e-05	8.31168e-06	2.2195758e-05	7.11112e-06	0.000239703163	0.002039980024	0.0017902772866
0.0004077691	4.4298878e-05	0.000636388206	0.00112248711	2.9655393e-05	1.974024e-05	2.5105798e-05	1.955557e-05	0.000236439748	0.002047081571	0.0017801286746
0.000791319469	0.00028770172	0.001109964902	0.00183124559	4.1576278e-05	3.324672e-05	3.119045e-05	2.133336e-05	0.000287928067	0.002505949546	0.002208539805
3.4424895e-05	1.4712651e-05	4.4610916e-05	0.000618692139	1.6677974e-05	8.31168e-06	1.037036e-05	1.066668e-05	0.000153998497	0.001211162284	0.0011069559883
1.7499983e-05	1.9333325e-05	1.3681764e-05	0.000207515725	5.367226e-06	0	7.14286e-07	9.11112e-06	5.5586821e-05	0.000389605543	0.0003613333936
0.002533570804	0.002582921345	0.002529453482	0.002559469401	0.000182451949	4.575754e-05	0.000153677234	2.711113e-05	0.000428211802	0.002736114532	0.0019578219245
0.000298337056	0.000282666905	0.000307049892	0.000924990411	0.00020159332	0.00015805179	5.9814766e-05	3.200004e-05	0.000335872479	0.001349355559	0.0012654033622
0.00021265214	0.000425309562	3.857143e-05	0.00067741172	0.000113677999	9.259731e-05	7.4656074e-05	1.066668e-05	0.000283991505	0.00164466662	0.0014776902496
0.000593196882	0.000946297265	0.000315063862	0.001628221492	5.1406818e-05	4.025971e-06	3.513225e-05	5.33333e-06	0.000263654865	0.001003437427	0.0011891695005
0.000221494306	0.000370091312	9.8501736e-05	0.000732393926	9.4904004e-05	1.4891768e-05	6.640212e-05	9.33333e-06	0.000276749494	0.001107420651	0.0011209026027
0.00082242193	0.001288917091	0.00044567943	0.002514976875	0.000124694939	1.2987014e-05	0.000114232826	1.799999e-05	0.000307457708	0.002724894681	0.0021607155488
0.000724582851	0.001064802805	0.00046401867	0.002425015624	0.00020174576	0.000191861557	0.000207724748	0.00018511104	0.000372027733	0.002628834602	0.0022015565254
0.000680430382	0.001176802457	0.000277154476	0.001546106827	0.000131180887	1.246752e-05	0.000205052732	0	0.000404038382	0.00222140759	0.0021083477616
0.000655953087	0.001377721577	6.8885018e-05	0.000729931794	5.2864472e-05	1.5194793e-05	8.126976e-05	1.599999e-05	0.00068954238	0.002660280478	0.0024190415672
0.00032528905	0.000578780792	0.000114157998	0.000310927495	3.8971752e-05	1.1341981e-05	2.5608452e-05	3.733337e-05	0.000357827446	0.001024105808	0.0009094416859
0.000368903808	0.000731171197	7.038326e-05	0.000544180535	0.000188610177	1.8441542e-05	0.000207883524	0.00020088897	0.000877738522	0.002115882166	0.0020140619433
0.000177734424	0.000341332757	4.221835e-05	0.000179116402	8.0875719e-05	8.181811e-06	8.1693086e-05	7.822226e-05	0.000272690892	0.000617853198	0.0005623617805
0.000658305946	0.001358227675	6.0069676e-05	0.00062631484	0.000175491525	5.974022e-06	0.000187989396	0.00010711122	0.001141164638	0.002260842982	0.0020405062842
0.000585736907	0.001139653581	9.397212e-05	0.000618752637	0.000202745921	4.15584e-06	0.000202936486	4.288891e-05	0.00137407976	0.002214083083	0.0020987634087
0.001237417857	0.000104298728	0.00026835073	0.001380896981	0.000238587732	1.4285702e-05	0.00024404754	9.11112e-06	0.001385043951	0.002107889711	0.0019856464914
0.000880364214	9.1356321e-05	9.8362376e-05	0.001035570563	0.000154271256	0.000117012871	0.000156111018	1.066668e-05	0.001133283043	0.001614738306	0.001583903078
0.001526032686	4.7862071e-05	0.000323089456	0.001874758445	0.000121785405	8.757568e-05	0.000145740656	4e-06	0.001455477942	0.002263226554	0.0024236003311
0.001920323719	9.6160921e-05	0.001359674856	0.00173604646	0.000104152659	5.1861473e-05	0.000141111046	4.422225e-05	0.001477560884	0.001917838644	0.002054474834
0.000887871557	2.2275886e-05	0.001261150156	0.000865901653	0.000100711977	1.7402585e-05	0.000105820012	5.33333e-06	0.001339923883	0.002070721343	0.0019141806171
2.9264487e-05	2.5333318e-05	2.922183e-05	0.00081496863	4.4356e-05	8.31168e-06	5.7962906e-05	0	0.002556778162	0.00320482399	0.0032113966603
6.6486706e-05	6.3218407e-05	6.3042978e-05	0.000713420272	8.275709e-05	1.9350633e-05	0.000106719548	2e-06	0.001952323753	0.002413506666	0.0024240526723
0.001339456916	0.001612757434	0.001119256208	0.00060205204	0.000105740104	4.160169e-05	4.796293e-05	1.244445e-05	0.001383641808	0.002182576009	0.0017164294905
0.00110627999	0.00111213675	0.001109396216	0.000648826357	6.8418106e-05	4.46753e-05	6.523805e-05	1.066668e-05	0.0014423115	0.002055793889	0.0018885145213
0.003018576305	0.003534252347	0.002128501958	0.001888104306	0.000131429417	0.000113160073	0.000134417938	9.33333e-06	0.001753628952	0.002909785747	0.0025429018709
0.00168120275	0.002788665081	0.000365667808	0.001061939958	0.000127858808	8.3203382e-05	0.000131111018	7.33333e-06	0.001827900281	0.002675619297	0.0023174605556
0.001353119055	0.002314688487	0.000354262436	0.000657543141	4.6694947e-05	2.099565e-05	6.3544926e-05	0	0.001545150551	0.002244060116	0.0019430250408
0.001750928936	0.002756297398	0.00042092908	0.001141969961	0.000116305176	7.1774869e-05	0.00012753963	7.66667e-05	0.00216611502	0.00302891209	0.0027598177835
0.002380747878	0.00210986196	0.001097514312	0.001293444871	0.000216124373	0.000176969682	0.000211798882	0.00023288893	0.002207607261	0.00297516889	0.0027912107178
0.000333161805	0.000654505099	5.3855948e-05	0.000172369304	6.1536741e-05	6.6753221e-05	4.2936474e-05	5.75556e-05	0.000484337603	0.000674311889	0.000579591667
0.000792117148	0.001072298478	0.000544785136	0.000817720893	0.000143559395	0.000151471894	0.000125105868	0.00013733344	0.001034755404	0.001433029185	0.001361206654
0.000202938243	0.000425058574	3.204414e-05	0.000425329699	3.7661056e-05	3.658006e-05	2.6428568e-05	0	0.001761853332	0.002115080363	0.0020990655643
0.00033844684	0.000546230927	0.00017679439	0.000728612922	5.0926584e-05	5.147183e-05	3.701056e-05	5.33333e-06	0.002607329907	0.003214629225	0.0032054315799
0.00100165053	0.000698206655	0.000878583196	0.000638924802	8.8960512e-05	3.7272691e-05	0.000110449754	0	0.001777118375	0.002393229049	0.0022241009666
0.000727155857	0.001374896817	8.259005e-05	0.000201822212	6.6666703e-05	2.528136e-05	8.3095196e-05	1.088889e-05	0.001003324173	0.001372825208	0.0011620411116
0.000723945535	0.001490204786	4.722415e-05	0.000372695033	3.015256e-05	1.961037e-05	1.9391518e-05	2e-06	0.0019396177	0.002436485488	0.002245025837
0.000808378245	0.001517285207	0.000151625986	0.000488478873	9.5090496e-05	2.584413e-05	0.000133333212	0	0.002355449058	0.002882040882	0.0027200022226
0.000309972362	0.000576390657	0.000100836206	0.000753660864	0.000115971757	2.25108e-05	0.000122513158	1.066666e-05	0.00139895982	0.001773629114	0.0018230202013
0.000792717513	0.001585583587	0.000150917572	0.001784266005	0.000100728824	0	0.000157804152	1.066666e-05	0.001554263412	0.002247857403	0.0022271552373
0.001795978828	0.000710668348	0.002250082994	0.000787313358	0.000196842036	0.000137272681	0.000232830508	9.888894e-05	0.000443094757	0.001475777887	0.0007449345012
0.000783067301	0.000406851654	0.000952915756	0.00062636104	8.6429512e-05	4.995667e-05	0.000106349116	0	0.001016949095	0.001579014634	0.001317366701
0.000158110413	0.000114299107	0.000175621492	0.000481288521	8.9186539e-05	2.839824e-05	8.153433e-05	3.55556e-06	0.001832907085	0.002245388336	0.002191593122
0.000331545369	0.000331149406	0.000324854804	0.001409145998	0.000146107409	6.23376e-06	0.000171454884	1.599999e-05	0.002318126813	0.002979097684	0.0029896095283
0.000469612707	0.000512896686	0.00041698026	0.001633298837	8.0327806e-05	2.3073571e-05	0.00011965597	5.33333e-06	0.002402817812	0.003275760875	0.0032737166291
3.0841152e-05	3.1770128e-05	2.6562134e-05	0.000369690594	5.8983134e-05	2.216448e-05	7.56613e-05	5.33333e-06	0.000788071374	0.000994923632	0.000998605824
7.7061831e-05	5.8574716e-05	8.2613226e-05	0.001488578419	0.000142706357	7.0735871e-05	0.000165528942	2.133332e-05	0.002736881719	0.003551588961	0.003536559627
0.000320977639	8.0643673e-05	0.000458931586	0.001220931627	0.0001778249	3.428568e-05	0.000211507792	1.599999e-05	0.00155254493	0.002826468525	0.0026876099353
0.000291282935	0.000141379296	0.00038843218	0.000747944624	7.1293783e-05	2.181816e-05	8.690474e-05	9.33333e-06	0.000797608959	0.001563551706	0.0014861813329
0.000305875906	3.0643694e-05	0.000481080288	0.000931555712	0.000109045274	9.35064e-06	0.000149761844	5.33333e-06	0.001075745144	0.002127460873	0.0020188623143
2.8235532e-05	1.3195402e-05	3.7224156e-05	0.000863254821	0.000152237363	3.740256e-05	0.000223465486	1.266666e-05	0.001041890406	0.00201385718	0.001953653269
2.2034444e-05	1.5540228e-05	2.3693384e-05	0.0010241082	9.1062193e-05	3.11688e-05	9.3280398e-05	5.33333e-06	0.001274313773	0.002383906881	0.002343114896
0.001101314742	0.000850001021	0.000716155706	0.00095273616	0.00013849727	1.835496e-05	6.862429e-05	1.599999e-05	0.001121976017	0.001665716105	0.0018092237529
0.003143660655	0.00026799995	0.003496468134	0.000825551091	0.000241813706	0.000213679574	0.000149708984	0.00010622229	0.000931550488	0.002917705279	0.0013767131972
0.001524115825	2.4804577e-05	0.001849721264	0.000998725379	0.000122440747	8.66233e-05	5.1428546e-05	1.622222e-05	0.00238370609	0.003565838046	0.0030984748863
0.000735171942	4.1770113e-05	0.001053878276	0.000877404517	0.000267988773	0.00020328984	0.000250264456	3.244446e-05	0.002484612043	0.003321352952	0.0031385743536
0.001119316135	0.000447356208	0.001387072836	0.001118471488	0.000191265619	7.168824e-05	0.000228941876	5.33333e-06	0.002762773187	0.003793790641	0.0035513985713
0.001368298775	0.001209562085	0.001455156456	0.002248171836	0.000700508799	5.424238e-05	0.000968016484	5.33333e-06	0.002335050482	0.003302931743	0.0032424442933
0.000498192236	9.310343e-06	0.000338408878	0.00106250563	0.001844276763	1.281384e-05	0.002422356236	1.599999e-05	0.002199348819	0.003040602888	0.0028536431825
0.00084545376	9.7701143e-05	0.0008934963	0.000763827333	0.000320745956	6.359302e-05	0.000413571662	5.33333e-06	0.001274559979	0.001958598079	0.0017081029623
0.000962891604	0.000355288329	0.001249708636	0.000928713369	7.2898345e-05	4.709952e-05	6.6772512e-05	2e-06	0.001714770126	0.002603791314	0.0022951754763
0.001383392963	0.000526208127	0.001731695256	0.000931176174	9.6254299e-05	3.11688e-06	0.000138333444	5.33333e-06	0.001157217436	0.002014962064	0.0017646644923
0.001119742477	0.000396874443	0.001391660532	0.000982812089	7.3508508e-05	7.96536e-06	9.6798986e-05	5.33333e-06	0.001135961708	0.002117030678	0.0017704523112
0.001082657002	0.000682437149	0.00102456417	0.001132692942	0.000406124687	0.00030069236	0.000376137352	5.155553e-05	0.001269847474	0.002125522758	0.0018350727566
0.002416432027	0.002346990259	0.000997026958	0.002064335222	0.00050715251	0.000467661941	0.00028219554	0.00033911152	0.002095854702	0.003458600375	0.0029429155119
0.000982984848	0.000951173402	0.000578571576	0.0017070024	0.000220683747	0.00018606042	0.000138386194	3.200004e-05	0.001353011888	0.002120411688	0.0020623654339
0.000821302708	0.001157562829	0.000347932554	0.001683490938	0.000695350315	0.0004017312	0.00082185119	0.00023400028	0.001527877201	0.002445139812	0.0023798562046
0.000616037021	0.000747862278	0.000109256668	0.001367592476	0.000352870076	0.00013584403	0.00034687805	7.288897e-05	0.001151119797	0.002436017699	0.0022491878309
0.000217777704	6.0230008e-05	0.00014838557	0.001729192966	0.000539231933	0.000393939	7.1666628e-05	5.177784e-05	0.001726882682	0.00339058037	0.0032853763416
2.571989e-05	8.321834e-06	3.5075478e-05	0.001036656172	0.000142757082	0.00011670984	7.037032e-05	3.55556e-06	0.001085432136	0.002180478586	0.0021134436453
0.000723912696	9.1632219e-05	0.000890267516	0.001687922698	0.000545423677	0.000383376241	0.000350899178	0.00013688904	0.001707412911	0.003335706056	0.0030868532573
0.002010563764	4.708045e-05	0.002405622768	0.002104789362	0.000774233154	8.7705551e-05	0.001327644296	9.511122e-05	0.001441751315	0.002479403846	0.0026241007486
0.000901494835	0.00034043674	0.001018966596	0.001457536994	0.000879735685	0.000355454312	0.001361956716	0.0001484445	0.001745161085	0.002957028615	0.0025482675712
0.000125449955	0.000192299302	7.1428606e-05	0.00097226417	0.000902442148	3.7272699e-05	0.001600792306	0.00010688889	0.001511098091	0.00245410741	0.002283306072
0.002853811198	0.003221840805	0.001185272746	0.003734456004	0.000200649731	6.8484786e-05	0.00020100518	3.800004e-05	0.001848602558	0.004183670015	0.0037541079332
0.000919389578	0.001235770699	0.000537212684	0.001357176533	8.2497217e-05	8.3333251e-05	7.380946e-06	1.066668e-05	0.000561218277	0.001356490494	0.0011435704779
0.002567508943	0.002966161855	0.000597456362	0.002579124851	0.000131898404	0.00013229424	2.0158726e-05	5.511109e-05	0.001562757933	0.003065261234	0.0030536246879
0.003149200203	0.004158600105	0.000181579588	0.004184599459	0.000156418175	0.00012441546	5.4629606e-05	0.00018599991	0.001966568596	0.004091184234	0.004141196285
0.002345735904	0.002829403766	0.001497479594	0.002310169881	4.1508519e-05	1.55844e-05	3.3518502e-05	8.355551e-05	0.000778445604	0.002271410045	0.0017399998589
0.001548607873	0.002272485184	0.000311951424	0.002943704997	5.5316434e-05	1.961037e-05	4.4656084e-05	7.822218e-05	0.001339144004	0.002948995004	0.00282752216
0.003278837495	0.003858714713	0.002135947748	0.003246643635	3.5621481e-05	2.2727251e-05	2.7566132e-05	8.88889e-06	0.001755170216	0.003728317847	0.0035303217813
0.004489632935	0.003624323427	0.003345645846	0.004197813732	0.000111107377	4.4631992e-05	8.1402106e-05	0.0001422224	0.002328044354	0.004848512152	0.0038775212735
0.003296095795	0.00308292032	0.002590325122	0.001803628189	0.000218451985	0.00010688301	0.000172248664	9.777789e-05	0.001453115989	0.00336412336	0.0022538845631
0.003544049752	0.002065516395	0.00374342561	0.002401636144	0.002095758426	0.001076622302	0.002335501934	0.00095755675	0.002758020904	0.004505287492	0.0033916040008
0.002584240862	0.002427265998	0.002159744536	0.001997431027	8.6186461e-05	7.7792131e-05	8.031743e-05	2.133336e-05	0.002040338359	0.002982316229	0.0027707084346
0.000303947517	0.000154367901	0.00036520318	0.001101364465	0.000222971823	0.00013025961	0.000156587174	0.00018844468	0.002247207352	0.002822556927	0.0027816375047
0.000218626777	0.00021105747	0.00019479673	0.000999367781	0.000799355972	0.00052541086	0.000712433412	0.00052111169	0.002467251611	0.002846619076	0.0028516679156
0.00071536384	0.000710206738	0.000710719996	0.001215926708	0.000507186512	0.000427229373	0.000522645446	0.0003024447	0.00207389405	0.002528599183	0.0025071204022
0.000218982744	0.000113655005	0.000226643376	0.001166249043	0.000530508838	9.5757508e-05	0.00075256559	2e-06	0.002621482933	0.003208697582	0.0031798554128
0.000193247226	0.000219011502	0.00015645764	0.001128790806	0.000177129981	0.000110519393	0.000165767124	3.533332e-05	0.002489313323	0.003080351376	0.0030682370625
0.001558529127	0.000581724355	0.001353043634	0.001870714027	0.000245028269	0.000105757471	0.00029838601	1.066666e-05	0.001672246977	0.002380499419	0.0023061044589
0.00163203845	0.001038736406	0.0012737984	0.001360103955	0.000579385259	8.9610304e-05	0.00102640119	2e-06	0.001319329213	0.002145065488	0.0017731847531
0.001889159233	0.000968849781	0.001174146574	0.001682073482	0.000358943942	4.9653632e-05	0.000513068418	0	0.001197230194	0.0020228152	0.0017994375504
0.003079672415	0.003479149177	0.00164056897	0.00275998071	0.001751503603	0.000491817721	0.002514813768	2.2e-05	0.002805033948	0.003982276497	0.0034718007791
0.00332440603	0.003868505991	0.001699141098	0.00292721413	0.001300475585	0.000194935016	0.002355104116	0.00016977783	0.003091002311	0.004049406234	0.003879027341
0.002970645815	0.002358620208	0.002833322182	0.00208797024	0.000943672608	0.000335670664	0.001379178764	0.00012466659	0.002338802001	0.002959533762	0.0028268760511
0.000149413151	0.000103057513	0.000154715418	0.000114883709	0.000112757152	9.489168e-05	0.00010121684	0	0.000101179691	0.000149444834	0.0001134612505
0.003496166819	0.003280690318	0.002835818756	0.002078424751	0.00211144228	0.00180051771	0.001853093466	0	0.002744512067	0.003506186657	0.0030470779371
0.003289089194	0.003597403108	0.002169848378	0.001997220647	0.00181384271	0.001493505061	0.001481056838	4.355559e-05	0.002146109145	0.003016463896	0.0024144346088
0.00376475382	0.003548828025	0.002923427098	0.002331382208	0.002364637644	0.002034716592	0.00142854359	1.599999e-05	0.002845751866	0.003880117327	0.0032010742913
0.00178370198	0.000924920045	0.001907734706	0.001619828045	0.000751920836	0.000672899762	0.000207354448	4.8e-05	0.001405628981	0.001768165234	0.0017250173676
0.000992237578	0.001052896987	0.00081998814	0.000560760708	9.2644099e-05	4.523809e-05	0.000107724868	5.400004e-05	0.000578365038	0.000888281477	0.0007270781885
0.002698388724	0.002406114201	0.001769872184	0.002361187497	0.00035979655	0.00010138519	0.0004417457	0	0.002727723277	0.003963064376	0.0037697122239
0.003172053979	0.001901494533	0.003504295866	0.003640678867	0.000417644013	3.017313e-05	0.000720131662	2e-06	0.002145415091	0.003352794975	0.0033117568276
0.001270414669	0.001067816178	0.001140278896	0.000861294117	0.000534615862	0.000524155333	1.0608462e-05	0.00027022239	0.000842798087	0.001361733843	0.0012150188241
0.003319503507	0.002229540488	0.002598839596	0.002009494353	0.000108367287	5.0606024e-05	8.6269776e-05	6.777775e-05	0.001076733787	0.003284059635	0.002334299771
0.001606314448	0.000916943517	0.000590185974	0.00153142528	0.00111711386	0.000469956423	0.001369576268	0.00060466678	0.001148985221	0.002043574855	0.0018030105736
0.002282226591	0.001688666785	0.002068594752	0.001498415828	0.001063870411	0.001007055392	0.000964470546	0.00125355634	0.001276052382	0.0020675825	0.0015871546535
0.001815047225	0.001400067687	0.001614669512	0.001660353416	0.000122638446	0.000100735952	8.8835996e-05	2.844446e-05	0.001001357157	0.002395092752	0.0021506917556
0.001960168872	0.002287955571	0.0016014755	0.002038386413	0.000119864472	0.00014220789	8.978831e-05	1.622222e-05	0.000947168067	0.002939323377	0.002304593734
0	0	0	0	0	0	0	0	0	0	0
0.00157232423	0.001044505913	0.001563507198	0.001149307789	0.000501745778	0.000358571074	0.000407090086	0.00029511146	0.000948653388	0.002020944565	0.0016971352469
0.002016687162	0.002242598258	0.001714866738	0.002115444409	0.000172101755	1.6536791e-05	0.000147592578	0.00013711126	0.000852344949	0.003126385581	0.0026772356618
0.001397738937	0.001167977555	0.001112462432	0.001630292462	0.000328954942	3.4632048e-05	0.000371931346	5.33333e-06	0.000565974812	0.002569857505	0.0021377665149
0.002267793876	0.001817196197	0.002077096586	0.00199458839	0.000661333192	0.000238874524	0.000704550002	0.00060799992	0.000751570153	0.00220399242	0.0017893571178
0.002238935904	0.000848644277	0.002202183952	0.002302106866	0.00015929385	5.1471821e-05	0.000202195706	6.911117e-05	0.000690734852	0.002677019485	0.0022064491755
0.003469441077	0.002014964063	0.002853426736	0.002504138754	0.000115638469	8.601725e-05	0.000122751238	2.68889e-05	0.000902088781	0.003454261964	0.0027518944073
0.002290546313	0.001796228026	0.001548432966	0.002267288429	0.000636277247	8.24675e-05	0.00017653425	6.688892e-05	0.001767762613	0.004025302303	0.0034335373757
0.002130654682	0.00210436759	0.001541800544	0.002435271819	0.000479644367	2.6233762e-05	0.00062198355	3.199999e-05	0.00128201654	0.004205412368	0.0036309814941
0.001381162606	0.002321081412	5.2961658e-05	0.002939167361	4.8265553e-05	3.497834e-05	3.891533e-05	1.244445e-05	0.000939201895	0.003506092851	0.003270162675
0.001008223505	0.001283654789	0.000167909384	0.002934800775	0.000952112971	0.000229566944	0.001057936654	0.0008477782	0.00072431106	0.002787179757	0.0025256499248
0.000719487461	0.00100820793	0.00036329848	0.00191981282	0.00034906202	1.4069252e-05	0.000388359928	0.00025711141	0.00021672941	0.002229442947	0.0014322924515
0.00063719424	0.001067147867	0.000278675984	0.00124412228	5.5570643e-05	1.142856e-05	7.6296244e-05	1.422222e-05	0.000516027429	0.002206667599	0.0017523052275
0.001864108615	0.001214067004	0.002255516504	0.003145922826	0.000468384101	0.000817315282	0.000185264528	4.555556e-05	0.001099440718	0.003250858377	0.0029685696569
0.001825857394	0.001221470815	0.00180705018	0.002064579244	0.000336644049	0.000664068636	0.000123015786	2.844444e-05	0.000826036203	0.002741388974	0.0022857323613
0.001661095473	0.000507748144	0.002245980436	0.001569488329	0.000430350203	0.000959219925	0.000106904728	3.044445e-05	0.000592883077	0.002958346176	0.0024823854991
0.002222481076	0.001516965464	0.00238664302	0.002750396588	0.00037829958	0.000471168388	0.00041013189	5.33333e-06	0.000406895176	0.002477157728	0.0020645867064
0.002277448343	0.001642183321	0.001309279624	0.002856293528	0.000481531083	0.000809523052	0.000282618876	1.955555e-05	0.000397537456	0.002884688375	0.002284142587
0.004283899564	0.002034714527	0.000939709648	0.004422548563	0.001061457903	0.000784328273	0.001012169706	2.488888e-05	0.001585727869	0.003977550492	0.0035225655758
0.003773888868	0.000893197762	0.002051871298	0.00422969337	0.000129853114	7.619043e-05	0.000110899398	1.777778e-05	0.001003439712	0.004279832768	0.0034865760493
0.002596021373	0.00083034604	0.001521406174	0.003066148592	6.2468944e-05	5.818179e-05	3.6534366e-05	3.55556e-06	0.000887185463	0.003600161629	0.0029046876813
0.000757961576	0.000704919561	0.000538827012	0.001541357467	0.000112717472	0.000106709851	8.201052e-05	3.2e-05	0.000718912675	0.002099777754	0.0018852475513
0.001862906438	0.001475791279	0.001306015806	0.002456613422	0.000255282517	0.00020926388	0.000238968106	3.377777e-05	0.001157031431	0.00325802377	0.0028529391662
0.002197409652	0.001188527387	0.001339454394	0.001713671619	0.000137079169	8.432905e-05	0.000122671868	2.488892e-05	0.000602576156	0.002507268329	0.0016230178859
0.000977034841	0.000687884371	0.000565656478	0.001362979776	0.000198497145	5.1125541e-05	0.00028529077	2.733334e-05	0.000544663038	0.001679771127	0.0013926388139
0.001243775928	5.3471227e-05	0.001097340682	0.001964547254	5.1452043e-05	4.051946e-05	4.1243362e-05	3.733335e-05	0.000803455922	0.002587140918	0.0021439481317
0.00040248117	0.00021898825	0.000512078866	0.002133573911	0.000110791016	0.000125584331	8.4470878e-05	5.333332e-05	0.000986116264	0.003163543805	0.0027990986179
0.000467429396	0.000449977058	0.000480662038	0.001147660941	0.001599886983	0.000905583595	0.000875555	9.666666e-05	0.001132330547	0.001795041618	0.0014122997791
8.5215085e-05	0.000130689444	4.329849e-05	0.001233819942	0.001406294385	0.00010008649	0.000805264202	7.33333e-06	0.000595826614	0.001883940297	0.001428018292
0.001765856357	0.000726458675	0.001583205898	0.002134807312	0.000185214748	0.00015359308	9.415339e-05	1.066666e-05	0.000873485863	0.002578560741	0.0020674601749
0.002129574665	0.001017562253	0.002339850496	0.002310675722	0.000276350429	0.00010077915	0.000212486752	0.00011066662	0.000837476187	0.002731331189	0.0019241469038
0.000416576758	0.000192574737	0.00034915234	0.002590760362	0.000240881481	2.805193e-05	0.00045238054	2.133332e-05	0.000670166338	0.002675626932	0.0019140820777
0.000438478282	0.000429057829	0.000226446118	0.001902142459	0.000169627205	0.000101212081	0.000142486656	3.733331e-05	0.000408810155	0.001893845573	0.0011872134614
3.5594708e-05	2.905745e-05	3.718931e-05	0.003254034131	0.000326632861	0.000177186261	0.000309788084	8.555553e-05	0.000736858108	0.003272995425	0.0021307457648
2.4589183e-05	5.977008e-06	3.6898952e-05	0.002310106603	0.000465187249	0.00012277046	0.00070589883	1.97778e-05	0.000514687666	0.00242474781	0.0014771487603
8.3223797e-05	0.000139333641	3.313589e-05	0.001776544455	0.000945894622	0.000154934943	0.001710421728	3.55556e-06	0.000303341247	0.002078104634	0.0010731654816
0.001681620906	0.001480137328	6.6387918e-05	0.002086295915	0.000308198034	2.8614704e-05	0.000431084376	0.00012466667	0.000160756039	0.001917163014	0.0010668671444
0.001611551786	0.002825148715	4.9337964e-05	0.001983370995	0.00017123173	3.389611e-05	0.000192989326	1.599999e-05	0.000162693918	0.00251231626	0.0010163903763
0.001611899069	0.002470322474	0.000210058022	0.002290946736	0.000146406876	4.887447e-05	0.000169708898	0	0.000316396737	0.002655299194	0.0013263099989
0.001849218341	0.002054851437	0.000457189216	0.001384300449	8.2728835e-05	5.064931e-06	0.00010338621	0	0.000164007464	0.002139845115	0.0008308068342
0.000933114789	0.00100905793	0.000447502948	0.001035244575	4.148589e-05	1.55844e-05	5.4153406e-05	0	0.000126234063	0.001181192024	0.0006067404883
0.001008036447	0.001175471667	0.000102078974	0.000883734258	4.8158227e-05	1.56277e-05	6.9973482e-05	0	0.000133066543	0.001244521702	0.0005471235743
0.003741886717	0.002610668144	0.000893983864	0.003912931207	6.0350284e-05	2.9264044e-05	6.4497336e-05	2.666665e-05	0.000670515151	0.004397032626	0.0025553925119
0.003068614841	0.002939564132	0.001728886214	0.002773064664	0.000159468991	0.00011883105	0.00016505279	2.666665e-05	0.000501924741	0.003547660515	0.001786512665
0.001312456593	0.001258920077	0.00104358949	0.001778092789	0.00026529388	0.000173246655	0.000269735248	0.0001055555	0.000420492373	0.001858087571	0.001234297825
0.002442182876	0.002497472407	0.002234075174	0.00319562445	0.000288937908	0.000181991161	0.00021793634	0.00010533327	0.000649542371	0.003205707446	0.0022378044331
0.000757056178	0.001588847654	6.3914048e-05	0.002645513215	0.000456446232	0.00017142841	0.000644629002	2.133334e-05	0.000625968237	0.002996452747	0.0021510648802
0.00066077378	0.001131010076	0.00027734033	0.001816002966	0.000350056449	0.000110822406	0.00051280378	3.733331e-05	0.000409696217	0.002006185598	0.0014238517271
2.2910785e-05	2.691955e-05	2.033681e-05	2.5455531e-05	2.306216e-05	3.393936e-05	1.4867732e-05	5.33333e-06	2.738689e-05	2.7913496e-05	2.860153e-05
0.000269820032	0.000277448381	0.000213948956	0.000262254499	3.0960442e-05	4.15584e-06	5.5793606e-05	4.66667e-06	4.568878e-05	0.00022068243	0.0001569514549
0.000173184445	0.000329677993	5.1045316e-05	0.000350897478	0.00018506215	0.000149610462	0.00019701041	3.399998e-05	0.000146226179	0.000454175342	0.0003235937913
0.000722886504	0.001120550489	0.000406132292	0.001979794455	0.000559508329	8.6536719e-05	0.001003782104	0.00014866658	0.000422703946	0.002259672551	0.0016390983418
0.000193681306	0.000352850253	4.1951206e-05	0.001572927962	0.000321785389	0.000219696754	0.000327566006	0.00024733324	0.000630950364	0.002076031451	0.0018023006472
0.000754586215	0.001477861675	7.1556318e-05	0.001450654445	0.00065193206	0.000374977987	0.000828465508	0.00027199983	0.000777526302	0.002277617135	0.0019810420466
0.000797018119	0.001584089934	7.5330994e-05	0.001990479669	0.000891362516	7.8657939e-05	0.00075246034	0.00195222101	0.001839522046	0.002851425731	0.002930613198
0.000103071256	5.6091952e-05	0.000111881502	0.00141316149	0.00058579693	0.00025298676	0.000688995182	0.00071999955	0.001171771813	0.003220421721	0.0031073315245
5.5676878e-05	4.1724161e-05	2.5435544e-05	0.000648707959	0.000197480156	0.00015532452	0.000205714336	0.0002133332	0.000459784777	0.001474856443	0.0014003778807
0.000279272356	0.000279839112	0.000229419314	0.001358266753	0.000236259836	0.000211385077	0.000244867714	0.00025399989	0.000776471947	0.002821915049	0.0026499705211
8.8090797e-05	6.2896564e-05	5.3519154e-05	0.000830699598	0.000335395362	0.000278354703	0.00035478839	0.00035422202	0.00055801695	0.00190304513	0.0018103446823
0.00018665886	0.000162367789	0.000175992986	0.000820571075	6.890397e-05	5.857137e-05	7.865075e-05	2.666665e-05	0.000223901609	0.001602858988	0.0014647941889
7.0895953e-05	4.7885059e-05	7.2218352e-05	0.000278954608	6.445765e-05	5.679648e-05	6.9338582e-05	1.599999e-05	8.6020329e-05	0.000569273643	0.0005120705342
0.000365684745	5.809206e-05	1.7816484e-05	0.000738059545	8.3576317e-05	7.7922e-05	8.753965e-05	5.33333e-06	0.000172332367	0.001146534696	0.0010182267603
0.004151908753	0.001168899552	0.000258106778	0.002926814735	0.000262655381	0.00015835482	0.000218544982	0.00010111118	0.000434236219	0.004880153357	0.0027474142311
0.001205797971	0.000652943109	0.000179756078	0.000991004121	0.000169621451	0.000137142761	0.000164656	6.555559e-05	0.000191404424	0.001510012424	0.001181133052
0.002165206454	0.001552528064	5.3890824e-05	0.001452957719	3.4135594e-05	1.874457e-05	4.6005254e-05	2.622224e-05	0.000213258274	0.002399753403	0.0017937576229
0.002363985446	0.001424481916	0.000534169724	0.001413833128	0.000118231693	0.00011696958	5.9021136e-05	0.00012888903	0.000253616877	0.002697943835	0.0019325275654
0.002524208504	0.001564251987	0.000207073206	0.001541699064	7.764411e-05	1.870128e-05	6.2619042e-05	8.533344e-05	0.000287106048	0.003037819555	0.0021556825853
0.001414072164	0.000856505425	4.9976762e-05	0.00146803859	0.00021801702	9.09091e-07	0.000185449662	6.933339e-05	0.000461416228	0.002666488249	0.0021944420248
0.001578226761	0.001286527495	7.7247382e-05	0.000940966187	0.000180779754	4.3549761e-05	0.000172777756	3.222221e-05	0.000245624736	0.001634187808	0.0012349437667
0.001063677405	0.000813448091	0.000524796722	0.000751794923	0.000246593332	0.000187705635	0.000229179882	0.00015511118	0.000274567007	0.001173204997	0.0008106413624
0.002037547644	0.001101607716	0.000244610932	0.00116636147	0.000369412583	0.000269740354	0.000316402086	0.00016288903	0.000389578434	0.002252633906	0.0013010292408
0.001786412828	0.001150159124	0.000196155574	0.001516011335	0.00026540688	0.000120389574	0.000235820082	0.00019733344	0.000400692136	0.002241886979	0.0020565941125
0.001054698934	0.000650274732	4.550522e-05	0.000824719835	2.7440676e-05	0	3.1481456e-05	1.888891e-05	8.8852171e-05	0.001322997501	0.0011065115304
0.001687629667	0.000620826928	0.00022464571	0.001115275274	9.1593251e-05	8.0129818e-05	9.1216922e-05	7.933337e-05	0.000147458707	0.001682998056	0.001195163292
0.001539456717	0.000657010323	1.9314742e-05	0.001712631582	2.3757067e-05	7.61904e-06	1.9074062e-05	2.666667e-05	9.4454013e-05	0.001697395056	0.0012762859989
0.002623314541	0.000434964779	5.1242718e-05	0.002738216629	3.9627129e-05	2.5194781e-05	5.0026418e-05	1.622224e-05	6.845465e-05	0.002721232496	0.0017821246865
0.002067633825	9.4574727e-05	0.000107723566	0.002184692568	1.0762714e-05	1.0216444e-05	1.1772478e-05	5.33333e-06	6.6190123e-05	0.001979959852	0.0013708794645
0.000189800501	0.000101793118	9.687574e-05	0.000561975464	1.748588e-05	1.4502153e-05	1.8412692e-05	1.466667e-05	7.2382324e-05	0.000883529846	0.000766842541
6.3399825e-05	5.0528726e-05	6.2613228e-05	0.000900815357	1.7355931e-05	4.54545e-06	1.5158718e-05	5.33333e-06	0.000111451284	0.001733274218	0.0015408248633
7.5911609e-05	2.9586207e-05	7.2961666e-05	0.000990648504	3.1271199e-05	2.705626e-05	3.1111094e-05	5.33333e-06	0.000121678033	0.001925803673	0.0016974404804
0.000952258072	0.000551907385	0.000144308942	0.001394361432	7.801133e-05	4.8528092e-05	7.8597866e-05	7.200001e-05	0.000205520764	0.002727905609	0.0022806292788
0.000555160721	0.000352183534	9.9686422e-05	0.000718547984	6.6768409e-05	3.2337635e-05	7.6560854e-05	5.488887e-05	0.000108285795	0.001346415671	0.0010117397846
0.001110763232	0.001081424645	7.4715468e-05	0.000907822683	8.0598933e-05	3.606057e-05	6.6031728e-05	0.00014555552	0.000110622243	0.001521844874	0.0011687256114
0.000338747961	0.000267839026	3.8223004e-05	0.000866380858	2.0005669e-05	9.653673e-06	2.394179e-05	2.199999e-05	8.5964357e-05	0.001389420411	0.0011486700985
0.000898885247	0.000600275335	9.2648084e-05	0.000954430259	4.7553706e-05	3.1125521e-05	5.621689e-05	4.11111e-05	0.000118375701	0.001579229982	0.0012563381126
0.00173775412	0.001150918696	0.000170998832	0.001836157033	0.000141875733	4.536792e-05	0.000162116376	5.466664e-05	0.000271357331	0.003165258122	0.0024203530408
0.00139565296	0.000459839858	1.4448324e-05	0.000656246653	3.9180834e-05	1.419912e-05	5.6164e-05	5.33333e-06	7.0939904e-05	0.00163421197	0.0008901789323
0.001649862353	0.000715448051	0.000158153308	0.001602118302	0.000175949185	3.6969671e-05	0.000185370398	2.133332e-05	0.000246627572	0.002614595836	0.0017534027116
0.000482096677	0.000341769594	9.0139368e-05	0.000900711766	0.00012166104	1.0129862e-05	0.00013417992	3.55556e-06	0.000159394609	0.001115285523	0.0009313324403
0.000613423232	0.000580528726	0.00052994193	0.000894914002	0.000106039594	1.9004313e-05	0.00012452386	2.733334e-05	0.000192371381	0.000948655913	0.000811482536
0.000279808216	0.000207839042	0.000176422754	0.000550369645	0.000113282485	1.5108211e-05	0.000121269906	0	0.000138821243	0.000805697385	0.0006463909681
0.00088212004	0.000603861373	9.6655068e-05	0.000955620058	0.000158943535	1.1818175e-05	0.000177592602	2.466666e-05	0.000193828687	0.001510112313	0.0011749307044
0.001459388805	0.000470206335	0.000260789984	0.00146906176	0.000134898293	9.999991e-06	0.000149285746	7.33333e-06	0.000158667405	0.001661853537	0.0011864281681
0.000512895207	0.000273310835	0.000108838552	0.00175319344	0.00023081359	1.7532461e-05	0.000249762022	5.33333e-06	0.00032494646	0.00234197989	0.0019763032665
0.001775797985	0.000951746681	0.000546538916	0.002145274912	0.000184824955	0.000159870045	0.000165608428	8.155558e-05	0.000298830197	0.001967387817	0.0015481757931
0.001268395956	0.000715448175	0.000268176638	0.002086837063	0.000308971831	0.000237662184	0.000297724834	8.000003e-05	0.000310143814	0.002293746672	0.0017953926114
0.000444013985	0.000158046178	0.000167514554	0.000721378728	0.000354954835	0.000300000003	0.000281957634	0.00018155569	0.000356218169	0.000636050047	0.0006677647571
0.000313544674	0.000273011693	0.000173240462	0.000614153177	0.000288858799	0.000198138332	0.000283650668	3.222222e-05	0.000260503469	0.000511915248	0.0005398101932
0.000531220595	0.00073202303	0.000293832786	0.000872946337	0.000384468967	0.000332857064	0.000388624156	0.00019822235	0.000353208517	0.000919071164	0.0007198940676
0.000502820884	0.000612068938	0.000379907104	0.001515565429	0.000136672347	9.718605e-05	0.000127380866	1.266666e-05	0.00027361389	0.001999042271	0.0016882777397
0.000200590706	0.00029997696	9.4936142e-05	0.000483288621	8.0254274e-05	1.5108211e-05	7.4629582e-05	1.799999e-05	9.7569657e-05	0.00052970846	0.000441304073
0.000971706072	0.000888643902	0.00010689902	0.000640620921	8.6655441e-05	4.5108228e-05	9.7857112e-05	5.977781e-05	9.0249666e-05	0.0008878482	0.0004553875585
0.000634425038	0.000570643852	0.000139047602	0.000531258598	4.227124e-05	1.56277e-05	5.5290972e-05	1.888889e-05	7.8021157e-05	0.00066214061	0.0004395912522
0.001450520339	0.000784184831	2.5005792e-05	0.001583699073	3.6706253e-05	9.09091e-07	4.576716e-05	0	5.9011049e-05	0.001447056865	0.0010576616793
0.00070149478	0.000781310408	0.000191161512	0.000762924907	5.5028241e-05	3.549782e-06	6.1058152e-05	0	9.440312e-05	0.000893492444	0.0007533588949
0.000806314621	0.000787356517	0.0007181884	0.000973277707	9.9706205e-05	3.904762e-05	0.00010396821	5.155556e-05	0.000133804756	0.00097047148	0.0007651450278
0.001312785621	0.001068667086	0.000612299574	0.001483898722	0.000117480212	2.7835471e-05	0.000117830618	3.088891e-05	0.000171315496	0.001204070773	0.0009842462985
0.000553063298	0.000446391062	0.00025864118	0.000644776967	9.4870055e-05	3.1038935e-05	0.000100687772	4.066666e-05	0.000121358463	0.000556380747	0.0004608708643
0.001119553958	0.001139080915	0.000838490302	0.001417564908	0.000105853078	4.255407e-05	0.000116454992	4.733331e-05	0.000164833603	0.001090476174	0.0009619415069
0.001437007118	0.001026460329	0.000201161432	0.001226148133	7.6305136e-05	1.9610374e-05	9.746026e-05	2.422224e-05	0.000101513327	0.001363560522	0.0008315132419
0.001398525118	0.000895540911	7.6596964e-05	0.001629160751	0.000119881389	7.8658051e-05	0.000134761916	8.88889e-06	0.00014345015	0.001773894711	0.0013741089153
0.002196585159	0.002129379498	0.000149419254	0.002231259713	0.000165141262	2.744586e-05	0.00016235439	4.155554e-05	0.000303598862	0.003043811854	0.0024225910022
0.000561033099	0.000667379358	2.8745632e-05	0.000603754099	4.6237272e-05	8.31168e-06	3.941796e-05	1.111112e-05	9.3154481e-05	0.000776414124	0.000665740734
0.001518239616	0.001414345772	9.0824604e-05	0.002331620692	0.000142841806	8.31168e-06	0.000151587192	2.333332e-05	0.000230575229	0.00248921844	0.0019503677583
0.00092937813	0.000996851149	6.1579572e-05	0.001100325889	0.000137299439	2.5194794e-05	0.000143333256	9.86667e-05	0.000157688513	0.001205237746	0.0008230750228
0.000797820719	0.000346782054	5.7770026e-05	0.000809127347	0.000123864424	2.0865784e-05	0.000119047584	8.266668e-05	0.000155687703	0.000656475562	0.0005033974116
0.001630633729	0.000774644257	0.000258362448	0.001502000233	0.000242372852	3.4891762e-05	0.000175793506	0.00033044457	0.000348811225	0.001296742548	0.0009573373441
0.001406241137	0.001617585501	0.000245040696	0.000914353081	0.000165830524	3.2510793e-05	0.000177301484	4.644445e-05	0.000238210885	0.001010771026	0.0005949940783
0.001093514163	0.001015309523	6.2160324e-05	0.000837548686	7.6706214e-05	2.493504e-05	6.2698376e-05	2e-06	0.00012388265	0.000821108882	0.00051280707
0.001350774964	0.000954689929	0.000212253244	0.00147508601	0.000196559311	3.8354942e-05	0.000195290824	3.4e-05	0.00027641983	0.001060333941	0.0009108527509
0.001207238228	0.001158322041	0.000179686416	0.001078858968	0.00024043514	4.5497795e-05	0.000322169202	4.000001e-05	0.000205227182	0.001041890675	0.0007372919232
0.000864496331	0.00112747041	0.000184854754	0.001486557612	0.000165757183	4.9264024e-05	0.000224259134	3.599999e-05	0.000184664778	0.000729511855	0.0009008644945
0.000513283044	0.000715539733	0.00032119618	0.000899638612	0.000104469	6.2683991e-05	0.000119841216	9.133337e-05	0.000117753397	0.000449676181	0.0005267041869
0.000549222188	0.000848114209	0.000265876786	0.001076765781	9.4785347e-05	4.0216413e-05	0.00012817453	2.555557e-05	0.000123264344	0.000448820301	0.0006168731175
8.9812298e-05	0.000118712568	6.2160262e-05	0.000114188763	1.694916e-05	6.363632e-06	1.9603166e-05	7.55556e-06	1.6548783e-05	7.3668751e-05	6.78642179e-05
0.000664112544	0.001089700678	0.000140987214	0.001597655573	7.3452035e-05	2.9870108e-05	9.8015822e-05	1.111112e-05	0.000130891934	0.000524240133	0.0008821248625
0.000909628584	0.001085792525	0.000628908176	0.001283042341	8.4028264e-05	2.103896e-05	0.000114417938	8.88889e-06	0.000344403216	0.000773763501	0.0008902725543
0.001108553344	0.001331677456	0.000592636558	0.001219983604	0.000245050925	0.000188225043	0.000228439062	0.00019755564	0.000341727044	0.000914711989	0.0008557115931
0.001371213093	0.001380896281	0.000556991758	0.001462763526	0.000155073474	3.0865782e-05	0.000203068726	5.400002e-05	0.000150160796	0.001242979483	0.0009229171844
0.000728028367	0.000736643772	9.4541248e-05	0.000950095868	0.000193107394	8.6709873e-05	0.000176984136	5.311112e-05	0.000204330256	0.000958933493	0.0007987030772
0.000381443652	0.000407034601	0.000342868744	0.000471398059	0.000444152635	0.000241168892	0.000412195818	0.00018644454	0.000473454291	0.000623226963	0.0006253539456
0.000421220704	0.00047441394	0.000339825826	0.000687433616	0.00033118088	7.2727211e-05	0.000318836176	5.622226e-05	0.000387615616	0.001007634702	0.0009308411128
0.000127820867	0.000153885124	9.3275266e-05	0.000180410375	0.000203412467	0.00019047622	0.000194735442	0.00019711122	0.000178357807	0.000226573012	0.0002180384429
0.00010630674	9.4229914e-05	0.000112926874	0.000125674419	0.000115446349	5.8051937e-05	0.000108148158	6.599999e-05	0.000108467701	0.000181193623	0.0001664080826
0.000151322402	0.00012321842	0.000161997724	0.000236341959	0.000144344688	4.9610394e-05	0.00014497362	4.466664e-05	0.000131267634	0.000386607651	0.0003421898094
0.000137687799	0.000133908065	0.00013895477	0.000367469155	0.000163152594	4.064932e-05	0.000161560914	2.488888e-05	0.000170607329	0.000595714783	0.0005518813729
6.2331779e-05	9.0321882e-05	2.4959368e-05	0.000212306432	0.000107101714	5.9696981e-05	0.000104391556	5.377779e-05	0.000114798713	0.00030804183	0.0003024131545
0.000192711256	0.000159494248	0.000195180068	0.00020996443	0.000145418117	4.5584395e-05	0.000132883668	6.28889e-05	0.000140031951	0.000284177669	0.0002437452087
3.4534449e-05	2.8022999e-05	3.6631828e-05	3.9797529e-05	4.9045217e-05	2.008656e-05	5.343916e-05	1.666668e-05	3.5848553e-05	6.4362714e-05	5.29956016e-05
0.000251967886	0.000237425253	0.00026149823	0.000324697713	0.000118621511	2.3679637e-05	0.000100317506	1.444445e-05	0.000147507736	0.000406755699	0.0003732339632
0.000115422557	7.7080428e-05	0.00013836239	0.000249162802	0.000130898355	4.0173126e-05	0.000127619088	2.955556e-05	0.000130379559	0.000462189378	0.0004153758695
0.000230223016	0.000126620698	0.000282915244	0.000486487035	0.000157694967	1.9004314e-05	0.00015457678	6.444445e-05	0.000164215342	0.000868039352	0.0007592527749
0.000100027413	5.8137944e-05	0.000119303136	0.00020346918	4.780793e-05	9.999993e-06	3.3359808e-05	1.866666e-05	7.2657052e-05	0.000351257162	0.0003164320675
0.000199182374	0.000167954066	0.0002181998	0.000298815349	0.000273655419	0.000157229358	0.0002799736	0.00014533336	0.000227214074	0.000518234993	0.0004594484846
3.0465567e-05	3.4229884e-05	2.759583e-05	4.6905607e-05	1.6451976e-05	1.220778e-05	1.7698412e-05	5.55556e-06	1.8566579e-05	4.6383298e-05	3.4518513e-05
0.000340414718	0.000366045898	0.00029926824	0.000458891927	0.000187920983	0.000101515074	0.000179841302	0.00012600007	0.000210403561	0.000479683136	0.0003559401442
0.001693732357	0.001805793243	0.001617886074	0.001899447444	0.001579424228	0.00151718671	0.00159084691	0.00155088964	0.001446821549	0.001968299697	0.001733634256
0.00018636518	0.00029259735	7.8130088e-05	0.000577978091	0.000192440736	5.2986964e-05	0.000184047672	4.600001e-05	0.000180504411	0.000561354308	0.0004260683019
0.000397793332	0.000488298601	0.000316666704	0.000618667583	0.00043580234	0.000207489115	0.000437275264	0.00023044451	0.00039393263	0.001023972843	0.0009088130686
0.000279358472	0.000331103446	0.000236202172	0.000319893268	0.000203841865	0.000198614566	0.000161031772	0.000166889	0.000198098154	0.00035564649	0.0003255340327
0.000177010955	0.000168919523	0.000177886154	0.000177887838	0.000113282487	0.000107272722	0.000106613766	0.00012111115	0.000128023212	0.000207817523	0.0001815487979
2.6373245e-05	4.1241342e-05	1.4459934e-05	5.1709986e-05	3.5768376e-05	2.3506471e-05	3.2989412e-05	1.488889e-05	3.1631192e-05	7.979874e-05	7.61704666e-05
0.00012291469	0.000128620663	0.000107200962	0.000268746922	0.000108491545	1.025973e-05	0.000111137616	2e-06	0.000115695715	0.000433185305	0.000392176286
0.000167316124	0.00022579302	0.000106945436	0.000298421362	0.000181333362	5.9350659e-05	0.000152963002	5.844444e-05	0.000194297229	0.000462516765	0.0004350350668
0.000356459221	0.000414850431	0.000298176628	0.00037087555	0.000293808001	0.000141168732	0.00028730165	0.00019133346	0.000284800759	0.000534590557	0.0004684993996
0.000723384201	0.000855701252	0.000586225322	0.00079211773	0.0004939775	0.000455497977	0.000408174574	0.00059800026	0.000506146293	0.000707128111	0.0006728850261
0.000132754386	0.000118183915	0.00013817654	0.000207726378	0.000194740176	9.082246e-05	0.00017608469	8.822225e-05	0.000198970124	0.000295437197	0.0003002074535
0.000152769963	0.000155264388	0.000126271804	0.000261783848	0.000211598938	3.1731585e-05	0.000222407498	6.600002e-05	0.000199789224	0.000442365298	0.0004016518824
0.000385054804	0.0004005288	0.00037225314	0.000415896049	0.000241751526	0.000184026023	0.000206666732	0.00034644464	0.000249332759	0.000379736281	0.0003512748323
0.000151232369	0.000170827628	0.000111707388	0.00017513272	0.000127107379	0.000121298701	0.000106666664	0.00012222229	0.000143448207	0.000185208197	0.0001851383822
0.000237769996	0.000228781596	0.000216608542	0.000272746902	0.000237480317	0.000126233723	0.000250555596	0.00013044447	0.000217789476	0.00035702756	0.0003207156668
0.000339405396	0.000238919577	0.000391509888	0.000422257155	0.000275146952	0.000248658016	0.000236931194	0.00022866678	0.000254990544	0.000647331646	0.0005546772794
0.000655927234	0.000735425216	0.000535377488	0.000725474631	0.00022046335	7.333336e-05	0.00029367735	0.00012955559	0.000275744742	0.000726033862	0.0006333398587
0.000101733183	6.2804617e-05	0.000126492466	0.000286973948	0.00011416952	1.5670982e-05	0.000102751378	7.55556e-06	0.000135896506	0.000507461136	0.0004788502772
0.000147730834	0.000138574673	0.000140232262	0.000238924701	0.000212593296	8.3246683e-05	0.000172592698	4.57778e-05	0.000220796128	0.000340359755	0.0003473336189
0.000132691733	0.000120965544	0.000128269462	0.000185288659	0.000106452021	5.33333e-05	9.4285724e-05	4.711114e-05	0.000108301859	0.000290414054	0.0002517805988
0.000187813072	0.000192206891	0.000181556358	0.000241770208	9.8429391e-05	6.9437191e-05	7.0608498e-05	4.955558e-05	0.000116220143	0.000310399047	0.0002756468088
6.6369325e-05	6.8551711e-05	6.529616e-05	7.4041042e-05	5.160452e-05	5.0606054e-05	4.1428548e-05	5.266669e-05	4.9973048e-05	8.8519541e-05	7.93824793e-05
0.000158118169	0.000166804659	0.000150000004	0.000163603273	8.4163877e-05	8.5584411e-05	7.264549e-05	9.022224e-05	9.2279503e-05	0.000135588681	0.0001258837599
5.3118137e-05	5.8919578e-05	4.9082482e-05	8.3803012e-05	4.6762731e-05	6.79653e-06	4.925929e-05	2.355556e-05	4.5452e-05	9.9798777e-05	9.36470843e-05
3.6122857e-05	3.6666657e-05	3.6329862e-05	3.889469e-05	1.3932213e-05	1.545456e-05	1.1666666e-05	1.111112e-05	2.1427442e-05	3.0912554e-05	3.0708309e-05
0.000476467109	0.000519540467	0.00044674793	0.000450041098	0.00018655934	0.000102640695	0.000180079336	0.00011711112	0.000184350187	0.000465702123	0.0003687676276
0.001058215937	0.001164436949	0.000986817552	0.001013699099	0.000405220366	0.000282510884	0.000397010616	0.00028022232	0.00039713618	0.001014159053	0.0008076009091
8.8067259e-05	0.000100597707	7.7770012e-05	9.4144996e-05	4.1807911e-05	2.987014e-05	3.481483e-05	2.622222e-05	4.8154022e-05	8.5843171e-05	7.99973063e-05
2.1604066e-05	3.1471254e-05	1.283392e-05	2.1102593e-05	3.1242942e-05	0	4.015876e-05	0	2.0728206e-05	4.0673144e-05	3.06715899e-05
2.00313e-06	1.28736e-06	2.50871e-06	1.70725e-06	9.66102e-07	9.09091e-07	0	3.55556e-06	6.84247e-07	1.53944e-06	1.08007e-06
4.1600147e-05	5.425282e-05	3.1300822e-05	4.3149081e-05	1.2666676e-05	0	1.8650802e-05	1.177779e-05	7.078202e-06	4.5550538e-05	3.19626803e-05
4.1146306e-05	4.2804565e-05	3.6782824e-05	5.2005466e-05	4.7333337e-05	2.8398271e-05	4.2910048e-05	1.955556e-05	4.8575558e-05	9.0799216e-05	8.29055439e-05
8.0125205e-05	7.9586216e-05	7.946577e-05	9.1091669e-05	4.682487e-05	4.2034594e-05	4.7222204e-05	4.355559e-05	3.7318952e-05	8.0212794e-05	6.73614811e-05
0.000286877952	0.000295149564	0.000277247392	0.000292645716	0.000270084839	0.000268917969	0.00027105824	0.00024911125	0.000272590131	0.000293878104	0.0002899722046
2.2441318e-05	2.924139e-05	1.551684e-05	2.1803006e-05	1.551413e-05	1.5541131e-05	1.719577e-05	7.33333e-06	1.1696132e-05	2.5396701e-05	1.91112093e-05
3.4730039e-05	2.1218401e-05	3.7514518e-05	6.9321455e-05	5.4310751e-05	1.6406911e-05	4.703704e-05	2.222222e-05	5.0386583e-05	0.000132162851	0.0001175805603
6.8536779e-05	6.5402304e-05	7.0975628e-05	0.000127477397	9.6226017e-05	7.792204e-06	8.510587e-05	2e-06	0.00010748676	0.000182278551	0.0001869773499
0.000104620515	0.000112160931	9.8652736e-05	0.000121671688	7.4107391e-05	6.0346293e-05	8.3492054e-05	5.000003e-05	5.3209447e-05	0.000114700435	9.73224196e-05
6.9777028e-05	8.2068957e-05	5.9686414e-05	0.000116270873	0.000103005686	3.9437208e-05	0.000101746044	4.644448e-05	9.7835374e-05	0.000189628732	0.0001757082871
7.1244166e-05	9.3517214e-05	5.3797908e-05	9.7663497e-05	6.2282509e-05	4.4588733e-05	7.320104e-05	3.800001e-05	6.0930979e-05	0.000101064058	9.82958193e-05
7.719096e-06	8.413797e-06	7.37515e-06	1.3165527e-05	7.52543e-06	1.7316e-06	8.333336e-06	2e-06	5.611826e-06	1.4606757e-05	1.3382799e-05
2.0946799e-05	2.6252887e-05	1.6236934e-05	4.2894682e-05	9.71751e-06	5.19481e-06	9.84127e-06	3.55556e-06	1.19968e-05	6.6183203e-05	5.63381869e-05
0	0	0	0	0	0	0	0	0	0	0
1.365415e-06	1.954027e-06	9.5238e-07	2.32558e-07	1.322033e-06	9.09091e-07	7.14286e-07	4e-06	5.57387e-07	1.34513e-06	4.35505e-07
1.1193278e-05	6.73563e-06	1.375145e-05	7.794807e-06	6.361582e-06	5.2381e-06	3.49206e-06	1e-05	4.510042e-06	9.205412e-06	5.7724655e-06
0.000128517204	0.000141241392	0.00011806042	0.0001638331	8.3638429e-05	4.4415563e-05	6.8968266e-05	4.377779e-05	9.8814293e-05	0.000200688195	0.0001851896896
0	0	0	7.28865e-06	1.26554e-06	0	2.53968e-06	0	1.249626e-06	1.5581771e-05	1.347903e-05
0.000118489827	0.000145586158	9.852496e-05	0.000117067002	5.3717524e-05	1.6450201e-05	5.5449762e-05	4.933335e-05	6.4441117e-05	0.000129988426	0.0001112357919
4.50704e-06	5.14943e-06	3.71661e-06	9.93981e-06	0	0	0	0	2.79692e-07	4.66343e-06	6.60291e-06
6.7499997e-05	6.2436792e-05	7.0743336e-05	0.000170262636	8.8638448e-05	2.9393912e-05	7.9259268e-05	1.822223e-05	9.9331739e-05	0.000262916977	0.0002553998981
5.246479e-06	4.390807e-06	5.946572e-06	1.0519837e-05	4.711863e-06	1.7316e-06	2.698416e-06	0	6.490856e-06	1.028106e-05	1.278113e-05
0	0	0	0	0	0	0	0	0	0	0
2.8587617e-05	2.7586187e-05	1.457608e-05	3.3135431e-05	3.279098e-05	1.277055e-05	3.1719582e-05	1.422222e-05	2.4657873e-05	5.8303267e-05	4.79465179e-05
9.4401436e-05	0.000133333374	6.114984e-05	9.1863158e-05	4.7937859e-05	3.2424212e-05	4.4523816e-05	2.644447e-05	5.7553696e-05	0.000104332632	9.18073063e-05
0.000163153286	0.000240390612	0.000101916368	0.000214818104	9.1271224e-05	2.255411e-05	9.902119e-05	1.577779e-05	8.493157e-05	0.000308014094	0.0002635979626
0.000564827725	0.000650919504	0.000481684082	0.000524454145	0.000356875823	0.000220173223	0.00036518527	0.0002135557	0.000345815586	0.000694421738	0.0005684001315
0.000244334769	0.000266482499	0.000189082504	0.00020987411	0.000136779712	4.8831162e-05	0.00012222227	5.422224e-05	0.000133391295	0.000356347458	0.0002823150605
0.000831627478	0.000959241542	0.00073538903	0.000767020535	0.000280384228	0.000142164473	0.000248835974	0.00019155563	0.000273270417	0.000770326227	0.0005961785708
7.4166561e-05	0.000123333193	3.4401876e-05	0.00012576744	6.9615832e-05	6.23376e-06	8.0767258e-05	1.488889e-05	5.7163082e-05	0.000238569247	0.0002027922778
0.00035742562	0.000422045867	0.000302218406	0.000388065707	0.000115502845	6.8831117e-05	0.000113544984	6.622228e-05	0.000162673031	0.000479646049	0.0004074047043
2.8681496e-05	5.4758557e-05	7.932634e-06	6.1195601e-05	2.3796617e-05	3.11688e-06	2.169314e-05	0	2.5430011e-05	0.000125448742	0.0001088457173
0.000226666582	0.000282597543	0.000171370478	0.000341351587	0.000111033946	1.8095224e-05	0.00012825401	6e-06	0.000102086688	0.000551844755	0.0004570194068
0.000254479663	0.000333540136	0.000183646922	0.000348757864	0.000160920943	0.000105714278	0.000152328074	0.00010555559	0.000205645838	0.00046189683	0.0004299740385
0.000120093784	0.0001921837	5.8606272e-05	0.000251767458	8.189833e-05	3.9913382e-05	6.619049e-05	2.755557e-05	0.000101604192	0.000472484348	0.0004221279488
0.000298317281	0.000526757854	0.000113008114	0.000528087633	0.000200107369	2.07792e-05	0.000195899612	2.088889e-05	0.000219664325	0.001001909404	0.0008863564039
0.000305050336	0.000575631308	7.8106856e-05	0.000925950724	0.000289395573	2.7099542e-05	0.000247407574	1.799999e-05	0.000346928244	0.001794017829	0.0016517241387
0.000294659685	0.000261999997	0.000298745624	0.000593559545	0.000228542448	5.4632006e-05	0.000194629728	7.711111e-05	0.000238328763	0.000909783711	0.0008167102014
0.000293661997	0.000290528734	0.000290174268	0.000469132743	0.000255813613	0.000125281418	0.000188095284	0.00021755569	0.000278590526	0.000674592882	0.0006185248618
8.7120492e-05	8.5540249e-05	7.2694526e-05	0.000202013658	0.000138288184	6.896103e-05	0.00011465612	6.26667e-05	0.000147084203	0.000340665088	0.0003246115539
4.338814e-06	6.482764e-06	4.7619e-07	2.5638869e-05	1.2508488e-05	1.0216444e-05	7.645498e-06	1.933334e-05	1.0679252e-05	4.8488316e-05	4.42591855e-05
4.0371675e-05	4.9425281e-05	3.3902432e-05	4.460737e-05	3.537853e-05	2.0909103e-05	3.2645498e-05	3.133335e-05	3.3859745e-05	4.4798756e-05	4.22370383e-05
4.0125212e-05	3.2873568e-05	4.0789778e-05	0.000102092998	0.000128807955	4.1168795e-05	0.000113359822	1.222223e-05	0.00012122466	0.000215830474	0.0002093009109
0.000716545283	0.000747195825	0.000700650382	0.000786582789	0.00014533901	7.3463131e-05	0.000132063518	8.444448e-05	0.000223194464	0.000793786804	0.000664539727
8.3309889e-05	8.8114905e-05	7.5226494e-05	7.0757879e-05	3.8819222e-05	3.891773e-05	3.732803e-05	4.46667e-05	3.8428754e-05	7.272149e-05	5.60704202e-05
6.1631469e-05	7.4988539e-05	5.2276416e-05	6.4207933e-05	6.3627156e-05	5.2467542e-05	6.7195754e-05	6.133332e-05	5.1611224e-05	6.9675003e-05	6.11368725e-05
5.9291865e-05	7.4643692e-05	4.6364694e-05	5.1053377e-05	4.4316391e-05	3.2813832e-05	4.4603152e-05	5.555556e-05	3.5539942e-05	5.8113584e-05	4.4108893e-05
3.68936e-06	4.73563e-06	2.9849e-06	7.179207e-06	1.0536734e-05	8.31168e-06	1.208995e-05	1.066668e-05	8.9212e-06	7.369883e-06	8.851905e-06
0	0	0	0	0	0	0	0	0	0	0
7.2969514e-05	6.0482772e-05	7.6236942e-05	7.5753754e-05	5.27627e-05	5.826841e-05	4.304233e-05	5.466668e-05	4.9792232e-05	9.5202405e-05	7.93913993e-05
4.8802799e-05	5.0459751e-05	4.6074354e-05	6.5110806e-05	4.5435058e-05	2.493504e-05	4.1825406e-05	2.244446e-05	4.234243e-05	8.192921e-05	6.23977676e-05
0.000544502897	0.00069268912	0.000396295052	0.001160727658	0.000475723371	6.6493448e-05	0.000480026664	9.155559e-05	0.000486115165	0.001217057578	0.0009633354067
0.00034421717	0.000549516543	0.00015614403	0.001015994381	0.000465435189	0.000290476127	0.000434709044	0.00027777785	0.000425766646	0.001157985096	0.0008007768607
0.000225359835	0.000293379068	0.000150615602	0.000483838458	0.00021790966	8.3116837e-05	0.000192619064	8.955555e-05	0.000242435294	0.000533018741	0.000435574895
0.000578255074	0.000709517039	0.000424971164	0.0008782408	0.000403830718	0.000262943522	0.00034880944	0.00023533339	0.000432827854	0.000831873748	0.0007673022335
0.00056080588	0.000621632126	0.00050533107	0.000696919276	0.000416474798	0.000327705913	0.000379735566	0.00036311133	0.000468817349	0.000662694893	0.0006399038297
0.000517022525	0.000568298796	0.000462206798	0.00061751022	0.000159853187	5.5757545e-05	0.000131666626	3.08889e-05	0.000188589512	0.000579066695	0.0004668834266
0.000374471845	0.000366528709	0.00035796746	0.000483532154	0.000241401148	0.000226753248	0.000192857064	0.00021466676	0.000261575265	0.000471666607	0.0004038928679
0.000882457527	0.001128413238	0.00065537754	0.00138234727	0.000153683697	6.7878722e-05	0.000137328022	7.800003e-05	0.000268957049	0.001281894709	0.0009152282243
0.000834159772	0.001298412767	0.000415470528	0.001735589349	0.000141615918	6.8657947e-05	0.000111269804	5.288889e-05	0.000244008507	0.001720420298	0.0011620339791
0.000421651586	0.00083613758	2.8664336e-05	0.001259006588	7.3452019e-05	7.96536e-06	4.8941778e-05	7.33333e-06	0.000150207696	0.001275210656	0.0009147919273
0.000461952367	0.000808414146	0.000118339126	0.001112421349	5.078536e-05	7.83549e-06	5.3148126e-05	1.533333e-05	0.000103540033	0.001102750207	0.0008567702693
0.000362007089	0.000632023346	9.6887372e-05	0.000859693547	8.8553735e-05	5.5021644e-05	8.9947044e-05	5.000002e-05	0.000110514386	0.000884555702	0.0006867400534
0.000378501769	0.000506804529	0.000248304342	0.000661893265	6.3412482e-05	2.5454524e-05	5.32804e-05	1.288889e-05	0.000108307827	0.000563845693	0.0005122887501
0.00039840392	0.000563126385	0.000216771232	0.000766016417	0.000167124403	0.000104458791	0.000170925866	6.644449e-05	0.000156213161	0.000714164853	0.0006244052581
0.000153317769	0.000241586204	5.9245098e-05	0.00038658825	7.0169557e-05	6.23376e-06	6.8677232e-05	1.955555e-05	8.7551668e-05	0.000380300679	0.0003646556801
0.000411056413	0.000462988541	0.000350104562	0.000565772915	0.00016184757	8.4675354e-05	0.000183703706	0.00014200009	0.000219380684	0.000518046535	0.0004846641784
2.9201862e-05	3.9701151e-05	2.1219512e-05	4.6612852e-05	3.5757059e-05	2.870132e-05	3.6534386e-05	4.066669e-05	4.1855973e-05	4.6533661e-05	5.38592873e-05
5.2570394e-05	8.248277e-05	2.9930318e-05	9.3734628e-05	0.000204779738	0.00017147196	0.000176613732	0.00015177789	0.000194782733	0.000189295659	0.0002084407429
6.737093e-05	6.6068949e-05	6.490132e-05	0.000208582836	0.000210926725	0.000200346122	9.7698406e-05	1.711112e-05	0.000136520783	0.000354101432	0.0003162686055
0.000155164329	0.00022986251	9.2973326e-05	0.000559887892	0.000150451979	2.458872e-05	0.000159232706	1.133333e-05	0.000184628965	0.000560758603	0.0005220722518
0.000160113469	0.000160965554	0.000156922182	0.000276079383	0.000179146867	0.000125108296	0.000183544888	3.622223e-05	0.000177199123	0.000250441814	0.0002688341076
0.000119049299	0.000148666757	9.6213738e-05	0.000176473354	5.635593e-05	1.8095238e-05	6.6481464e-05	0	7.5959487e-05	0.00014728658	0.0001472570669
0.000144248852	0.000191839324	8.8443696e-05	0.000364413214	0.00012580228	6.2077871e-05	0.000133227454	4.777781e-05	0.000112507271	0.000368744986	0.00030758479
0.001234155489	0.001386184354	0.000366190484	0.001330626665	0.000191084731	0.000119870154	0.00019338616	1.533333e-05	0.000256796521	0.00171589558	0.0008816713696
0.001365419139	0.001172666602	0.001065156762	0.001004232589	4.9276838e-05	7.96536e-06	5.317458e-05	5.33333e-06	9.4034528e-05	0.001294800825	0.0006132866284
0.000139796638	0.000172321918	1.6794428e-05	0.000196145003	2.5316388e-05	1.3246745e-05	2.8862414e-05	1.155556e-05	2.5613811e-05	0.000165841949	0.0001316318993
4.9428803e-05	5.1517254e-05	4.7746808e-05	8.6637483e-05	5.2887013e-05	2.3419893e-05	5.2354482e-05	1.755556e-05	5.1529345e-05	8.0697418e-05	8.03755763e-05
0.000212531342	0.000248230238	0.000162357728	0.000585091666	0.00019069495	5.8528085e-05	0.000191111014	3.444446e-05	0.000214124526	0.000629944377	0.0005318929847
0.000469863024	0.000535770574	0.000424146376	0.000851778406	0.000133920883	3.0173148e-05	0.000132592496	2.822222e-05	0.000215591842	0.00081034574	0.0006638811776
1.7887319e-05	3.5586264e-05	4.1115e-06	0.000114525321	4.1214721e-05	7.142851e-06	3.767194e-05	1.066666e-05	3.9693338e-05	0.000120789942	0.0001087255039
0.000151169808	0.000178942735	0.000128164952	0.000412678601	6.6101689e-05	3.6017292e-05	6.8703694e-05	1.844446e-05	9.3469187e-05	0.000377463528	0.0003497416994
5.0547733e-05	7.2666731e-05	3.4111496e-05	0.000215499331	5.9875709e-05	5.844151e-06	6.7777736e-05	1.488889e-05	5.9916088e-05	0.000201552105	0.0001906927529
0.000204021953	0.000216804693	0.000186933842	0.00043899047	7.9655379e-05	3.7445866e-05	7.0449706e-05	3.266668e-05	0.000108798332	0.000413579681	0.0003360888585
0.000511216858	0.000573977146	0.000457386792	0.000876238116	0.000296813613	0.000240476229	0.000302513154	0.0002133334	0.000339359744	0.000833908136	0.0007029252454
0.000125802107	0.000158804714	0.000101753772	0.000623502085	0.000221621475	0.000102727243	0.000213227456	9.466669e-05	0.000238526641	0.000694152076	0.0005930792814
0.000135254281	0.000145264467	0.000128222994	0.000281151861	5.812995e-05	1.4112544e-05	6.8862386e-05	5.33333e-06	8.010285e-05	0.000296615716	0.0002289682282
0.000632758395	0.000742046081	0.00033212545	0.000748716753	0.000125271181	4.3506465e-05	0.000133306826	2.37778e-05	0.000197676622	0.000625704251	0.0005283948435
0.000322547103	0.000391172509	4.8861802e-05	0.000359589583	0.000122271192	4.6320322e-05	0.000121481418	4.266668e-05	0.000118275915	0.000430930999	0.0002776613499
0.001062238271	0.001113103568	0.000384901324	0.001089315991	0.000207745816	6.3203405e-05	0.00020219563	7.466668e-05	0.000291275593	0.001131950973	0.0008167884313
0.000779769543	0.000878666324	0.000313902414	0.001196010999	0.000197587631	8.4891811e-05	0.00021968247	7.244449e-05	0.00027519524	0.001149622921	0.0008719723421
0.000307656512	0.000365448565	0.000253821122	0.000928801672	0.000392028251	0.000220432993	0.00038349198	0.00022555565	0.000411513336	0.00101194749	0.0009037995107
0.000281412388	0.000299563282	0.00027279908	0.000351466501	0.000242830568	0.000204588835	0.000214073994	0.00021088898	0.000232156682	0.000388262712	0.0003541389659
0.000103888928	0.000138758774	7.7398396e-05	0.00049955137	0.000136853194	1.3463192e-05	0.0001083597	2.088889e-05	0.000342989279	0.000816998504	0.000794270954
0.000235383437	0.000293218612	0.000183101058	0.000942350241	0.00023277411	8.294371e-05	0.0002044708	0.00010355562	0.000668886384	0.001685344483	0.0016016550393
0.000160852927	0.000121931095	0.000180673624	0.000170103979	6.9361617e-05	1.8571411e-05	4.785711e-05	2e-06	0.000135263255	0.00016415104	0.0001735416096
0.000118474147	0.000133080471	0.000106608622	0.000142897369	0.000152870101	0.00013303025	0.000124708974	9.844451e-05	0.00013878037	0.000168033769	0.0001598778794
2.0629879e-05	2.0229895e-05	2.0685264e-05	4.0125859e-05	3.0056528e-05	1.1861472e-05	3.1243362e-05	5.55556e-06	3.984721e-05	6.5788805e-05	6.23575949e-05
0.000172859941	0.000172482794	0.000165946522	0.000214186032	0.000182084863	0.000141601813	0.000127301558	1.999999e-05	0.000196862547	0.00029001393	0.0002690695028
0.00015640845	0.000170919552	0.000142171918	0.000178804378	0.000125604565	6.5887463e-05	0.000111666638	6.422224e-05	0.000147179179	0.000212024067	0.0001985029425
0.000277715283	0.000303149423	0.000252508642	0.000430484284	0.000458497359	0.000311947863	0.000397671846	0.00030311126	0.000478184216	0.000626835518	0.0006056897349
4.1987481e-05	2.9724136e-05	4.1684072e-05	0.000382587847	0.000233474728	3.8917723e-05	0.000206719458	4.311111e-05	0.000417299604	0.000919545409	0.0008709019069
0.00037784829	0.000426069124	0.000324297316	0.000650341601	0.00024530519	5.5973971e-05	0.000182724748	3.933334e-05	0.000505237858	0.001200220729	0.0011072118884
0.000741713696	0.000698230165	0.000733019812	0.000948806772	0.000398695055	0.000274631813	0.00032515859	0.00014800008	0.000682606619	0.001363436166	0.0012555328955
0.000162206563	0.000194574771	0.000106550502	0.000316930101	0.000290022688	0.000152857054	0.000252327904	0.0001442222	0.000354143738	0.000576132251	0.0005552882109
0.000106772302	0.000110161004	0.000100151	0.000165373396	0.00013654244	8.1515184e-05	0.00010804232	7.711113e-05	0.000189255926	0.000280012722	0.0002794899209
0.000138865469	0.000160505987	0.000112311292	0.000371734327	0.000330062293	6.2554056e-05	0.000243544802	4.488888e-05	0.000468294379	0.000845381584	0.0008161001153
6.2695611e-05	7.6735756e-05	3.710803e-05	0.000398639809	0.000166887086	8.571421e-06	0.000122618962	4e-06	0.000392797512	0.000920372283	0.0008919445713
0.000243243418	0.000332574783	0.000148594684	0.000724404454	0.00027493236	0.000163506509	0.000251984052	0.00015844455	0.000596654502	0.001369292043	0.0013126772336
0.000287234025	0.000309517409	0.000250394906	0.000509096819	0.000175570729	7.3549738e-05	0.000161243296	8.577779e-05	0.000345097782	0.000933426901	0.0008413640538
2.9440537e-05	2.3149451e-05	3.096401e-05	0.00045758084	0.000121983107	2.8831182e-05	8.4100466e-05	4.577777e-05	0.000167902281	0.001070062389	0.0009860923718
2.2687808e-05	2.4459789e-05	1.5249702e-05	0.000221395113	5.6418104e-05	2.640691e-06	5.097879e-05	0	7.7999183e-05	0.000498603949	0.0004549858282
7.4209711e-05	5.5770126e-05	8.6294998e-05	0.00038560027	0.000149514231	0.000129999885	0.00015380942	6.600003e-05	0.00015034564	0.000808639781	0.0007443594843
0.000148497674	0.000149540242	0.000140801376	0.000331564799	6.9401166e-05	6.7315951e-05	7.6798896e-05	0	0.000101294559	0.000615276377	0.000551746096
0.000936603815	0.000762873814	0.001039314804	0.00177360209	0.000387124428	0.000494544977	0.00030309505	0.0001573333	0.000596147239	0.003433391833	0.0030211520431
1.6134583e-05	1.0160925e-05	1.7630668e-05	0.000219444358	2.9259913e-05	2.909088e-05	3.1507906e-05	5.33333e-06	4.77145e-05	0.000502640488	0.000456488704
6.2034427e-05	6.9747102e-05	5.3774662e-05	0.000230604492	3.3598899e-05	2.4112531e-05	2.8253952e-05	1.600001e-05	4.8674424e-05	0.000455330747	0.00040784667
0.001078536668	0.001117954054	0.001054970884	0.001289983385	4.4079114e-05	2.8961011e-05	2.7169294e-05	5.555557e-05	0.000250143725	0.001343555325	0.0011593119917
9.4624422e-05	9.8781605e-05	9.0464584e-05	0.000314040836	5.4666687e-05	4.7835454e-05	5.4867696e-05	5.800002e-05	7.6052304e-05	0.000609780214	0.0005418894725
0.002286519224	0.002616735529	0.000192078938	0.002716544772	0.000144192175	9.298692e-05	0.000142539632	2.133332e-05	0.000255004312	0.00293607897	0.0025117835676
0.002931902829	0.002923586277	0.00123159132	0.00230936564	0.000162056538	5.233761e-05	0.000142777822	5.33333e-06	0.00028355997	0.003628830298	0.0020881926982
0.000593662315	0.000601080624	0.00021527299	0.000541064544	8.930508e-05	1.662336e-05	7.51323e-05	2e-06	0.000108310858	0.000702645334	0.000467650769
0.002316820155	0.00236195442	0.001225087248	0.002296318006	0.000228644251	4.9437187e-05	0.000253862396	7.155555e-05	0.000390276776	0.002678308237	0.0019533468332
0.001836413256	0.001711724241	0.000784982738	0.001606381027	9.2610228e-05	2.4328981e-05	0.000111322742	3.911114e-05	9.7718467e-05	0.001830903057	0.0010823599162
0.002698415471	0.002022920757	0.001368897342	0.002236920339	6.7276872e-05	1.974024e-05	6.6693096e-05	4.111116e-05	0.000218498577	0.002688477846	0.001534191891
0.002923467588	0.002440828589	0.002057560956	0.002446440447	0.000254802439	2.3896088e-05	0.000389100272	5.33333e-06	0.000289712209	0.002913561672	0.0018869129313
0.002538925461	0.002320391734	0.002655029698	0.00224373506	0.000520949535	8.1947987e-05	0.00085338559	9.55556e-06	0.000312761892	0.002473117515	0.0017512357269
0.001760602973	0.001935080503	0.00157644626	0.001739360036	0.000106536773	8.6147101e-05	9.4682528e-05	8.88889e-06	0.000333876673	0.001828043978	0.0014469791286
0.000884499354	0.000857931076	0.000882857306	0.000777734642	6.372884e-05	5.9307302e-05	3.8888882e-05	0	0.000143766795	0.000920693612	0.0006906802959
0.001466846911	0.001628299132	0.001216689648	0.001314388839	0.000223050872	0.000173766075	9.5105738e-05	3.577781e-05	0.000269488491	0.001585345306	0.0011865019227
0.00128662377	0.001287355977	0.001049744158	0.001215647906	0.000155531099	0.0001008657	0.000105899396	1.066666e-05	0.000262144577	0.001814757774	0.0013463253699
0.000558982815	0.000906000533	0.00022017426	0.000764761027	0.000283152546	0.000277185889	0.000247222106	0.00010933327	0.000396361947	0.001306162187	0.0011688574664
0.001841674578	0.00288756476	0.000786817622	0.002278542518	0.000221412448	0.000124631911	0.000221402012	0.00018133322	0.00087230755	0.00345334205	0.0030577355862
0.000709495584	0.001218920439	0.000226062736	0.001127732161	0.000204824887	0.000128138403	0.00018724852	0.00019822213	0.000430943787	0.001999285876	0.0017910619845
0.000163094732	0.000260115363	8.4761922e-05	0.000556093118	0.00018396046	0.000133030194	0.000174629576	0.00020911107	0.000241219615	0.000902123398	0.0008675672936
0.000456878243	0.000622919759	0.000279570258	0.000555811284	0.000148412437	8.7012931e-05	0.000148650828	0.00016222216	0.000181418393	0.000859108104	0.0007129958729
0.000901814946	0.000813816542	0.000803913886	0.000720790474	0.000313406898	0.000255151261	0.000292486898	0.00031711093	0.000349795169	0.001173209743	0.0008926920709
0.001038610696	0.000977287835	0.000934831564	0.000643203797	0.000182016954	0.000137705516	9.4788326e-05	0.00016822215	0.000207671562	0.000929588349	0.0005170185867
0.000167867783	0.000176643747	0.000153739856	0.000129756524	0.00010910174	5.8008611e-05	9.4761876e-05	9.399998e-05	9.1298547e-05	0.000172102675	0.0001345996268
0.000480798121	0.000593633033	0.0003470267	0.000716390727	0.00015677402	0.000114199021	4.6957646e-05	0.00016533323	0.000246125205	0.00145614227	0.0012736517777
0.00092555116	0.000786115122	0.000725098552	0.000565444631	7.1604588e-05	6.103891e-06	3.5740714e-05	0.00012799992	0.000143760797	0.001101601647	0.0008156740052
0.00093719489	0.00106871381	0.000237561046	0.000982913999	0.000140627181	5.6017261e-05	0.000110317424	0.00017844435	0.00021548786	0.001714917977	0.0013148307853
0.001396874047	0.001321701912	9.968645e-05	0.001576965284	0.000176717597	0.000123116792	0.000165158796	0.00013688884	0.000329981892	0.001372171556	0.0015007110614
0.001199061094	0.001129310869	6.54007e-05	0.001372632263	0.00011458761	6.9047561e-05	0.00010153437	8.022218e-05	0.000245648662	0.001432613664	0.0013302348583
0.000991357548	0.001157104572	9.6852456e-05	0.001142631814	0.000141598956	9.1298652e-05	0.000111613802	0.00011844439	0.00025501437	0.001340198672	0.0012595811751
0.001235219128	0.001125931445	5.1846668e-05	0.001288966497	0.00012114696	1.108225e-05	0.000126772488	2.066666e-05	0.000160732178	0.001747662933	0.0010334614156
0.001901787502	0.001670642735	0.000278188254	0.002011904531	0.000132327737	3.8008625e-05	0.00010007933	0.00011488886	0.000420721037	0.00214141464	0.00207892368
0.001419381825	0.000733263676	0.00130556415	0.001858599599	0.0001874012	0.00015025959	0.000161613842	0.00019333324	0.000335527841	0.002312283529	0.001870721595
0.001918338057	0.000751333361	0.002306435248	0.001448342529	0.000129717518	1.419912e-05	0.000144153446	0.00018066656	0.000299994833	0.002382728993	0.0018174521819
0.002258516138	0.000927633208	0.002463845814	0.001832512376	0.000115480328	3.2337637e-05	0.000140502566	0.00010177776	0.000404924311	0.00328928451	0.0026236988758
0.001085097065	0.000934574423	0.001055714856	0.001187173667	6.425993e-05	8.31168e-06	6.9153408e-05	0	0.000224917493	0.001522054907	0.001202664819
0.002718199007	0.002501264561	0.002560872314	0.002461597763	0.000217101755	7.1298647e-05	0.000143386194	4.400001e-05	0.000471956733	0.002633083578	0.0021469758103
0.001513036391	0.001572391266	0.00010089428	0.00196361441	8.7672356e-05	1.818182e-06	4.0026458e-05	1.799999e-05	0.00032131445	0.00239126714	0.0019845917243
0.000839836273	0.00104620743	0.000130034852	0.00125824357	0.000145305082	4.15584e-06	0.00013764546	3.199998e-05	0.000361527222	0.001444021229	0.0014967965423
0.000141173795	0.000161471352	4.1091744e-05	0.000891344037	0.000133028253	0.000106406822	9.8518476e-05	5.37778e-05	0.000237349857	0.001193557692	0.0008315078658
0.000339659628	0.000427747264	0.000252218292	0.000745849708	0.000233474693	0.00015787887	0.00024002639	0.0002175556	0.000361719911	0.000967413668	0.0008859354396
0.000497022745	0.000945655837	4.3588856e-05	0.000653198842	0.000207062258	1.0606051e-05	0.000227962902	0.0001879999	0.000357433482	0.001227111624	0.0010710911572
0.00060584511	0.001177656011	4.3112694e-05	0.00083653166	0.000156954891	6.23376e-06	0.00015367723	8.533328e-05	0.000409426264	0.00155904084	0.0014215321701
0.001801874812	0.001967241441	0.000165156784	0.001812812949	0.000208559394	1.523808e-05	0.000182751262	6.599996e-05	0.000542880348	0.003024582761	0.0022488794443
0.000563622903	0.001002644369	0.000107746834	0.000611384109	0.000440672274	4.84848e-06	0.000340661218	0.00020666655	0.000401836582	0.001343597883	0.0012038463792
0.000798587724	0.001468851526	0.00013108011	0.000923761442	0.000180423819	7.346313e-05	0.000148730032	0.00015866657	0.000523145973	0.002154912785	0.0019841560919
0.000491189749	0.000897356314	9.7154472e-05	0.000774048885	0.000192429434	0.000142857002	0.000124973448	0.00012355551	0.000502704587	0.001755995682	0.0016228323113
0.000218642428	0.000209724161	0.000214936164	0.000908065935	0.000308536785	0.00029346328	0.000261560782	0.00023355559	0.000509393325	0.001740480958	0.001359699186
0.000166232365	0.000158505841	0.000171265976	0.000976085546	2.6452006e-05	1.316016e-05	3.1798916e-05	5.33333e-06	0.000213198199	0.00035150014	0.0009069542502
0.000233067345	0.00032264384	8.168408e-05	0.000258544614	7.4553719e-05	4.8225062e-05	1.3280412e-05	7.55556e-06	0.000174836677	0.000435075234	0.0003873000103
0.000390434402	0.000580552231	7.257845e-05	0.000430988027	0.000108553723	6.7835432e-05	3.8148124e-05	2.022223e-05	0.000247522662	0.000514003109	0.0004955809314
6.5187825e-05	6.7563247e-05	4.9140546e-05	9.1863213e-05	7.4903996e-05	5.4588692e-05	3.9735432e-05	7.33333e-06	0.000103141599	0.000131700251	0.0001474770122
0.000562723192	0.000902184688	1.420441e-05	0.000613374119	7.1796641e-05	4.220777e-05	2.7328046e-05	2.577778e-05	0.000266443862	0.000651198357	0.0006168775563
0.000527734916	0.000836736362	2.6027888e-05	0.000722766504	8.8322083e-05	4.7878741e-05	1.4999996e-05	1.466667e-05	0.000404822706	0.001247268361	0.0011776482763
6.7652597e-05	0.000124115031	6.957024e-06	0.000196254455	0.000253638957	2.727273e-06	0.000462618636	3.199998e-05	0.000120693152	0.000476328931	0.0003718234923
0.000312691718	0.000614851	1.5679434e-05	0.000495354542	0.000139446443	0	0.0002248411	6.33333e-05	0.000191397267	0.000860094636	0.000730213108
0.001189303216	0.002037541381	0.00014825784	0.00124139353	0.000286457743	1.303029e-05	0.000258518376	0.00028266649	0.000461483139	0.002223745898	0.0018648559458
0.000378058731	0.000746826449	5.664344e-05	0.001496856443	0.000249836181	2.3766211e-05	0.0002663226	0.00025088874	0.000412479073	0.002889905873	0.0024957379256
1.3482006e-05	1.3540247e-05	1.278745e-05	0.000550692	5.418647e-05	6.23376e-06	5.796295e-05	6.933329e-05	0.000127499695	0.001048610806	0.0009383749
2.4456195e-05	2.0160926e-05	2.1579564e-05	0.001049630404	0.000197423811	7.9610314e-05	0.000165687816	5.33333e-05	0.000327253892	0.001944488645	0.0017766169208
3.7433496e-05	2.5333353e-05	3.7189314e-05	0.000904965475	0.000192870175	1.8874443e-05	0.000149894048	1.066666e-05	0.000223756774	0.00172240789	0.0015162861223
0.000127527414	8.2804628e-05	0.000142764224	0.000609756405	0.000149638475	1.5974033e-05	0.000107618968	2.733334e-05	0.000148144979	0.00105757107	0.0009254032801
8.5406898e-05	0.000168828002	2.1486634e-05	0.000590593574	0.000248649745	3.4285698e-05	0.000159814666	5.066668e-05	0.000284129342	0.001148330747	0.0010488695312
0.00010968312	0.000161977341	6.398373e-05	0.000374404866	0.000204514141	1.0692633e-05	0.000123227408	1.466666e-05	0.000223158469	0.000672192714	0.000639321898
0.000114843368	0.000250298884	9.407662e-06	0.000429316044	5.919773e-05	0	7.941792e-05	0	0.000102010756	0.000825861393	0.000724097066
0.00044390044	0.0005818158	0.000328896676	0.000670954771	0.000145531139	4.0432863e-05	0.000156401984	2.111112e-05	0.000160267661	0.000855991052	0.0006806718374
0.000440242603	0.000506437157	0.000363809524	0.0008112913	0.000136807961	7.9610421e-05	0.000167619004	6.444449e-05	0.000215506877	0.000985444081	0.000831220889
0.00103820427	0.001612759196	0.00043207884	0.001819045238	0.000171971792	6.601725e-05	0.000102460222	7.33333e-06	0.000421960657	0.002399800676	0.0021145842263
0.001281361901	0.000760667346	0.001528326372	0.001321641344	0.000240836299	0.000190779102	0.00011907405	4.044446e-05	0.000443030614	0.002036852036	0.0017199931441
0.001708662682	0.000726137852	0.002060522528	0.001695004132	0.000151853173	8.896095e-05	7.9153396e-05	7.33333e-06	0.000333559017	0.002118755389	0.0016779277813
0.001228087222	0.000661310324	0.001457933216	0.001139786538	8.6514164e-05	2.285714e-05	3.743385e-05	1.111112e-05	0.000247168992	0.001493166645	0.001114591997
0.00228059808	0.002116114749	0.002370059634	0.0018043147	0.000116141322	5.043285e-05	8.1322696e-05	7.999995e-05	0.000404261145	0.002936997738	0.0021050619794
0.001165935287	0.00091459793	0.000981556764	0.001111893384	0.000162073495	7.8831178e-05	0.000164947044	0.00020822219	0.000311185586	0.001499190537	0.001216474133
0.001283952306	0.001530759065	0.000691660832	0.0014557595	0.000119339001	1.1991331e-05	0.000140793586	0.0001711111	0.000306399828	0.0021105864	0.0016352475579
0.003021347773	0.002033173764	0.002908210936	0.001991625737	0.000139152636	7.142851e-06	0.000140290892	0.00017066656	0.000409828006	0.003286808847	0.0023393772366
0.001336889917	0.000336137626	0.001080197112	0.001166921839	0.000213231737	0.000100606141	0.000183174506	0.00024666663	0.000283067539	0.001367024057	0.0010326635505
0.002247198288	7.8712692e-05	0.002344528848	0.002390208213	0.000135005687	1.6103884e-05	0.000147989366	6.933331e-05	0.000327599438	0.002781605974	0.002235619881
0.002032250287	0.000650551461	0.000371916502	0.00214055204	0.000104728828	2.636361e-05	8.407403e-05	2.666665e-05	0.000373416972	0.002244339812	0.001721690145
0.001154354672	0.000327311056	0.00027030201	0.001399906224	0.000209587582	0.000142986874	0.000164021044	3.111111e-05	0.00047485415	0.002018044792	0.0017038686305
0.000683000848	0.000538022904	0.000545121972	0.000670451344	0.000324870081	0.000300735844	0.000272169252	0.00026777795	0.000345261198	0.000702018204	0.0005896556759
0.000627246164	0.000824114776	0.000324912842	0.000483499017	8.5779687e-05	2.493504e-05	8.939154e-05	1.066666e-05	0.000153030506	0.000852865011	0.0005946958348
0.001685154522	0.003018505448	6.6318252e-05	0.000952510478	0.000341418066	0.00015922062	0.000327962838	3.199998e-05	0.000644394529	0.002665841653	0.0020574614926
0.000846596979	0.001351195448	0.000241753792	0.000979101775	0.000246214735	0.000115800751	0.00024523802	3.399998e-05	0.000483036053	0.001954545398	0.0017034029165
0.001150367347	0.00179009279	0.000272392586	0.001042113981	0.000131949227	9.6450122e-05	0.00016915329	2.333332e-05	0.000477641023	0.002124900467	0.0018275762102
0.000143661935	0.000188574782	6.7816488e-05	0.000614355053	0.000302661018	0.00022735909	0.00028060839	3.555554e-05	0.00050431872	0.001548372565	0.0014595907708
0.000157120521	0.000237264528	1.6666666e-05	0.000503318189	0.000206192114	0.000153895961	0.00019000003	2.777778e-05	0.000307178751	0.001184607794	0.0010704018757
0.000112773906	0.000104528725	0.000104529632	0.000870346582	0.000296734521	0.00013545441	0.000113200976	0.00018666655	0.000588869641	0.002011650307	0.0019064084705
8.9272328e-05	0.000109241577	6.8176562e-05	0.000519621822	0.000176728834	5.3376583e-05	0.000105211558	0.0001588889	0.000397369532	0.001209448123	0.0011708165202
0.00070519175	0.001370184918	3.9349594e-05	0.000750141251	0.000192536823	0.00010640682	0.000158227376	3.200002e-05	0.000483687355	0.002005405372	0.0017148175925
0.00078618946	0.001541978081	4.5087096e-05	0.000662770681	0.000156502845	8.705619e-05	0.000144153346	3.133332e-05	0.000362315941	0.001762181933	0.0014369734542
0.001576966447	0.002774735138	0.00023743322	0.001177782637	0.000112079143	2.389609e-05	0.000180899466	3.199998e-05	0.000480703526	0.002677899928	0.0020735623649
0.001677271659	0.002854435987	0.000370243852	0.001276677279	0.000302079236	0.000229350772	0.000310846582	0.00027422236	0.000770196123	0.002860943868	0.0023666094183
0.002008166141	0.002823010652	0.0006343554	0.002011575671	0.000612480595	0.0005505628	0.000497513224	0.0005824446	0.000830992594	0.00252634083	0.0020801012297
0.00228278297	0.003302414241	0.000591126622	0.002830730229	0.000251395562	0.000139783421	0.000105661298	0.00018311101	0.000572285105	0.003030993518	0.0025189879864
0.000798122323	0.000879954057	0.00036229982	0.001071460665	8.1096076e-05	6.666662e-06	2.5079352e-05	4.799997e-05	0.000209209659	0.001084200959	0.0009409270316
0.002183575365	0.001519147335	0.0007198957	0.002863294924	0.000229395568	0.000102467433	8.0290938e-05	7.33333e-06	0.000724047812	0.003496438085	0.0030260989484
0.001405418009	0.001054205557	2.5168422e-05	0.001722934852	0.000155090486	9.5497772e-05	3.7645474e-05	7.999995e-05	0.000382661755	0.00171363914	0.001483271761
0.00097752722	0.000493792434	4.945413e-05	0.001763760692	0.000344819253	0.000297662071	0.000194126838	7.33333e-06	0.000752872222	0.002627389534	0.0024100066062
0.002275494069	3.7517238e-05	3.7073176e-05	0.002298042988	0.000238813569	0.00019389594	0.00015997344	5.33333e-06	0.000497566398	0.002078711239	0.0016640567491
0.00150586845	0.000683079612	6.0325182e-05	0.002111269206	0.00019545198	9.670987e-05	0.000161137478	0	0.000543779242	0.002726480461	0.0023010295803
0.001663192892	0.001561495391	0.000150255542	0.002265613318	0.000218576286	8.6666595e-05	0.000136349124	0	0.000517193488	0.002719185636	0.0022691531536
0.000784076893	0.000623287088	0.000225725974	0.000893926023	0.000182954879	0.000125108113	0.000131243358	4e-06	0.000194077311	0.000950641711	0.0007570704459
0.000469726686	0.000721333207	0.000147897746	0.000295351345	0.000130531143	0.0001277921	9.5767172e-05	0	0.000132752841	0.000580897644	0.0004014784528
0.001398342248	0.00253661993	7.5435546e-05	0.000928360438	6.9231689e-05	3.844152e-05	5.4788348e-05	2e-06	0.000420973315	0.002307747752	0.0018034865594
0.001797110357	0.001710298846	7.8385594e-05	0.001057411667	0.000109644129	7.2597351e-05	6.5502614e-05	3.955558e-05	0.000237995146	0.001625369134	0.0010675655273
0.000893494619	0.000773194538	3.92683e-05	0.000842703483	8.9689347e-05	1.5324662e-05	0.000105846504	0	0.000176335942	0.000992766476	0.0008991519697
0.000716389554	0.001129677954	5.7351928e-05	0.001188267946	0.000257853193	9.9004243e-05	0.0002407935	2.022224e-05	0.000343821745	0.002072626369	0.0015674783519
0.001995609347	0.001028872563	0.00127084831	0.001663612048	0.000268474691	0.00020766213	0.00020129611	3.55556e-06	0.000451629198	0.002459054964	0.0018599197514
0.002647696616	0.002882760927	0.002300266454	0.001476761664	0.000209209126	0.000115281281	0.00013748668	3.55556e-06	0.000529995881	0.002968592279	0.0022013374316
0.0024263148	0.000199126603	0.002760465784	0.001825234158	0.000354910257	4.9047581e-05	0.000551216406	0	0.000447108991	0.003212418158	0.0021041653549
0.001314280148	0.000232598232	0.001381928496	0.001406470638	0.000891265436	4.6147142e-05	0.001537036076	0	0.000456764415	0.00274324566	0.0020122732242
0.002946057144	0.001368942981	0.002811695116	0.002069245762	0.000563881987	0.000106883029	0.000842433096	0	0.000541965701	0.00345822836	0.0022018348349
0.000368556302	0.000147655561	0.000351870032	0.000304429747	0.00052162774	9.290038e-05	0.00079574004	2e-06	0.000258109101	0.000755555119	0.0005318360782
0.000190536079	0.00023797764	0.000115807226	0.000348763444	0.000317096126	0.000104069162	0.000371163832	4e-06	0.000295759742	0.000525647595	0.0005052707819
0.000391322481	0.000431034838	0.000127340268	0.000404955016	0.000211599001	0.000116233685	0.00028052926	0	7.894707e-05	0.000448418953	0.0003316016511
0.000744354808	0.000712988614	0.00022260157	0.001088766412	0.000537073592	0.000240692422	0.000666455252	4e-06	0.000387743306	0.001088455888	0.001096845876
0.000593000016	0.000493816182	0.00056982607	0.001021551529	0.000311050962	0.00025108204	0.000296428612	2e-06	0.000506905475	0.000668365652	0.0010758480046
0.00034030108	0.000699333594	2.3577232e-05	0.001420604346	8.0192186e-05	2.2813833e-05	0.00012499989	0	0.000378719426	0.000552106081	0.0012603301253
0.000233959284	0.000449448174	3.6109176e-05	0.000794850805	0.000131598967	6.272722e-05	0.000198253802	3.55556e-06	0.000260787074	0.000679182249	0.0008496859778
0.000208681585	0.000400276865	6.382113e-05	0.001888424269	9.1310829e-05	3.08225e-05	0.000121957564	7.11112e-06	0.000357417692	0.001897280436	0.0020029015855
4.7007011e-05	4.3770056e-05	3.2624846e-05	0.001188355411	9.1661142e-05	3.887443e-05	0.000128306772	0	0.000348235787	0.002005161843	0.0018557252379
0.000126631463	4.2459837e-05	0.000131660918	0.000533762003	0.000200666987	4.0909094e-05	0.000343385928	5.55556e-06	0.000161992633	0.000699006622	0.0006749542265
0.001223399901	3.1195406e-05	0.001444158742	0.000940369363	0.000254898743	5.701293e-05	0.00045857106	1.77778e-05	0.000280362392	0.001368427326	0.0009897292916
0.001372942124	0.000171517322	0.001593833468	0.00118564159	0.000179401395	6.3246731e-05	0.00028087282	7.55556e-06	0.000367321733	0.001808820156	0.0016355481229
0.001328931741	0.000844368694	0.001204704294	0.001834458978	0.000149361538	0.00012779209	0.000164365082	3.55556e-06	0.000617940848	0.002924098635	0.0026366642606
0.000440012045	0.000842689542	5.0034848e-05	0.00115963867	0.000160762714	6.3116822e-05	0.000175899428	5.33333e-06	0.000429751875	0.001950055261	0.0016812768536
0.000894331772	0.001033447195	0.000572636314	0.001220063566	0.000250694957	0.000132207751	0.000214920472	7.044447e-05	0.000353332336	0.00134454089	0.0010578738954
0.000536588581	0.00053181585	0.000213263578	0.000535146479	0.000344734511	0.000220779002	0.000322142704	1.799999e-05	0.000320674259	0.000804177396	0.0007151736642
0.00075786854	0.001129057154	2.5400684e-05	0.000638541798	0.000202887032	8.0605981e-05	0.000183677126	6.800004e-05	0.0003579363	0.001215193109	0.0009676345128
0.000688627478	0.001024712378	4.8037154e-05	0.000692215703	0.000199248582	7.7705552e-05	0.000165026336	0.0001244446	0.000420820041	0.001754526876	0.0014234147259
0.000101251964	0.000122597784	6.6306626e-05	0.000392229423	0.000134695	6.2900371e-05	0.000152671826	0.00017088895	0.000229677313	0.000869855421	0.0007998235796
0.000511381573	0.000770046013	0.000212102226	0.000505115976	0.000189678018	0.00013411242	0.000121666566	0.00013155568	0.000307216952	0.001007422789	0.0009126000847
0.000620273871	0.000777034823	0.00045627177	0.000813436004	0.00042723162	0.00021679632	0.000236798802	0.0006308893	0.000680838157	0.001286689473	0.0012668102913
0.000261424217	0.000162850654	0.000261161388	0.001117977041	0.000220005671	7.2424213e-05	0.00020388887	0.00015088904	0.000566740383	0.002471944183	0.0022731802746
0.000454542291	0.000411977175	0.00043632991	0.000795865535	0.000175920883	4.3939353e-05	0.00014386246	4.46667e-05	0.000385468877	0.001489397062	0.001381338341
0.001002816747	0.000961126844	0.000843658936	0.000800492386	0.000110192117	8.571421e-06	0.000115872996	8.888886e-05	0.000183381191	0.00123114476	0.0009572442553
0.000249769338	0.000361241468	7.8803734e-05	0.000833225403	0.000507593202	0.000159869972	0.00038616373	0.00010488885	0.000663705695	0.001621761573	0.0015739274833
0.000187011014	0.000278896789	2.8850176e-05	0.000524913693	0.0001931187	6.787872e-05	0.000181772462	0.00011311122	0.000469477817	0.00121459876	0.0011747206026
5.9061039e-05	8.4505734e-05	2.9500584e-05	0.000232752296	0.000189282507	4.3203421e-05	0.000151111032	0.00011044453	0.000279476642	0.000592541024	0.0005741343701
0.000994206178	3.3678186e-05	0.00129307747	0.000507337531	0.000135474599	1.0129862e-05	9.537031e-05	0.00022933319	0.000532394578	0.001639577126	0.0013749710756
0.000752116203	3.2160934e-05	0.000297491408	0.000657219699	0.000100768356	5.1948e-06	9.1216852e-05	0.00014222214	0.000547766626	0.001705828417	0.0016101219345
0.000141811451	3.7517221e-05	0.000197595962	0.000288672882	0.000551220707	1.4848473e-05	0.000879284862	0.00026844429	0.000378682481	0.000978888435	0.0007861184573
0.000978853615	0.000441356269	0.001274657922	0.001160418305	0.001118344489	1.8398255e-05	0.00149497214	0.00111599935	0.00265138864	0.003303685029	0.0031131016414
0.000630946826	4.9287389e-05	0.000953055312	0.000756979229	0.001031722867	6.7705595e-05	0.000841401448	0.00199955469	0.002021111675	0.002441275065	0.0024893260062
0.000736600531	4.3379319e-05	0.001119814948	0.000487515455	0.00017002256	2.6969673e-05	0.000253729922	1.066666e-05	0.000419988334	0.001495601078	0.0012990381906
0.000722352158	1.2183898e-05	0.001124379136	0.000802535668	9.0757121e-05	2.6883091e-05	9.484119e-05	2.133334e-05	0.000576279092	0.002262905706	0.0021113861046
0.000914739062	9.0321867e-05	0.00135744547	0.000397384198	0.000220141362	8.2943644e-05	0.000176825248	2.155555e-05	0.000379984733	0.001224457456	0.0008723808966
0.000926010164	2.8988527e-05	0.001432137788	0.000265116148	0.000191689294	7.2467465e-05	0.000142830562	1.599999e-05	0.000298007028	0.000918192136	0.0005048330199
0.001052344278	9.8114938e-05	0.001572858054	0.000768940661	0.000340537266	5.7099513e-05	0.000519999524	0.00013822216	0.000513155932	0.001881753305	0.0013813027093
0.001127678013	6.850577e-05	0.00168973349	0.000585786394	0.000673114238	9.0735881e-05	0.001146268786	0.00010311109	0.000461139456	0.001545756845	0.000969111998
0.000861968972	0.000319034549	0.001134088676	0.000863072616	0.000660965832	9.9610295e-05	0.00087978754	3.822221e-05	0.000643353245	0.001607351041	0.0014390216158
0.000160688531	0.000148529029	0.000163960508	0.000599436381	0.000858690953	3.8744553e-05	0.00149132134	1.266666e-05	0.000343273089	0.000885153586	0.0006886866922
0.000356138533	7.5724188e-05	0.00054087113	0.001217513357	0.00159680979	0.000355540772	0.00189304061	0.00112466597	0.001406543233	0.002471870708	0.0023230788165
0.000692504157	0.000401424823	0.000826155874	0.000921995103	0.001543826225	0.000443506053	0.001256242298	0.00133866583	0.001448569602	0.002008983551	0.0019081829806
0.001094174625	0.000863080522	0.001189977166	0.001087248123	0.000578107719	3.7922042e-05	0.001010819302	0.00011733326	0.000465164059	0.001995783087	0.0015177316322
0.001716612447	0.001228987856	0.001877387718	0.001358071915	0.000788079645	4.9870083e-05	0.001352803036	0.00013333325	0.000583764331	0.002750164635	0.0021240455858
0.001169296057	0.000897539972	0.001278711038	0.001462183217	0.000853130346	0.000247445868	0.00121952308	7.466672e-05	0.000825996026	0.002811781298	0.0023489348978
0.001406428328	0.001389746684	0.001442659714	0.00138203303	0.001178446797	0.000729480681	0.000947354746	0.00094133357	0.001174392441	0.002489248549	0.0022177069055
0.000901905586	0.001252781974	0.000561637936	0.001356580401	0.000370932932	0.00013160185	0.000567354156	0.000138889	0.00024218659	0.001268903795	0.0011082555992
0.000731513803	0.000880390482	0.000169639988	0.001236366913	0.000412214608	0.00016112539	0.00027272463	2.422222e-05	0.000618503694	0.00138887924	0.0013248717258
0.001105046436	0.000571448109	0.000469175452	0.001338030406	0.000497598802	0.000219177297	0.000384999784	6.155555e-05	0.000839870438	0.001905469205	0.0017752053096
0.002536746912	0.000690645322	0.001137909748	0.002288840949	0.00038074583	0.000113203353	0.000451851478	9.11112e-06	0.000804095207	0.002800404693	0.0023729460043
0.001732898292	0.000498070061	0.000765214936	0.001754522679	0.000796836121	0.000326666366	0.00048981456	1.977778e-05	0.001254113795	0.002557955775	0.0022896294786
0.002170973977	0.00064455076	0.00055648103	0.0014563234	0.000133994439	6.0779164e-05	2.6058196e-05	1.066666e-05	0.000413549695	0.002155347972	0.001406592194
0.002523919242	0.002183422424	3.8687574e-05	0.001627746447	0.000156192179	3.9740221e-05	0.000141957666	1.066666e-05	0.000217478771	0.002592368937	0.000980855061
0.001298670096	0.001962550654	0.000299198592	0.001537152405	0.00047045805	8.0735879e-05	0.000697830206	3.555554e-05	0.000548557487	0.002948131967	0.0023612730629
0.001239242913	0.002152367298	0.000185481968	0.000808560999	0.000320627328	6.6320292e-05	0.000422486504	1.266666e-05	0.000309579436	0.001486634078	0.000973052164
0.000416033275	0.000660919478	9.6074318e-05	0.000749706922	0.000145502918	7.9567026e-05	4.6719578e-05	2.222223e-05	0.00034398155	0.001591054911	0.001389562015
0.001471397489	0.002346436324	0.000301242738	0.001408909156	0.000496141628	0.000257099324	2.3386244e-05	2.177778e-05	0.000926257099	0.002781445863	0.0023608324769
0.00114099436	0.001669425931	0.000221672506	0.001329650423	0.0001017063	4.84848e-05	1.7830676e-05	5.33333e-06	0.000328177894	0.001616025904	0.001494246371
0.000697649341	0.001008550865	0.000296666656	0.001212328634	0.00018972891	5.9870073e-05	8.9153382e-05	1.799999e-05	0.000406077208	0.001799191546	0.0015892826016
0.001310161351	0.00179756478	0.000391207874	0.001598851738	0.000219062294	3.4632e-06	0.000120608366	2e-06	0.000450852	0.002123503831	0.0016847777199
0.000250360089	0.000240712795	0.000174668986	0.000789430361	0.000145067887	3.6926371e-05	5.3915316e-05	5.33333e-06	0.000332089595	0.001632746665	0.00149725261
0.000436204966	0.000345724099	0.00048951222	0.001115260501	0.000528327984	0.00043290058	0.000283730142	0.00039488914	0.00072332224	0.002187556873	0.002061028031
0.000189604904	2.4436776e-05	0.00027595823	0.001104151949	0.000171197708	7.372287e-05	0.000147539546	5.33333e-06	0.00046551574	0.00255187199	0.0023621730356
0.000166960131	5.5034495e-05	0.00020983738	0.000552636901	8.8531036e-05	1.701297e-05	7.83862e-05	5.33333e-06	0.000216581705	0.001204257157	0.0010987856186
0.000123677679	4.9080455e-05	0.000154506436	0.000557195172	5.4836175e-05	6.753244e-06	8.6640206e-05	1.266666e-05	0.000163272321	0.001131123987	0.0010361124764
0.001248916208	0.000651884959	0.000664878192	0.001761173123	0.000250146902	1.0000001e-05	0.000274708808	2e-06	0.000493182288	0.002644733686	0.0024079906395
0.000993583383	1.1747124e-05	0.000670696776	0.000868683891	0.000531944025	2.0389601e-05	0.00077301519	7.666662e-05	0.000345300134	0.001169590195	0.0010817314298
9.3388173e-05	9.009186e-05	9.3042964e-05	0.000911350611	0.000577740975	3.4285712e-05	0.00096738018	0.00011399993	0.000338819129	0.00206420317	0.0018152422332
9.3744159e-05	9.3057469e-05	8.8211386e-05	0.000750532656	0.000254960609	1.1125535e-05	0.000360581956	1.666666e-05	0.000206242042	0.001674083841	0.0015111666859
0.000312046449	0.000228436793	0.000357468022	0.001281120609	0.000266683734	1.6839811e-05	0.000305264626	0.00017622212	0.000300859957	0.002358327515	0.0021338253577
0.000884750582	0.000452436793	0.001138873092	0.00196869112	0.000262949217	6.753244e-06	0.000218095214	0.00033022221	0.000336242101	0.002033301129	0.0019354094668
0.000709390112	0.000335976961	6.077814e-05	0.000530068394	8.6819247e-05	9.393935e-06	6.126984e-05	5.33333e-06	7.50744e-05	0.000668890648	0.000405863026
0.001464163467	0.001672528554	0.000157572586	0.001203137594	0.000161378575	1.7316008e-05	0.000101825378	1.622222e-05	0.000207748523	0.001646075816	0.0010898050791
0.000299185637	0.000594527754	5.3728206e-05	0.000894133746	0.00027214691	1.2857135e-05	0.00015097882	0.00014799991	0.000341273588	0.001986983211	0.0017789758679
0.000568404184	0.000932458821	0.00022959351	0.001039370498	0.000231429461	3.1904742e-05	0.000175873036	0.00026977764	0.000352488294	0.001969714351	0.0017379861642
0.000161106911	0.000301034005	3.8164928e-05	0.001176940905	0.000159774045	1.1948042e-05	0.000133968266	0.00018666655	0.000347777394	0.002398763332	0.0021935952921
0.00028348605	0.00043285056	0.000108710762	0.000467890537	5.0406804e-05	0	2.9682536e-05	6.933329e-05	0.000156298024	0.000860024306	0.0007404688196
0.000877070366	0.001279655667	7.356562e-05	0.000721761901	4.3723211e-05	0	2.1693108e-05	8.199995e-05	0.000216802437	0.00152442098	0.0012537365672
0.000537402178	0.000903885377	2.8583062e-05	0.000367581362	0.000174107373	4.15584e-06	0.000103306826	4e-06	0.00024085514	0.00095248801	0.0007228024989
0.001306929105	0.002220552507	0.000172880338	0.00122084779	0.000105395518	8.31168e-06	1.6693122e-05	0	0.000413795741	0.002808121651	0.0022064844008
0.000803201177	0.001655009624	5.2694558e-05	0.001187748282	0.000508531263	0.000560865241	0.000353624002	1.266666e-05	0.001000907075	0.002579519196	0.002450101317
0.001211525552	0.00098811482	0.000770116672	0.001808962884	0.000599700995	0.000729869409	0.000576586758	2.711111e-05	0.001038000972	0.002425670212	0.0023391724395
0.000309002226	0.00060381608	3.3089412e-05	0.000860823325	0.000285209033	0.000238181581	9.973538e-06	1.266666e-05	0.000467469649	0.001881573921	0.0017132782593
0.00170748516	5.3310374e-05	4.5226454e-05	0.002911789125	0.000227288219	6.0692585e-05	1.9973538e-05	1.133333e-05	0.000605827396	0.003932226241	0.0034637167364
0.000123200314	0.000124597605	0.000103391358	0.002016349821	0.000187107448	2.8657991e-05	2.362433e-05	9.11112e-06	0.000556677442	0.003782650597	0.003449137123
6.1521797e-05	0.000115241193	1.7305452e-05	0.000554708479	0.000101259912	3.779217e-05	5.50264e-06	7.11112e-06	0.00019388466	0.000980536523	0.000899185527
0.001054378001	0.00116937884	0.00092679411	0.001462385773	0.000174361614	0.00014242411	1.695767e-05	9.11112e-06	0.000410741004	0.002158275778	0.0019262995086
0.000476302699	0.000493792735	0.000458524894	0.000504506379	7.174016e-05	4.2337622e-05	4.920632e-06	1.377779e-05	0.00017167006	0.000638071931	0.0005196105579
0.001261787846	0.001454527234	0.00113118446	0.001863091586	0.00013838422	5.5454493e-05	2.6984108e-05	7.33333e-06	0.000586967847	0.002872980393	0.0024790718033
0.001191706426	0.001499333288	0.000910952246	0.001622167536	0.000220615839	7.9047556e-05	0.000111984078	9.377782e-05	0.000637801917	0.002599851379	0.0022432032033
0.000336650864	0.000659816145	3.0197426e-05	0.00145157072	5.8604555e-05	4.017312e-05	2.224867e-05	1.066668e-05	0.00073700796	0.002637090786	0.0024459268486
0.000349080247	0.000621355503	4.2601626e-05	0.000972672977	0.000209774087	5.9004277e-05	0.000288518384	3.755558e-05	0.000435885351	0.001764009774	0.0015657421069
0.001351600066	0.002247311885	7.8757274e-05	0.001637471914	0.000148949213	7.5670951e-05	9.1746014e-05	5.911117e-05	0.000356835235	0.002728909598	0.0021924357612
0.00216416747	0.003150392688	6.7235768e-05	0.001911459331	0.00013895484	3.9740221e-05	5.5740698e-05	7.822232e-05	0.000299541188	0.00283371726	0.002058717712
0.000217014913	0.000282046172	0.000109825786	0.00116266464	0.00017068932	5.4199094e-05	0.000151719558	6.866673e-05	0.000306662531	0.002049897021	0.0018184331868
0.000370696661	3.1931043e-05	0.000399593434	0.001753953268	0.000413327658	2.3766211e-05	0.000649629156	8.355563e-05	0.000450829823	0.003372465019	0.0028580974431
0.00199787281	4.501151e-05	0.001850800144	0.001568375245	0.000840452437	3.8744562e-05	0.001463226164	6.422227e-05	0.000436807316	0.002808233147	0.0021802177814
0.000931099744	0.000602966251	0.000820789806	0.001409077731	0.001515221513	3.393936e-05	0.00279274864	2.133336e-05	0.00044604906	0.002578722301	0.0018717617702
0.000215512549	0.000363287577	6.2044144e-05	0.001260716725	0.000862938446	1.3722931e-05	0.0016021414	1.777778e-05	0.000296911214	0.001745742923	0.0014785115405
2.6874021e-05	1.6551716e-05	3.0232286e-05	0.00330882803	0.002299919993	2.8441545e-05	0.0041688056	2.622224e-05	0.000676356538	0.004176088522	0.0037499504718
0.000722172177	3.9954051e-05	0.001031928472	0.002215931353	0.001203858051	0.000131385331	0.00202005127	0.00015288902	0.000500370397	0.00262616617	0.0021755076585
0.000843712829	0.001346115629	0.000355040698	0.001062875271	0.000961294264	0.000206320443	0.00150909931	0.00021622235	0.000466345797	0.002381126323	0.0019855702479
0.001706522271	0.001677817292	0.001032380714	0.001237047131	0.001490611115	4.324674e-05	0.002481373676	0.00050422282	0.000467425527	0.003187863946	0.002287295088
0.003091940142	0.001928829582	0.002482833212	0.001393203542	0.00156676145	9.7532443e-05	0.00266997114	1.488889e-05	0.000672641393	0.003754943572	0.0023154375315
0.002238055583	0.00167919633	0.00136627205	0.001140963579	0.001053933023	6.2554115e-05	0.001867432212	3.555556e-05	0.000558521092	0.002649547522	0.001898163313
0.003198564553	0.002683817516	0.001912252848	0.001947431201	0.001637729018	0.000103896104	0.002823013576	3.555556e-05	0.000868836252	0.004676794046	0.0032194414377
0.000201251857	0.000227586828	0.00017458783	0.00087404332	0.000991147232	5.8311685e-05	0.00173706208	2e-06	0.000494722234	0.001972149947	0.001729224141
0.000927923138	7.7816035e-05	0.001389106374	0.001170953899	0.000471124732	3.5757574e-05	0.000817697772	2.711111e-05	0.000455063023	0.002668681469	0.0022057400458
0.000432953979	4.0183964e-05	0.00065448358	0.001492365552	0.000126796706	9.09091e-07	0.00011862427	0.00017733325	0.000563223162	0.003376104212	0.00305276
0.001085948465	0.001377010374	0.000867154568	0.001535711721	4.4186485e-05	3.11688e-06	3.4100536e-05	3.555554e-05	0.000545428793	0.00339367619	0.0029679800876
0.002362855749	0.001641792792	0.000342090504	0.001577652295	8.4757096e-05	2.6277032e-05	3.9497344e-05	7.955564e-05	0.000465206103	0.003448649214	0.0024926589383
0.00178581727	0.001302667176	0.001042520302	0.001935847157	6.1016958e-05	1.0259731e-05	3.656083e-05	1.800001e-05	0.000414775634	0.00264700503	0.0022604968699
2.7656495e-05	7.494257e-06	3.00929e-05	0.000671939038	2.7446337e-05	1.303029e-05	2.875661e-05	0	0.000273952554	0.001543163189	0.001427943016
4.2359132e-05	2.5126445e-05	5.0383268e-05	0.000856559919	0.000184932453	5.2294323e-05	0.000277645406	0	0.000381474245	0.001992326904	0.0018111398718
0.000145915527	0.000291839867	3.2694548e-05	0.001269763869	0.00057596115	1.7922085e-05	0.000990343162	2.133332e-05	0.000461950698	0.002660135264	0.00236782177
0.001809076408	0.00094852889	0.000731022266	0.001246155516	0.001125638906	3.4155827e-05	0.00212465406	7.33333e-06	0.000532120797	0.00351063002	0.0022058406245
0.002234393781	0.002414437144	0.0001755982	0.001147808937	0.001017701249	1.9264059e-05	0.001761109526	8.88889e-06	0.000417557039	0.003199732308	0.0018223311493
0.001418341348	0.001188713005	0.00051801394	0.000587233942	0.000189977477	8.051942e-06	0.00017145491	2.866669e-05	0.00023136643	0.001540416586	0.001009660626
0.001820840766	0.001806918149	0.000566480832	0.000961040036	0.000212367308	3.9913381e-05	0.0002009259	0.00014711126	0.000402428185	0.0018827291	0.0014991351431
0.00259612626	0.001284436768	0.000581382154	0.001292995647	0.000113401164	5.0779171e-05	7.0714262e-05	1.600001e-05	0.000363973688	0.003184067911	0.0016811680859
0.002552453539	0.001487262825	0.000280313542	0.001346602466	0.000254661193	0.00024402615	0.00025634929	0.0002680002	0.000526191087	0.002712680888	0.001911868482
0.003133713913	0.001341424584	7.009292e-05	0.0017979184	7.7440708e-05	1.8441551e-05	4.7751278e-05	1.244445e-05	0.00040339809	0.003662881507	0.0022877220316
0.002646272093	0.003040690377	0.001187351164	0.002216290357	0.000144598915	1.8268386e-05	6.7169246e-05	1.088889e-05	0.000528540462	0.003185451107	0.002669987091
0.000666655564	0.001084551986	0.000186701548	0.001468686577	0.000189531101	2.2121196e-05	0.00015468242	3.844446e-05	0.00047600924	0.00241640959	0.0021928908523
0.002069486639	0.001598757851	5.7363518e-05	0.002572125101	0.000244559358	0	0.00016568767	0	0.000594024355	0.003201416001	0.0028077318692
0.002378153977	0.000641332941	0.000114819942	0.001993904529	0.000399599097	4.935062e-06	0.00030560822	2e-06	0.000601829918	0.002915096829	0.0023768026448
0.001796784805	0.002071150208	0.001426260278	0.001529092332	0.000831136274	0.001562119679	0.000194894102	0.00011711119	0.001633140052	0.002365833026	0.0020673851082
0.001079210079	0.00125944838	0.000773797914	0.00083897968	0.000891802692	0.00086878701	0.000898041866	2.088891e-05	0.001283581523	0.00150920081	0.00138557757
0.002681592226	0.00304032102	0.001992787558	0.003287763296	0.000789678393	0.00168038797	0.00012068777	0.00010533335	0.001716184844	0.002432741294	0.002841934646
0.000938024327	0.000991678101	0.000764146504	0.001048380596	0.000240497451	0.000492943257	5.2433852e-05	3.711113e-05	0.000603620407	0.000804740959	0.0009097112502
0.001860982462	0.001924735659	0.001486074358	0.001410856647	0.000429209695	0.000788917151	0.00017113758	0.00016644455	0.001074886774	0.001703117032	0.0014083518965
0.002151311291	0.002271287521	0.001756352864	0.001490851282	0.000314345204	0.00056597346	9.50793e-05	7.488887e-05	0.000951579541	0.001751202817	0.0013348879393
0	0	0	0	0	0	0	0	0	0	0
4.002352e-06	3.908054e-06	3.93728e-06	7.958954e-06	6.60452e-06	8.095232e-06	5.952382e-06	5.55556e-06	9.038054e-06	5.813088e-06	8.915307e-06
0	0	0	0	0	0	0	0	0	0	0
0	0	0	0	0	0	0	0	0	0	0
2.77778e-07	6.66667e-07	0	2.32558e-07	3.33333e-07	9.09091e-07	0	0	0	3.00717e-07	8.77193e-08
0	0	0	0	0	0	0	0	0	0	0
0.000843036169	0.000859885063	0.000756550586	0.000792694955	0.000216418287	0.000291341705	0.0001280688	0.00011488892	0.000429576363	0.000715863908	0.0006334687667
0.002230704503	0.001918000605	0.002148211676	0.002338049701	0.000598385431	0.001253808296	0.000111269786	7.755558e-05	0.001412870107	0.00191449218	0.0019761088256
0.00080372872	0.00082342526	0.000737816448	0.000904582885	0.000318570846	0.000525324312	0.000165449706	0.000152	0.000522832967	0.000746650471	0.0007400441761
0.003338376688	0.003168827857	0.003177665178	0.002538903689	0.000910858963	0.001762595669	0.000133968222	0.00013511113	0.001457444344	0.003109729846	0.0022069967229
0.001729350745	0.001685080658	0.001608118818	0.001416826655	0.000629729033	0.001222206654	0.000116719572	9.933329e-05	0.000937344114	0.001637196529	0.0013512770043
0.000209147152	0.000199425341	0.000193437912	0.000177455552	5.7706217e-05	0.000138571295	0	2e-06	6.7586666e-05	0.000166000472	0.0001256576813
0.001605771238	0.001951977367	0.001021718978	0.00075303704	0.000404621689	0.000748830539	0.000116005252	6.333338e-05	0.000560242902	0.001409651921	0.0007914243276
0.002350943489	0.00216347153	0.002157282476	0.003240500782	0.000880578046	0.001842076081	0.000111534326	0.00016177772	0.002025326277	0.002285085401	0.0027040656609
0.002274945408	0.001999241941	0.002153275538	0.002655497731	0.000975436273	0.00177618881	0.000311878354	0.00012955556	0.001720985139	0.00233438571	0.0023617171363
0.002069073301	0.002309310515	0.001627642532	0.001920299115	0.001800006334	0.001905106508	0.001468069958	0.0001217779	0.001315444593	0.00266606271	0.0019468746835
0.002001307016	0.002137448764	0.001398246452	0.001518131474	0.000621045803	0.00106398172	0.000236587112	0.00011022228	0.000797778523	0.001890789716	0.0013073267683
0.003225388345	0.003132895657	0.001700952136	0.003656591866	0.001516334223	0.00284571162	0.000194894062	3.733335e-05	0.002063646139	0.003511914988	0.0033821632336
0.002722664763	0.002630896624	0.002132880388	0.002990038502	0.002292017727	0.002371816077	0.001655898638	0.00130466744	0.002239743949	0.003138526773	0.0029197332097
0.001376830795	0.000583355648	0.00046076664	0.001000424325	0.000378282981	0.000482207314	0.000317671682	1.48889e-05	0.00061205	0.001470943767	0.0010346995406
0.002262961138	0.000600712203	0.000793519334	0.002174413541	0.00085832315	0.00125787767	0.000481851762	0.00014933334	0.00134126261	0.002742215959	0.0022531912642
0.002599784544	0.002134712071	0.000768374282	0.00281650444	0.001076933794	0.001522119698	0.00042354479	0.00041066641	0.001964063372	0.003325056119	0.0031103668579
0.001473512773	0.000457609366	0.000710987404	0.001216875596	0.001423730073	0.001415106822	0.000959338034	1.066666e-05	0.001948872298	0.002976539495	0.002647242641
0.002233118414	0.001383493827	0.00087824603	0.00139874988	0.000720498804	0.001659738611	5.3941758e-05	7.33333e-06	0.001295278218	0.003259279948	0.0026547779613
0.002885125522	0.002142160709	0.001352961592	0.001474628598	0.000795482203	0.00192523619	1.2619042e-05	1.599999e-05	0.001122671831	0.003745467059	0.0030295326169
0.002257863008	0.000616369451	0.000730011692	0.002052716227	0.000972064581	0.0023238072	4.1455014e-05	5.33333e-06	0.001153396839	0.004216758487	0.0036225359264
0.000601772294	0.000470667698	0.000151324052	0.000869528964	0.000531368342	0.001135410162	0.000101666598	1e-05	0.000518123083	0.001997186489	0.0017341395436
0.000551737113	0.000514207338	9.804884e-05	0.000666040799	0.000434040324	0.00077580021	0.00013989415	7.2e-05	0.000412804353	0.001260457158	0.00118082364
0.0027652532	0.001512252092	0.002444276148	0.001373020145	0.000831430908	0.00160077764	0.000203730106	1.599999e-05	0.000880454482	0.003537517999	0.0025229497549
0.000811439906	0.00097988554	0.000667561062	0.00145754049	0.000343248808	0.00034043256	0.000261031626	3.55556e-06	0.001022831256	0.00168080388	0.0019990158316
0.000522065547	0.000560850601	0.000495923364	0.000633567721	0.000122299426	1.493505e-05	0.00018888882	0	0.000287147077	0.000715804888	0.0006399249795
0.00064238244	0.000806000189	0.000420720274	0.001029557408	0.000113531079	4.0779198e-05	0.000112116468	3.355555e-05	0.00054163028	0.001338255845	0.0010856610362
0.001278012903	0.001725817195	0.000572044368	0.001796619124	0.000107525438	4.5151477e-05	7.669316e-05	3.55556e-06	0.000849181087	0.001943377535	0.0018611571727
0.003718508258	0.004493584363	0.002655899596	0.003413232983	0.000154966185	7.7445811e-05	8.80952e-05	4e-06	0.001155727069	0.004474829269	0.0029170813113
0.001132254259	0.00106227471	0.000807607528	0.001371247388	0.00028472931	0.00045519435	5.8095208e-05	0	0.000582269815	0.001310956788	0.0013509193639
0.00195650255	0.001721792685	0.000730871198	0.001634301188	0.000479464134	0.000873116019	0.000114999914	2.777778e-05	0.000634662201	0.002027919311	0.0015864822717
0.001396584755	0.001358046231	0.001215842072	0.001193548713	0.000378073625	0.000686492901	0.000189682422	5.444448e-05	0.000492328557	0.001143150563	0.0008852824482
0.001631837908	0.001442575964	0.001454703852	0.001764292724	0.000396599764	0.000830258912	0.000107433784	3.55556e-06	0.000393141315	0.00180353228	0.0016190121446
0.002717879514	0.00293772383	0.002055389008	0.001984303721	0.000389543217	0.00082025892	0.000115581938	0	0.000388709049	0.002568847258	0.0017868127243
0.000815740028	0.00110556221	0.000441219542	0.00067608757	0.000169446473	0.00027225081	0.000127645386	0	0.000144882557	0.000808143728	0.0006151720238
0.001172953878	0.001086068957	0.001085842476	0.001252911227	0.000143113238	0.000309869825	2.4153418e-05	0	0.000240092748	0.001121468453	0.0010683553894
0.001267374684	0.00107719556	0.001327584568	0.000654205135	0.000189553792	0.000377012632	6.1798904e-05	8.400001e-05	0.000170402519	0.001011753302	0.0005570809627
0.001316678009	0.000964689706	0.001474692996	0.001249999919	0.000278616379	0.000676536133	1.087301e-05	0	0.000248934954	0.001603851287	0.001117408469
0.000718567258	0.001083608156	0.000178757274	0.002548709	0.00081393415	0.00189947862	1.798941e-05	1.066666e-05	0.00070436173	0.003225344406	0.0028129269976
0.000577730916	0.000309380055	0.00054833934	0.002298517595	0.00126038574	0.001679132524	0.001136559852	3.511113e-05	0.000680275224	0.002967698665	0.0025535128008
0.001159354622	0.000159103433	0.001349756656	0.001022832043	0.00058336771	0.000712077221	0.000504999608	3.555554e-05	0.000362278366	0.001560036034	0.001102413702
0.003485567348	0.002276690872	0.003347770574	0.002741154903	0.000822210426	0.001585453003	0.000312698294	8.333336e-05	0.000740653968	0.003174397129	0.0024294188323
0.002033341052	0.001421150437	0.001923879452	0.001499029081	0.00046216445	0.000817748212	0.000220793646	9.844445e-05	0.000400460383	0.001862184729	0.0011907047779
0.002624444887	0.000947471368	0.002959130108	0.002121491531	0.000667328978	0.00137562633	0.000165714256	9.33333e-06	0.000584557214	0.003148291584	0.0022083607622
0.000269475849	0.000274643618	0.00023910574	0.000258246292	0.000221497281	0.000287186166	0.000172751348	0.00018600007	0.000198701457	0.000335962284	0.0002935045039
0.001789636536	0.000499564562	2.6132394e-05	0.001177954338	0.000546888247	0.001198353781	9.6349126e-05	2e-06	0.000418459096	0.002342950358	0.0015148471983
0.001735312613	0.000775610399	0.000363472708	0.000892539305	0.000539317455	0.001121817066	0.000145026348	7.33333e-06	0.000250799996	0.001920038554	0.000764951231
0.000537790147	0.000850092043	0.000234007144	0.001520815738	0.000392746479	0.000763592314	0.000130661268	0	0.000455486176	0.001404408146	0.0015683118396
0.001338846136	0.000236183596	0.001952533534	0.002743938188	0.001199188828	0.002463157715	0.00030476167	5.55556e-06	0.001011615972	0.004287632365	0.0036259100352
0.000360790316	0.000340942571	0.000365749202	0.0008397377	0.000470051494	0.000694934384	0.000265661222	9.33334e-06	0.000345640361	0.001297873308	0.0011017955439
0.000102147869	0.00010526437	0.00010150985	0.000110746907	9.4050899e-05	8.7705663e-05	7.8888874e-05	7.33333e-06	6.1342547e-05	0.000115163085	9.43612132e-05
4.97261e-06	5.14943e-06	4.93612e-06	8.106698e-06	4.762722e-06	4.84848e-06	5.89947e-06	0	1.869943e-06	9.888967e-06	7.2466993e-06
0.000854370014	0.000861678107	0.000854866474	0.000895748395	0.000500000268	0.000400216081	0.000593835982	1.600001e-05	0.000218023067	0.000909242341	0.000642399254
0.000403939823	0.000382459863	0.00042144014	0.000510563711	0.000293615989	0.000286190213	0.00023224866	5.33333e-06	0.0001946528	0.000540403718	0.0004538665164
8.4002337e-05	7.4298868e-05	8.9651604e-05	0.00023592074	0.00021663294	0.00019463184	0.000118888876	6.088895e-05	0.00013643285	0.000346846025	0.0003236486326
2.34507e-05	2.611496e-05	2.171894e-05	2.591244e-05	9.93785e-06	3.11688e-06	1.066137e-05	0	5.815604e-06	2.012607e-05	1.6685582e-05
0.000122625222	0.000108758619	0.000127897838	0.000263247591	0.000249576464	0.000212380755	0.000167248612	1.444445e-05	0.000134406139	0.000391230684	0.0003365217009
4.8067309e-05	4.1655179e-05	5.2288032e-05	0.000126011026	9.8593309e-05	0.000118398152	4.2328036e-05	2.177779e-05	7.5331107e-05	0.000179441418	0.0001669220726
8.0164252e-05	4.2988509e-05	0.00010209062	0.000690281917	0.000554215414	0.000763159423	0.00025375659	5.55556e-06	0.000390938915	0.001274048642	0.0011453415151
0.00042266736	3.5287335e-05	0.000675040952	0.000887103034	0.000568034809	0.00094523715	0.00019648145	1.288889e-05	0.000515668562	0.001670502151	0.0014279013291
0.001693650683	0.002130597349	0.001087782082	0.002040408544	0.000935606474	0.001964630071	0.000152248584	1.066666e-05	0.001192220291	0.003657677103	0.0030535670326
0.001312891413	0.001606781393	0.000831777306	0.000988190373	0.000655713367	0.00145904616	8.9973482e-05	8.88889e-06	0.000966697753	0.002670044142	0.0022611717065
0.001239304433	0.001618390626	0.000601904892	0.001108902554	0.000360842428	0.000760951622	4.357141e-05	1.422224e-05	0.000489302008	0.00154669164	0.0011945874706
0.001551150902	0.002173954579	3.5551686e-05	0.000684757052	0.000608102332	0.001114544341	0.00014928571	1.800001e-05	0.000840237025	0.002263750261	0.0017217213912
0.001338556704	0.001977954176	2.8408812e-05	0.000674160611	0.000580836865	0.00110748815	0.000151190494	5.733337e-05	0.00079419339	0.002233904187	0.0017062744694
0.000806901871	0.001308552122	7.7026684e-05	0.000591312803	0.000553435605	0.00073285646	0.000255872908	4.28889e-05	0.00062680063	0.001367617587	0.0011789621598
0.000554222018	0.000980069078	8.9732914e-05	0.000603556941	0.000396508804	0.000626882495	0.000142486738	4.422225e-05	0.000492505315	0.001073804117	0.0009830801175
0.000224753553	0.000379494478	5.9779334e-05	0.000180853477	0.000189542537	0.000238830931	6.3439128e-05	0	0.000202026798	0.000436581048	0.0003907847958
0.001130103016	0.0019677705	2.4970972e-05	0.000529074666	0.000410057109	0.00080523729	7.8439136e-05	0	0.000553935666	0.001751539008	0.0012641901294
0.002200881718	0.002996323331	8.0476202e-05	0.000316744159	0.000242130117	0.000189047491	0.000173968334	4e-06	0.000187470792	0.001563950179	0.0003400931493
0.000285688778	0.000349517374	5.732867e-05	0.000258456804	0.000193932527	0.00030541095	6.7830722e-05	1e-05	0.000220653273	0.00057000712	0.0004715411201
0.001430799055	0.001892621802	0.00011267129	0.000936924314	0.000706735757	0.001177444717	0.000238545078	1.6e-05	0.000851450295	0.002334171555	0.0018771230275
0.001372394806	0.002145679946	7.3368192e-05	0.001236817377	0.000748515683	0.001508569922	8.7830668e-05	5.622224e-05	0.000979438541	0.003017251497	0.002327800804
0.001048639109	0.001483932224	0.000113530764	0.00085711646	0.000594334311	0.000986882333	0.000200978858	0.00012688899	0.000713296015	0.001653304576	0.0014694679757
0.000503114447	0.000638138239	0.00018101045	0.000760735649	0.000472458422	0.00076376547	9.9047574e-05	8.88889e-06	0.000600327622	0.001447320707	0.0012889940792
0.000602938134	0.000960690153	5.3693372e-05	0.001020541375	0.000417232484	0.000785194023	8.5343876e-05	8e-06	0.000536693361	0.001466661151	0.0013011798903
0.000382996569	0.000725908408	8.5540098e-05	0.000631447197	0.001038481203	0.001388700981	0.000769867698	0.00065400045	0.001140000904	0.001802634469	0.0017731726734
0.001348536689	0.002508529092	0.000263286902	0.000801543196	0.001695486922	0.001982034607	0.00142671949	0.00135555637	0.001717098048	0.002505511431	0.002192929226
0.004133990104	0.00488744854	0.003448176504	0.003893135549	0.001300661989	0.001675842643	0.000827671644	0.00062244474	0.001543966314	0.004307908015	0.0036087773023
0.000603912436	0.000963609515	0.000256341492	0.000372919309	0.000205480448	0.000265714044	0.000147248616	0	0.000194514023	0.000663703327	0.0004679897702
0.000315876407	0.000390000319	0.000256341428	0.000435803052	0.000344051281	0.000459003886	0.000192486712	4.488892e-05	0.000364335246	0.000785550716	0.000745940169
0.000303345029	0.000315103496	0.000294796724	0.000405050696	0.000209972011	0.000366103564	8.920632e-05	1.111112e-05	0.000269881185	0.000671221539	0.0006256890069
0.00072836867	0.000756805091	0.000116794416	0.000626216257	0.000676933455	0.001235410073	0.000174153402	0.00014711106	0.000909614442	0.002130130218	0.0020061914592
0.000715680891	0.000674482973	0.000356492486	0.000389127311	0.000208949435	0.000319956401	7.9259248e-05	8.733328e-05	0.000311610225	0.000770587679	0.0006275812476
0.000733763766	0.000675977458	7.6178854e-05	0.000504416006	0.00048413667	0.00103441457	6.7169318e-05	6.977775e-05	0.000806404777	0.001953287451	0.0016573891798
0.002081017382	0.001967955371	0.00010383273	0.000472588369	0.000446706925	0.000739739523	0.000113835956	0.0001066666	0.000989917297	0.002121206085	0.0012652009324
0.000873767606	0.000839908413	0.000231370526	0.000747020557	0.000678300653	0.001205756376	0.000249973516	4.022225e-05	0.001552386859	0.00223462925	0.0020346881372
0.000202887395	0.000306804859	9.7584194e-05	0.000533529524	0.000491339811	0.000843635532	0.000156983988	7.33333e-06	0.001076511428	0.001418831143	0.0014304451784
0.000283720769	0.000545794436	7.8199796e-05	0.000522079744	0.000504068781	0.000995843163	0.000126878216	0	0.001230952019	0.001680238082	0.0016364059368
0.000184319309	0.000230483231	0.000142485488	0.000280875674	0.000189638806	0.00039506454	3.767192e-05	0	0.000537896717	0.000699847781	0.0007032484244
0.000779287911	0.00097075962	0.000640487804	0.000811370928	0.000576096843	0.000749350025	0.000490846578	0.0001642223	0.000985740232	0.001303665645	0.0012399473475
0.000395770873	0.000478092532	0.000327038384	0.000326342061	0.000135892736	0.000136623249	0.000135661298	3.933336e-05	0.000239697378	0.000411043331	0.0003388055665
0.000637492204	0.000851403394	0.000476527218	0.000558684201	0.000279102113	0.000349523462	0.000255740684	0	0.000514859846	0.000846877224	0.0007243709925
0.001163857435	0.001281311622	0.00108616734	0.001053378982	0.000473214735	0.00064541091	0.000374285542	0.00028488898	0.000724695283	0.001136968208	0.0009921670994
0.000156952305	0.000268644201	6.1312436e-05	0.000193420152	0.000188559635	0.000345107882	8.6904694e-05	1.111112e-05	0.000441746477	0.000602910408	0.0005789648883
0.000698086978	0.001053748144	0.000340894272	0.000825341	0.000544435913	0.00090536706	0.000293915086	2.155557e-05	0.001181947953	0.001749108053	0.0016669447765
0.000416283338	0.000743402994	4.4274094e-05	0.000458807292	0.000392356718	0.00083774808	9.1084584e-05	0	0.001029104135	0.001443897141	0.0013843294213
0.000634553895	0.001068736189	5.8002342e-05	0.000338325639	0.00027614167	0.000467358842	0.000147804128	0	0.000605215817	0.001052874348	0.0008137481172
0.000629358199	0.001021012002	0.000107851302	0.000505734609	0.000485430097	0.000809436435	0.000281957574	2.866668e-05	0.001038641427	0.001483464246	0.001355606877
0.000592734508	0.000999149967	4.8315902e-05	0.000362935751	0.000301695458	0.00056255355	9.0608398e-05	0	0.000696370728	0.001148692027	0.0009529822995
0.001482041908	0.002483288631	0.000140871096	0.000711851946	0.000586735247	0.000944284795	0.000286560802	5.311113e-05	0.001164718925	0.001958193225	0.0015632409772
0.00083303962	0.001379403053	9.0836234e-05	0.000647920634	0.00058436246	0.000990128881	0.000257698398	6e-06	0.001257432169	0.001865166713	0.0016912966901
0.000262722907	0.000418069191	5.1080142e-05	0.000374812275	0.000253429897	0.00054376569	4.8253932e-05	3.55556e-06	0.000641728836	0.000954320129	0.0008970554509
0.001311685728	0.002269587403	5.0847862e-05	0.0006287765	0.000343057215	0.000732769841	5.6031722e-05	3.55556e-06	0.000859519467	0.001738533536	0.0012326094335
0.000736506024	0.001180115461	0.00014882693	0.000598429077	0.000364108043	0.000715410541	8.1428548e-05	2.466668e-05	0.000859106877	0.001287894896	0.0011948238239
0.001003313514	0.0016690583	0.000109721224	0.001088891174	0.000865803563	0.001518353639	0.000347804378	0.00011511116	0.001813625791	0.002627890756	0.002424289959
0.000986063709	0.001659127326	8.3159098e-05	0.001080920985	0.000767865934	0.001601556853	0.000165635022	3.266668e-05	0.001924905593	0.002649065478	0.0025563956048
0.000371177526	0.000593195653	8.3101088e-05	0.000488514009	0.000397220904	0.000615453933	0.000238068916	2.666666e-05	0.000763739647	0.001110382988	0.0010365767491
0.000768822176	0.001314460484	4.1277574e-05	0.000469531815	0.000337814051	0.00059467473	0.0001368519	1.355556e-05	0.00072884178	0.001298216698	0.0009943170441
0.00064223378	0.00107439136	6.1103356e-05	0.00045672745	0.000386548434	0.000619653062	0.000224709112	1.977779e-05	0.000777948636	0.001227645217	0.0010291137958
0.00027562595	0.000434689849	7.0929144e-05	0.000309816513	0.00034236739	0.000454285341	0.000273492226	7.977781e-05	0.000562337691	0.000744636844	0.0007075261999
0.001289197706	0.001796966251	0.000601846644	0.000883433455	0.00047800593	0.000578787338	0.000375608546	0.00017133337	0.000751500625	0.001552533025	0.0011376159156
0.000195508606	0.000247931116	0.000121126598	0.000201953469	0.000125655439	0.000154588631	0.000101798948	4.444445e-05	0.000209261874	0.00029354267	0.0002740104171
0.000123841912	0.000180252962	5.292688e-05	0.000122076573	0.000154728865	0.000141601594	0.000147169354	5.55556e-06	0.000170853141	0.000260167699	0.0002274689401
0.000322805198	0.000367724235	0.000277711932	0.000320982248	9.8937889e-05	7.6147123e-05	8.8439138e-05	8.133339e-05	0.000181966872	0.000284840428	0.0002694195722
0.000375078258	0.000565494494	0.000122682956	0.000184667551	0.000145949186	0.000112683892	0.000159841254	6.222225e-05	0.000130296715	0.000339767508	0.0001925744245
0.00018367369	0.000261333436	8.3937338e-05	0.000194943825	0.000192327769	0.000179220601	0.000178915438	2.200001e-05	0.000235697819	0.000339492171	0.0003185837661
0.00043546943	0.000716000292	7.5865322e-05	0.000292289733	0.000191164121	0.000368354619	7.095241e-05	2.200002e-05	0.000443398472	0.000697416118	0.0005947369335
0.001189510578	0.002057587281	4.018584e-05	0.000579006225	0.000415604993	0.000712553402	0.000209841262	4e-06	0.000875049924	0.001560736555	0.0011792199376
0.000216643129	0.000380551921	9.05923e-06	8.4664787e-05	0.000117299483	8.7921992e-05	0.000133015936	6e-06	0.000102378411	0.000246671274	0.0001400780848
0.001115336635	0.001820759167	0.000277131444	0.000660596458	0.000222677957	0.000323376324	0.000156984178	2.000001e-05	0.000328676644	0.00082337969	0.0005122992588
0.001077444937	0.001886552741	2.2624872e-05	0.00022431175	7.1604551e-05	7.168824e-05	7.4603204e-05	4e-06	9.6861491e-05	0.000733193332	0.0001880811052
0.000842081272	0.001280092581	0.000222950088	0.000259890439	0.000259271175	0.000258961085	0.000267195784	6e-06	0.000251477528	0.000696515106	0.0003159742838
0.000911447605	0.001308345394	0.000397317076	0.000574659266	0.000252254332	0.000282597178	0.00023970908	4.933335e-05	0.000327367956	0.000765319195	0.0005053320767
0.000888700881	0.001505724929	7.2392574e-05	0.000240798815	0.00011026561	7.7792132e-05	0.00012425931	3.48889e-05	0.000131824025	0.000639402019	0.0002175938364
0.001059608429	0.001785380213	9.3565618e-05	0.000381033963	0.00015846335	8.6190392e-05	0.000191137658	1.2e-05	0.000210264567	0.001010261341	0.000532420789
0.000673955129	0.00114892017	3.6318254e-05	0.000521479522	7.7259926e-05	3.1948038e-05	9.52646e-05	0	0.000307644969	0.001331475655	0.0011876425566
0.00138458516	0.002020299696	0.000568722376	0.000994970828	9.8525463e-05	2.7619026e-05	0.000138333394	4e-06	0.000466973027	0.00163735704	0.0013297029973
0.000486040625	0.000746184285	0.000137595834	0.00024853614	0.00013252551	3.2813824e-05	0.000154338684	2.333336e-05	0.000220441455	0.000538994946	0.0003807629024
0.00035377933	0.000525816291	0.000131277594	0.000191233899	0.000149858822	0.0001352814	0.00013137565	0.00013111115	0.000182646147	0.000322596534	0.0002122493702
0.0008316665	0.000863838981	0.000802334402	0.001244059839	0.000287497191	0.000103030248	0.000245396748	0.00010022222	0.001177828089	0.001667056349	0.001627864458
0.000355892051	0.000332160921	0.000352485448	0.000570738574	0.000133802302	3.3636351e-05	9.1904712e-05	2.222224e-05	0.000584996882	0.000862656641	0.0008235872253
0.00037989446	0.000359517232	0.000353472762	0.000536492313	0.000306192135	6.8008604e-05	0.000223862344	6.600002e-05	0.000623612393	0.000919152051	0.0008190471227
7.7265239e-05	6.8321876e-05	8.0778164e-05	0.000172683909	0.000137915254	1.8311673e-05	9.9497318e-05	6e-06	0.000262926951	0.000365614105	0.0003308594407
0.000310101819	0.000370850651	0.00022462254	0.000545783784	0.000386197704	0.000262727344	0.000298862328	0.000262889	0.000622263793	0.000770491479	0.00076568211
0.000222179206	0.000284873595	0.000143867576	0.000411480092	0.000343954885	0.000260000018	0.000333862404	0.00025866682	0.000485379278	0.000594597406	0.0005715291242
0.000159323168	0.000170023002	0.00013885019	0.000243570391	9.4355947e-05	6.1471832e-05	8.179893e-05	5.400003e-05	0.000258743547	0.000352368706	0.0003339960652
5.3466341e-05	3.9080498e-05	4.929152e-05	0.000165105229	9.8338976e-05	8.31168e-06	5.7116386e-05	2e-06	0.000249198057	0.000333689536	0.0003189010316
0.000100938985	0.000104000126	9.0150982e-05	0.000153731791	7.3502822e-05	1.8917753e-05	6.0502622e-05	1.288889e-05	0.000188874359	0.00027730046	0.0002462891525
8.3102498e-05	8.6367828e-05	7.4030212e-05	0.000128254423	5.5988722e-05	3.5064941e-05	4.4814826e-05	4.088888e-05	0.000130843139	0.000159811463	0.0001643519576
0.000202363142	0.000234942562	0.00017347271	0.00021671959	2.5960457e-05	9.09091e-07	1.9444426e-05	2e-06	0.000143119637	0.000221025886	0.0002068761642
0.00036135774	0.000178298749	0.000407258986	0.000570303575	0.000303022722	0.000180433011	0.000257063484	0.00020933346	0.000833116096	0.001054251673	0.0010050257923
0.000289354579	0.000244528625	0.000172241568	0.000220232488	2.872318e-05	7.575751e-06	2.5185176e-05	6e-06	0.000254229497	0.000359520087	0.000324595391
2.3579819e-05	2.131034e-05	1.3821142e-05	1.3573192e-05	0	0	0	0	9.41065e-06	1.6061758e-05	1.30450622e-05
0.000306654899	0.000172804678	0.000341974452	0.000410098449	3.0310737e-05	2.1515132e-05	2.2275132e-05	1.066668e-05	0.000309970166	0.000434725911	0.0004345057583
0.000130285625	0.000113517264	0.000111509874	0.000176746878	7.977397e-06	5.1948e-06	2.857144e-06	0	0.000256087474	0.000352603441	0.0003335590353
0.000652038308	0.000642850318	0.000553414668	0.000607222928	4.72316e-06	0	0	0	0.00039163432	0.000661000433	0.0005803388568
0.000323360968	0.000238850297	8.0778214e-05	0.000190347297	8.6000003e-05	1.4285721e-05	6.293646e-05	5.55556e-06	0.000384961792	0.000441460968	0.000451924051
0.000506705936	0.000398919361	0.000272183514	0.000347408926	0.000254169546	0.000118138545	0.000194206256	0.00012666673	0.000462086923	0.00057351394	0.0005273533772
0.000573517456	0.000410160506	0.000228954792	0.000348790493	0.000214158176	3.7489172e-05	0.000172857064	6.488894e-05	0.000552927138	0.000643094213	0.0006547113884
0.000957633407	0.00069310269	0.000345586688	0.000471392369	0.000197237301	3.4805185e-05	0.00014306869	5.17778e-05	0.000760190302	0.00110849895	0.0008997952033
0.000155195669	0.000128942452	0.000105911736	0.000149482876	5.648586e-05	5.19481e-06	4.0052876e-05	0	0.000177317032	0.00025150128	0.0002210000749
0.00039701886	0.000368206815	0.000287630706	0.000358577244	0.000137774036	7.4069331e-05	0.000125925952	0.00012555563	0.000340319826	0.000468008328	0.0004411708453
0.000129205812	0.00012165511	8.3240394e-05	9.5491098e-05	2.767796e-05	8.744581e-06	1.5158726e-05	1.288889e-05	9.0678284e-05	0.000127800154	0.0001152600513
4.145149e-05	4.3885075e-05	3.9419278e-05	0.000110147695	3.436158e-05	0	2.068782e-05	0	0.000151907024	0.000200764498	0.0001945301449
0.000120348179	0.000130114965	0.000114065046	0.000161398076	6.1807917e-05	4.2987012e-05	5.018518e-05	4.177781e-05	0.000122817958	0.000160595654	0.0001607898415
0.000113196421	0.000109632217	0.000106991854	0.00014478522	7.6587582e-05	3.5454547e-05	7.349204e-05	2.333334e-05	0.000117344975	0.00017767636	0.0001605692186
8.510958e-05	8.6068981e-05	6.8734034e-05	0.000113515715	4.9542375e-05	4.588741e-06	6.0317426e-05	1.088889e-05	0.00012548205	0.00018787067	0.0001632235955
0.000176255882	0.000182666681	0.000166236956	0.000332957464	0.000189361607	5.7965355e-05	0.000162460272	6.86667e-05	0.000444354462	0.000586548646	0.0005484917891
0.000209186251	0.000217356341	0.00019485483	0.000410136669	0.000239214677	9.2034653e-05	0.000190132236	9.555558e-05	0.000509973349	0.000668608576	0.000638555938
0.000375426515	0.000366390828	0.000376759602	0.000530837064	0.000247683641	0.000101385227	0.000187433766	7.444448e-05	0.000566371349	0.000775723967	0.0007297052117
5.3450727e-05	6.1724154e-05	4.4587692e-05	5.5242167e-05	5.6090431e-05	2.5497811e-05	5.06878e-05	1.977778e-05	6.5763639e-05	9.9754784e-05	9.59081086e-05
0.0001980752	0.000217655126	0.000170592312	0.000212404927	0.000253463354	0.000222034605	0.000227433818	0.00017133338	0.000247560748	0.000307484375	0.0003031760624
0.000215766858	0.000220183924	0.000203182356	0.000223119053	7.6994396e-05	4.6753215e-05	7.100526e-05	1.955556e-05	0.000110782145	0.000196130004	0.0001925365399
0.000374824024	0.000378069022	0.00037346112	0.000351551349	0.000256197775	0.000163376628	0.0002841798	0.00014377777	0.000267226005	0.000373310209	0.000333534194
0.000159217549	0.000167747115	0.000149930314	0.000145915184	8.587573e-05	4.0692632e-05	8.8703658e-05	3.666669e-05	9.486367e-05	0.000162271557	0.000147049991
6.9252771e-05	7.5264368e-05	6.207898e-05	6.7135436e-05	8.3576321e-05	3.63636e-05	6.3518462e-05	1.777779e-05	0.000106750605	0.000136687438	0.0001428541615
0.000271428	0.000282850521	0.000262590028	0.00024305884	0.000132920915	0.000119220701	0.000113915328	0.00012822228	0.000152403321	0.000254214685	0.0002124341305
0	0	0	0	0	0	0	0	0	0	0
6.5520351e-05	8.8390802e-05	3.9628348e-05	0.000121285885	7.9638442e-05	7.1948062e-05	8.12434e-05	7.133337e-05	0.00013727406	0.000160047408	0.0001597229406
0.000123493736	0.000130781619	0.000115423924	0.000176300902	5.9259923e-05	8.008655e-06	7.211636e-05	8e-06	0.000151590346	0.000245773755	0.0002181980909
0.000250281734	0.000240046015	0.00025363529	0.000278497921	0.000125118653	9.6883177e-05	0.000126296236	9.866673e-05	0.000227376946	0.000339007667	0.0003018757775
6.0868561e-05	3.6666666e-05	6.5911734e-05	0.000463723229	0.000141265565	2.199132e-05	0.000138333332	2.422224e-05	0.000802215199	0.001027261109	0.0010024601528
3.298514e-05	2.9816114e-05	3.544715e-05	0.000156623689	9.7299454e-05	3.766232e-05	7.5264498e-05	0.0001064445	0.000303395489	0.000333711497	0.0003506356735
3.189749e-05	1.8666681e-05	3.2671296e-05	0.000647132213	0.000176740162	8.961033e-06	0.000169735372	0	0.001349792283	0.001681744097	0.0016795776942
0.000138744168	0.000127080482	0.000131184696	0.000216610082	0.000278214743	9.7142821e-05	0.000312592558	9.866671e-05	0.000227232128	0.000328067334	0.0002790296715
0.000171087651	0.000172919586	0.000172520348	0.000179575922	0.00013641249	1.3766235e-05	0.000203174662	1.622222e-05	0.000111685194	0.000203898908	0.0001573843023
0.000759401548	0.001042529074	0.000369163894	0.000365154487	0.000142243036	1.5974015e-05	0.000157275106	2e-06	0.000194029535	0.000641459584	0.0003718066938
0.000120007802	0.00016349432	4.6271776e-05	9.5288614e-05	0.000160779765	3.73593e-05	0.0002059788	3.888888e-05	0.000174202414	0.000235052022	0.0002076420405
0.000153751949	0.000192528818	9.7026714e-05	0.000129972625	0.000107943545	1.0779215e-05	0.000154920566	2.822224e-05	0.000169850223	0.00023264743	0.0001960599915
0.00049583339	0.00055165528	0.000402950052	0.000498136832	0.000327401249	8.8398255e-05	0.000453200912	0.00021177784	0.000388509666	0.000554238928	0.0004861310523
0.000594565741	0.000882896922	0.000212439046	0.000491753592	0.000351124399	0.000258657942	0.00036150784	0.00026866679	0.000727443029	0.000889458651	0.0008107786485
0.000271733165	0.000384161077	9.7328674e-05	0.000445490975	0.000127892714	3.9999971e-05	0.00017650789	4.644446e-05	0.000926058701	0.001125926269	0.0010970662827
0.000160082127	0.000233885121	6.4982574e-05	0.00010471954	0.000101039574	2.601729e-05	0.000104021124	2.200001e-05	0.000129682402	0.00021347559	0.0001546069924
0.000141811461	0.000208804622	4.9825788e-05	0.000102872763	0.000105175165	3.7445883e-05	0.000103835952	3.244447e-05	0.00015765262	0.000194303714	0.0001679472697
0.000446928973	0.000757149168	9.4715454e-05	0.000334276169	0.000780288358	0.000571125953	0.000769259264	0.00057244487	0.00086596762	0.0009700138	0.0008306344901
0.000165446092	0.000258666653	7.9210246e-05	0.000184522588	0.000373909699	0.000320606192	0.000379365112	0.00030933344	0.000380896088	0.000389572028	0.0003618069722
0.000250567478	0.000454804381	3.3577244e-05	0.000326470482	0.000601616008	0.000397792428	0.000610290996	0.00040711135	0.000862544356	0.00092780578	0.0008749586089
0.000290426486	0.000395310514	0.000141753778	0.000558081966	0.000536034084	0.000395974275	0.000545925968	0.00040111127	0.001198731767	0.001292450758	0.0012970496552
0.000326682338	0.000491448472	9.4448316e-05	0.000262240541	0.000125593218	1.7359313e-05	0.000139656034	1.866668e-05	0.00045417261	0.000588801653	0.000542131115
7.1248075e-05	7.3747136e-05	6.7862924e-05	0.000122087575	5.8067813e-05	5.757571e-06	6.9973502e-05	0	0.000190857123	0.000266320792	0.000241310753
0.000622081495	0.000494988696	0.00066148666	0.000716736076	0.000150180865	0.000121644914	0.000148068796	0.00011533342	0.000541453618	0.00072848718	0.0007329051967
7.7343488e-05	7.041379e-05	7.2102212e-05	0.001058571597	0.000214463271	8.1385279e-05	0.000217989384	8.622225e-05	0.002392480489	0.002909855024	0.0029093689882
0.000108814594	0.00010910346	0.000100754958	0.000329469098	0.000145327708	6.4458902e-05	0.000144444426	6.577782e-05	0.000560613539	0.000684022574	0.0006832503298
0.000135825492	0.00012459775	9.6527294e-05	0.000644204611	0.000192090488	3.9740229e-05	0.000215899346	4.066671e-05	0.001207106728	0.001486484843	0.0014804301888
0.000549788769	0.000753379587	0.00028383283	0.000592196865	0.000247480253	0.000146753251	0.00027246027	0.00010066672	0.00083220688	0.001117478492	0.0010201816788
0.000221564891	0.000312229984	9.4796798e-05	0.000200330984	0.000254050926	0.000251558575	0.000242592662	0.00026622238	0.000446139423	0.000516582242	0.0004649976782
6.0614254e-05	6.1310352e-05	5.8118468e-05	8.7980827e-05	4.040112e-05	2.012986e-05	3.7989416e-05	2.222223e-05	0.000107779492	0.000144365019	0.0001371122466
2.5082179e-05	1.9356311e-05	2.7537746e-05	0.000142867232	8.855369e-05	0	6.0793632e-05	0	0.000239821381	0.000303038349	0.0003013444503
8.6478899e-05	9.7287375e-05	7.275262e-05	8.7909702e-05	5.5203387e-05	3.6926413e-05	4.7883584e-05	4.266669e-05	7.4513031e-05	0.000102335194	9.27166229e-05
4.4514876e-05	4.5333328e-05	4.362368e-05	9.2467779e-05	2.5954804e-05	2.46753e-06	1.592592e-05	2e-06	0.000128783412	0.000170596814	0.0001614313613
0.000515532141	0.000552413878	0.000481649238	0.000636995824	0.000283824875	0.000211168834	0.000250052802	0.00023977789	0.000680917352	0.000869487576	0.0008252299696
6.3861498e-05	7.2919555e-05	5.072009e-05	0.000146369314	2.8124283e-05	8.571426e-06	2.214285e-05	2e-06	0.000140341701	0.000191733737	0.0001987642081
3.380283e-05	2.5149401e-05	3.5842036e-05	0.000556850999	1.8293797e-05	5.2381e-06	5.873016e-06	2.511111e-05	0.000378395045	8.6280355e-05	0.0004668892773
0.000132406128	0.000135103457	0.000125853634	0.000128413152	5.2158187e-05	6.0519473e-05	4.08201e-05	4.999999e-05	7.4915612e-05	0.000116438831	9.99307949e-05
0	0	0	0	0	0	0	0	0	0	0
0.000438482152	0.000445057465	0.00042766557	0.000626544331	0.000332971828	0.000224632051	0.000339841162	0.00019533346	0.000840667523	0.001097614996	0.0010252841047
3.3079027e-05	3.5333332e-05	3.1382104e-05	6.3419983e-05	2.4101714e-05	6.147191e-06	2.7804232e-05	5.55556e-06	9.1304597e-05	0.000110200051	0.0001132989176
0.000328591519	0.000342988592	0.000317328654	0.000366804441	0.00010138422	8.6839865e-05	0.000107936512	7.533337e-05	0.000287594723	0.000386140433	0.000375074593
0.000139647903	0.00011710342	0.000131591244	0.000462163879	0.000192570691	7.0649304e-05	0.000188492016	7.022227e-05	0.000759881644	0.000973415426	0.0009459456355
0.000301330386	0.000345218365	0.000247607532	0.000534470432	0.000253694986	4.3939354e-05	0.000258174582	3.822225e-05	0.000536079631	0.000700592285	0.0006989892716
0.000517985296	0.000451770133	0.000537177754	0.000603901516	0.000266440727	4.982681e-05	0.000286904666	2.622224e-05	0.00039908023	0.000720479967	0.0006104950527
0.000148102495	0.00013000001	0.00015256681	0.000188424046	9.0062151e-05	3.0086573e-05	0.00010968252	2.977779e-05	0.000197837447	0.000287094598	0.0002558574564
0.000107460897	0.00010986209	9.6260152e-05	0.00015738161	0.000126779688	4.9480522e-05	0.000156216948	4.711112e-05	0.000190678364	0.000292210246	0.000238200394
4.002349e-06	3.540227e-06	4.378632e-06	1.3657989e-05	1.1090402e-05	0	1.214286e-05	0	2.0596354e-05	2.7589639e-05	2.6201795e-05
3.716747e-06	1.333334e-06	5.319392e-06	1.5802996e-05	9.64407e-06	9.00432e-06	6.77248e-06	4.66667e-06	3.0573395e-05	3.6161229e-05	3.53864313e-05
6.2226155e-05	6.7034462e-05	5.8850154e-05	0.000207953335	8.5175133e-05	1.0606051e-05	6.7195736e-05	9.55556e-06	0.000317036476	0.000419834542	0.0003988337752
2.0833338e-05	2.2896568e-05	1.9407666e-05	9.5343312e-05	2.5112993e-05	9.09091e-07	1.783068e-05	0	0.000160918112	0.00020187831	0.0002002956733
6.369318e-06	9.356327e-06	4.07667e-06	1.2637482e-05	1.687006e-05	1.012988e-05	1.809522e-05	1.066666e-05	1.0597341e-05	1.4080492e-05	1.22211853e-05
0.000222554789	0.000222620686	0.000217874582	0.00022050337	7.9966133e-05	1.4848482e-05	7.6693086e-05	1.022223e-05	0.000196503936	0.000294819525	0.0002598075864
0.000284061028	0.00026682763	0.000271254384	0.000479151673	0.000241197742	7.6147139e-05	0.000257089948	5.755558e-05	0.000521301818	0.000722301658	0.0006748107721
0.000202097141	0.000208390813	0.00019594657	0.000211105352	7.9514145e-05	7.5541085e-05	7.2301564e-05	9.244451e-05	0.000114756789	0.00020297015	0.0001716677982
0.000184769164	0.000163379399	0.000185621432	0.000238237984	0.000170418145	7.0086541e-05	0.000175052898	4.177781e-05	0.000230403666	0.000336325489	0.0002972931143
0.000147754336	0.000152114985	0.000143193966	0.000180177807	0.000129118658	5.8311653e-05	0.000112645478	7.444445e-05	0.000179102078	0.000253948616	0.0002200108618
6.1028917e-05	2.0321859e-05	6.382113e-05	0.000215731709	0.000124152572	7.705631e-06	8.7566096e-05	1.088889e-05	0.000359375934	0.000474700398	0.0004515021087
8.521141e-06	7.517234e-06	9.02439e-06	7.827626e-06	8.412432e-06	8.70129e-06	9.78836e-06	3.55556e-06	8.010191e-06	9.348836e-06	8.1528743e-06
7.2683887e-05	7.7908034e-05	6.8373982e-05	7.0188777e-05	3.25424e-06	4.84848e-06	1.98413e-06	2e-06	3.6844492e-05	5.8656015e-05	5.59599033e-05
1.1169796e-05	8.275864e-06	1.3321734e-05	9.537624e-06	6.77401e-06	3.67965e-06	1e-05	0	4.953549e-06	1.0420999e-05	7.4329496e-06
1.5324739e-05	1.521839e-05	1.5226482e-05	2.1042394e-05	9.44632e-06	0	6.98412e-06	0	2.3551112e-05	3.4986115e-05	3.14923933e-05
0.00011019955	0.000106344834	0.000112322876	0.000112708614	7.3016961e-05	6.333336e-05	7.637567e-05	7.511116e-05	8.1160737e-05	0.000109931779	9.90165683e-05
5.7010962e-05	6.5034487e-05	5.0232284e-05	5.437757e-05	3.7203393e-05	3.42857e-05	3.396824e-05	3.57778e-05	4.3084629e-05	5.4252852e-05	4.86935033e-05
6.6819272e-05	6.4183905e-05	6.526134e-05	0.000245523752	0.00015048023	9.220771e-06	0.000101851832	0	0.000392844147	0.000524563879	0.0004946314185
2.7832549e-05	2.1103458e-05	2.7665514e-05	5.7589571e-05	3.3152544e-05	2.1904754e-05	2.5899458e-05	2.688889e-05	8.500954e-05	9.9238947e-05	0.0001002025295
7.6604091e-05	6.852871e-05	5.2160292e-05	6.2820786e-05	3.301695e-05	2.489178e-05	2.5e-05	1.377779e-05	5.5326167e-05	7.2283154e-05	6.80809966e-05
0	0	0	0	0	0	0	0	0	0	0
0.000280140819	0.000257494322	0.000287235776	0.000377411702	0.000290808029	0.000224545475	0.000276957754	0.00018733341	0.000444442288	0.000549422885	0.0005203141984
0.000114487521	0.000118712597	0.000107955966	0.000143510246	5.5977397e-05	9.567091e-06	3.256611e-05	4e-06	0.000139879176	0.000183646784	0.0001783236789
4.4694847e-05	4.731036e-05	4.2555154e-05	4.6109449e-05	2.9344636e-05	1.4848471e-05	3.201058e-05	1.755556e-05	3.4609934e-05	4.7647473e-05	4.35153419e-05
3.6627548e-05	3.9448303e-05	3.2473884e-05	7.8199684e-05	2.881355e-05	0	2.1481476e-05	0	0.000105143418	0.000149935216	0.0001369553336
0.000169816092	0.00015754027	0.000167990684	0.000301310461	0.00031803396	0.000267922073	0.00028269833	0.00024066681	0.000499642601	0.000576778785	0.0005483604065
0.000233826331	0.000239264348	0.000232659676	0.000249108054	0.000103118652	0.000149263978	6.232804e-05	4.533337e-05	0.00014658181	0.00022571365	0.0002073042771
0.000435935083	0.000441885136	0.000429628372	0.000509209329	0.000192988697	0.000163896169	0.000194999976	6.177782e-05	0.000410387748	0.00057465409	0.0005391193552
2.1471059e-05	2.158621e-05	1.6736354e-05	3.0949368e-05	1.255932e-05	8.70129e-06	8.4127e-06	9.33334e-06	4.0099917e-05	5.2499428e-05	4.9411096e-05
5.606415e-05	4.9816081e-05	6.0824614e-05	7.6517056e-05	8.7158239e-05	3.5973991e-05	0.000107328038	4.155558e-05	9.3694957e-05	0.000133209576	0.0001112338528
7.8924096e-05	7.9241405e-05	7.8885032e-05	8.5474696e-05	3.7186444e-05	2.748919e-05	4.3703692e-05	3.000002e-05	5.3840792e-05	7.7514463e-05	7.26396855e-05
0.000267257402	0.000281908082	0.00025642279	0.000300391258	6.2542359e-05	4.2121241e-05	4.0343918e-05	4.977779e-05	0.000175601871	0.000270607184	0.0002597109425
3.5391268e-05	4.1609178e-05	3.0104548e-05	4.9458276e-05	5.1248594e-05	9.09091e-07	4.8703676e-05	2.733335e-05	8.6103325e-05	9.7065685e-05	9.39945166e-05
0.000379894604	0.000393034271	0.000331660872	0.000423545747	0.000317468985	0.000120909084	0.000236349128	0.00022511119	0.000629618723	0.000722117811	0.0006999532095
0.000195344648	0.000266827295	0.000130813072	0.000240722129	0.000106559339	1.1991331e-05	8.8200994e-05	6.66667e-06	0.000456262447	0.000582048391	0.0005429616228
0.000280575337	0.000325655062	0.000238873444	0.000320919206	0.000196728878	0.000105194775	0.000177063406	0.00013333334	0.000393385475	0.000518450207	0.0004803361402
0.00024438198	0.0002519768	0.000220592406	0.000434402061	0.000200519763	9.7056195e-05	0.000169179756	1.711112e-05	0.000629967394	0.000831369409	0.0007870376118
0.000137594082	0.00017199989	0.00010098726	0.000283105196	0.000110367218	4.458873e-06	7.3491996e-05	0	0.000469998297	0.000585058962	0.0005716631724
0.000231838985	0.00027721826	0.000183635328	0.000345551178	0.000107774066	2.5800851e-05	6.3280404e-05	6.666671e-05	0.000476622033	0.000628130949	0.0005976269531
0.00011699939	0.000165632027	7.5145242e-05	0.000138019138	4.7610169e-05	1.0822501e-05	1.9391526e-05	8e-06	0.000206757679	0.000252301667	0.0002489045242
0.000235978571	0.000314367348	0.000174692284	0.000310221362	0.000100954834	5.19481e-06	7.198407e-05	0	0.000593079071	0.000725520609	0.000709059092
0.000191443709	0.000181862157	0.000191660894	0.000182434994	0.000122293798	7.6926345e-05	9.859788e-05	6.755557e-05	0.000212711145	0.000301800852	0.0002556283477
0.000268431175	0.000121586181	0.000342485498	0.000313474565	0.000235745803	1.5194793e-05	0.000138386182	7.33333e-06	0.000618504007	0.000746999723	0.0007018883388
0.000476126892	0.000280574753	0.00058855984	0.000503159787	0.000347813672	9.2554066e-05	0.000323359758	7.422224e-05	0.000461435658	0.000760070445	0.0006256798526
0.000224413191	7.5931053e-05	0.0003170848	0.000361791777	0.000275779771	2.9523812e-05	0.000298280326	3.600001e-05	0.000454047857	0.000661803035	0.0005866018734
3.1987495e-05	2.3149437e-05	3.6039486e-05	5.8114907e-05	0.00011049156	0.00010367971	0.000110925972	0.00010644446	0.000146905441	0.000165941475	0.0001459247659
0.000162116619	0.000132574801	0.000180557518	0.000320935687	0.000155124338	0.000118225011	0.000154021152	8.222228e-05	0.000501021056	0.000638230312	0.0006192147563
0.000931044507	0.000963793022	0.000912218314	0.001121006833	0.000158564981	9.1298686e-05	0.000137275074	0.00011733337	0.000947005516	0.001391983475	0.0013247357263
2.21831e-06	0	3.44948e-06	4.59644e-07	3.949153e-06	4.84848e-06	3.253966e-06	0	2.436315e-06	3.171406e-06	1.7470476e-06
0	0	0	0	0	0	0	0	0	0	0
1.7644769e-05	2.0390811e-05	1.5691054e-05	3.019973e-05	1.0186445e-05	9.09091e-07	1.3968244e-05	0	5.2933774e-05	6.4264379e-05	6.15596002e-05
0.000242280974	0.000255931036	0.00023226487	0.00033503686	0.000122621458	7.4199092e-05	0.000101666658	7.400005e-05	0.000422863931	0.000556216686	0.0005289160558
3.1146321e-05	2.5172404e-05	3.2984914e-05	0.000239841221	9.4355966e-05	2.8095253e-05	8.447086e-05	3.933336e-05	0.000514346457	0.000609858856	0.0006198067169
0.000760234743	0.000703655174	0.000800661848	0.000953201071	9.7468953e-05	3.1255402e-05	8.3571412e-05	1.444445e-05	0.000696922652	0.001005389529	0.0010324049978
2.8904546e-05	2.4068952e-05	2.9976764e-05	4.0008211e-05	7.1282496e-05	5.1341984e-05	7.2037046e-05	5.688893e-05	7.9039086e-05	8.428754e-05	7.83503519e-05
1.9593111e-05	1.6758635e-05	2.1660874e-05	4.8366599e-05	4.499999e-05	2.1948041e-05	3.8624312e-05	1.155556e-05	7.6793565e-05	0.000101965054	9.38132769e-05
0.000105688571	0.000100137945	0.000100116166	0.000327222828	0.000124813606	6.0432849e-05	9.9312128e-05	3.600001e-05	0.000573671335	0.000715794524	0.0007100611112
0.000229276285	0.000243793113	0.000215934972	0.000259767475	0.000105412448	7.7272716e-05	0.000113148178	9.111115e-05	0.000196338127	0.000286845944	0.00026409497
0.000418059543	0.00042845987	0.000402508698	0.000564311849	0.000184920916	0.000121341929	0.000148624326	6.57778e-05	0.000544486434	0.000781636544	0.0007264692402
0.000488560354	0.000433011575	0.000497468032	0.000743955992	0.000278169539	0.000132294275	0.000184126916	0.00011644451	0.000861328043	0.001151660788	0.0010957822251
0.00045215564	0.000394229873	0.000475447188	0.000603433645	0.000197683605	5.7359275e-05	0.000105370358	0.00021377789	0.000687194323	0.000954194836	0.0008995645645
0.000153763676	0.000154804629	0.000148013928	0.000469668891	0.000200751449	4.5497794e-05	0.00016841263	5.333337e-05	0.000820294017	0.001030646447	0.0010135250348
0.000282464817	0.000290919565	0.00027153316	0.00060052247	0.000340384194	8.740255e-05	0.000298200958	8.600004e-05	0.000945835023	0.001229745458	0.0011737878519
6.2503944e-05	8.0666707e-05	4.4518026e-05	0.000211622382	0.00018849152	0.00010051944	0.000161058188	7.977781e-05	0.000457890493	0.000544155586	0.0005265183006
0.000128802836	0.000152965499	9.2892026e-05	0.000357176256	0.000198706232	6.2424207e-05	0.000156587212	5.600003e-05	0.000654881925	0.000819147477	0.0007931031347
0.000423744254	0.000445977043	0.000401614438	0.000557069674	0.000309214753	0.000125714271	0.00027759249	0.00011288894	0.000689016305	0.000985556296	0.0008727541759
0.000215133082	0.00017834484	0.000217955912	0.000631512524	0.000333333381	0.000148484782	0.000313042238	0.00014777784	0.001122465715	0.001408859394	0.0013442143807
8.0465533e-05	8.2597716e-05	7.8095278e-05	0.000116681206	4.0632773e-05	3.9134175e-05	3.6878302e-05	3.822224e-05	0.000139948124	0.000204252833	0.0001845532659
3.241394e-05	3.8666673e-05	2.7235786e-05	3.3595075e-05	1.385876e-05	1.1212111e-05	1.3253962e-05	2.111112e-05	2.3564081e-05	2.8565798e-05	3.02662556e-05
3.2296582e-05	3.9724164e-05	2.4796746e-05	4.9302316e-05	4.0056507e-05	2.406926e-05	3.182539e-05	3.133335e-05	6.783642e-05	9.1715238e-05	8.03396699e-05
2.4925679e-05	1.8919531e-05	2.852499e-05	8.7824842e-05	2.164972e-05	0	1.671956e-05	0	0.000139471689	0.000188414288	0.0001779453599
7.4812201e-05	7.7356315e-05	7.1184672e-05	7.2634734e-05	2.6824854e-05	1.5584421e-05	2.3042322e-05	2.555557e-05	6.0434542e-05	9.1121908e-05	7.89222738e-05
7.778948e-05	7.3770097e-05	8.1393736e-05	6.8358421e-05	7.107343e-06	0	9.576712e-06	0	3.434822e-05	6.5835046e-05	5.40346986e-05
2.1306732e-05	3.241387e-06	3.408827e-05	3.8662097e-05	3.79662e-06	0	7.61904e-06	0	8.6798589e-05	0.000115084398	0.000107376488
0.000373611192	0.000307149436	0.000308943082	0.000301972662	0.000127163903	3.11688e-06	0.000187036972	1.111112e-05	0.000209730369	0.000345457997	0.0002846549605
0.000733732379	0.000655793381	0.000554460028	0.000542404923	0.000255327827	1.818182e-06	0.000360000008	2e-06	0.000363156654	0.000617782831	0.0004953099026
0.000248591639	0.000184367676	0.000114773544	0.000164716779	0.000116468933	1.0865792e-05	9.2804166e-05	0	0.000225427129	0.000340505453	0.0002716705393
0.0005892804	0.000428045609	0.000283159194	0.000801269025	0.000235604556	2.4848501e-05	0.000204497256	1.066666e-05	0.001509872185	0.001986599565	0.001836920099
0.000153466446	0.000103195281	5.0209048e-05	0.000372815034	0.00011307911	9.69696e-06	6.7380894e-05	4e-06	0.000823468785	0.001036281459	0.0009910633433
0.001121601028	0.00079914833	0.000232148642	0.000159072397	6.2836177e-05	3.11688e-06	3.4232772e-05	0	0.000124965592	0.000860845254	0.0001737971166
0.000340450152	0.000311149224	8.922181e-05	7.0932936e-05	3.5881362e-05	1.4415574e-05	4.0291e-05	1e-05	4.6904432e-05	0.000260839675	7.18347658e-05
0.001755935945	0.00135420585	0.00076286868	0.000626713975	0.000627147121	0.000518484966	0.000626243488	0.00055288914	0.000723922911	0.00160114022	0.000785504007
0.000801534109	0.000680620154	0.000249837392	0.000231354234	0.000227514206	0.000153852735	0.000217380852	0.00017666674	0.000316765704	0.000724452921	0.0003458188866
0.001108924264	0.001342873454	0.000202229876	0.00014818322	3.4536736e-05	0	3.4629598e-05	0	0.00013055049	0.000818716418	0.0001887406406
5.7766058e-05	5.0735627e-05	2.643437e-05	3.2339258e-05	1.772882e-05	3.11688e-06	2.240741e-05	2.022223e-05	2.6454908e-05	6.0535502e-05	3.61202605e-05
0.000143411667	0.00010565506	3.646924e-05	2.8010936e-05	4.632767e-06	0	4.86772e-06	0	2.5403065e-05	0.000107568797	3.52001873e-05
5.9068848e-05	5.960916e-05	5.9547032e-05	5.2172383e-05	6.93221e-06	0	5.952382e-06	9.33334e-06	2.4072523e-05	4.5973876e-05	3.8608864e-05
0	0	0	0	0	0	0	0	0	0	0
2.0387343e-05	2.3655147e-05	1.6747968e-05	5.0265366e-05	5.536727e-06	0	1.068782e-05	0	7.4889679e-05	9.5890569e-05	9.63667906e-05
5.3266828e-05	3.5701144e-05	6.4994184e-05	8.9882313e-05	3.5983049e-05	1.9523811e-05	2.2089946e-05	1.799999e-05	0.000166220291	0.000207386038	0.0001994786859
7.3024241e-05	4.2160946e-05	9.4971024e-05	0.000138837118	1.038983e-05	0	7.06349e-06	0	0.000251836174	0.000317515531	0.000313650961
1.121675e-05	6.25288e-06	1.3205576e-05	1.537346e-05	3.481923e-05	2.09524e-05	3.896823e-05	2.133332e-05	3.5906509e-05	4.4799908e-05	3.65742926e-05
6.4960878e-05	6.3149417e-05	4.1869922e-05	5.502051e-05	8.180797e-06	0	8.9947e-06	0	5.9319787e-05	7.8838774e-05	7.70658586e-05
8.4021914e-05	8.3816111e-05	7.700349e-05	7.3376212e-05	3.185877e-05	2.320348e-05	2.936508e-05	2.68889e-05	5.2829892e-05	6.9614834e-05	6.33228913e-05
0.00015223006	0.00015947123	4.3960528e-05	8.4998556e-05	6.054806e-05	6.753242e-06	5.801583e-05	0	0.000200630435	0.000279133702	0.0002320495946
0.000102777787	0.00010211492	5.3937278e-05	6.505332e-05	4.4073472e-05	3.896106e-05	4.211641e-05	3.755557e-05	0.000110861107	0.000144609072	0.0001253157133
0.000150809882	0.000175333323	5.4587706e-05	9.7666194e-05	4.4661062e-05	0	5.738091e-05	0	0.000118895271	0.00018823035	0.0001500490459
0.000344033654	0.000355861995	0.000119965172	0.000216237961	0.000115610211	4.7056262e-05	0.000114523734	1.888889e-05	0.00037897139	0.000455112319	0.0004618205379
0.000259558011	0.00023319539	0.000256411186	0.000287545742	0.000148598902	3.562767e-05	0.000104920598	0.00010822229	0.00036659294	0.000449556976	0.0004373027122
0.000190758986	0.000151356362	0.000217955844	0.000278574469	0.00025689269	0.000167402661	0.000209735424	0.00020111114	0.000494452346	0.000563481356	0.0005458346856
0.00010129108	7.3241389e-05	0.000110963998	0.000182995829	6.4841821e-05	3.1341962e-05	4.6163998e-05	7.55556e-06	0.000337188333	0.000429244711	0.0004082208559
0.000204620544	0.000177954043	0.000215400748	0.000444971101	0.000166791024	3.5714265e-05	0.000114417914	4.266669e-05	0.000772170164	0.000949802143	0.0009381288483
0.000251388961	0.000177218456	0.000300929158	0.000248642924	0.000158367287	4.27273e-05	0.0001191534	8.088891e-05	0.00032112196	0.000441073268	0.0003875608391
0.000570176129	0.000463103589	0.000641881472	0.000456273595	7.1915292e-05	7.099564e-06	8.4973528e-05	1.711112e-05	0.000192636164	0.000474115075	0.0003545219291
0.000173141631	0.000185586184	0.0001603949	0.000170872766	0.000143406838	4.909091e-05	0.000158174596	0.0001622223	0.000148049199	0.000204161458	0.0001758119158
0.000492492245	0.000483034427	0.000495876824	0.000470333739	4.3423765e-05	1.7099552e-05	3.8359772e-05	7.800001e-05	0.000221878999	0.000368368119	0.0003486606179
5.8638502e-05	7.3977004e-05	4.5133578e-05	6.3398066e-05	4.0175148e-05	3.4372291e-05	4.5370342e-05	2.622224e-05	4.3997624e-05	7.1437651e-05	6.02248962e-05
0.000221799735	0.000151103464	0.000268652724	0.000171513021	3.9774009e-05	9.91341e-06	1.3783062e-05	0	9.4575988e-05	0.000203675681	0.0001564209099
4.929579e-06	0	8.362368e-06	1.648699e-05	6.55367e-07	0	1.37566e-06	0	3.636503e-05	4.5477657e-05	4.516693e-05
0.000208466356	0.000113793154	0.000265807374	0.000397966928	0.000101740154	3.3463172e-05	9.58465e-05	4.399999e-05	0.00076629463	0.000946307863	0.0009361016082
0.000716251896	0.000582482986	0.000738257784	0.000647822152	0.000321401282	0.00030060626	0.000321984196	0.00030644461	0.000516411101	0.000807207914	0.0007025465768
0.001341686405	0.000873309978	0.000937653908	0.001035644007	6.2372894e-05	4.025971e-06	5.2116366e-05	2e-06	0.000887560167	0.001208671433	0.0012107467381
0.001835263431	0.001306044167	0.000412752672	0.000853887106	4.0135601e-05	8.571426e-06	2.9206328e-05	0	0.001500741371	0.001988325065	0.0018711684036
0.001246659535	0.000885906965	0.000384657566	0.00067482026	0.000128305127	7.558436e-05	0.000100502642	9.266675e-05	0.001119956925	0.00133180044	0.0013760566383
0.00068260995	0.000475286776	0.00018750297	0.000367154324	0.000164751485	9.91341e-06	0.000128544884	2e-06	0.000694202849	0.000961998818	0.0008291317511
0.000589491536	0.00049783879	0.000238025594	0.000352057265	0.000197440845	9.5151432e-05	0.000171375582	8.422227e-05	0.000619591847	0.00082123414	0.0007235960521
0.000448716763	0.000470689541	0.00036911727	0.000373638897	7.2005683e-05	9.09091e-07	9.367719e-05	5.933331e-05	0.000241418558	0.000377273924	0.0003407616373
0.000155238677	0.000155241372	6.8687574e-05	9.3507522e-05	5.2661016e-05	1.4848481e-05	5.3888856e-05	1e-05	0.000130586408	0.000183238501	0.0001653593968
0.000466083768	0.000466597665	0.00026406507	0.000310331018	0.000219435136	0.000125108236	0.00021775123	0.00013800006	0.000413881913	0.000523091656	0.0004878773492
0.000234420959	0.000235057495	0.000164308958	0.000192000008	4.7598897e-05	1.5411242e-05	5.5767148e-05	2.155555e-05	0.000183894803	0.000239455273	0.0002466059984
0.001213802934	0.001192436638	0.000595319426	0.000747272039	0.000168824935	1.9826832e-05	0.000214285596	0	0.00101811772	0.001281439156	0.0013019788389
0.001695090141	0.001468735248	0.001289024432	0.001344711189	0.000250909752	2.7186122e-05	0.000296110934	3.200001e-05	0.001182586771	0.001539891571	0.0015824078212
0.000676823219	0.000622965399	0.00043801405	0.000500035517	0.000112226068	1.8961032e-05	0.00011629622	4e-06	0.000518946381	0.000667807215	0.0006812258207
0.000988618957	0.000961057307	0.000452764364	0.000606757667	0.000149135655	1.2987002e-05	0.00015158718	6e-06	0.000894720381	0.001065801767	0.0011191683393
0.000183618944	0.000167471227	7.9047638e-05	0.000139707126	4.3129967e-05	3.11688e-06	4.7883552e-05	0	0.00030881853	0.000380692798	0.0003770294813
0.001180856833	0.001177747051	0.001191416934	0.00119250615	0.000251084802	0.000146276926	0.000219947034	3.17778e-05	0.000861293966	0.001248115791	0.001183146212
6.7476536e-05	4.9241402e-05	7.7874606e-05	9.1671654e-05	1.615819e-05	0	1.185185e-05	0	0.000139658497	0.000188756637	0.0001793237313
0.000107601715	9.2597674e-05	9.3832754e-05	0.000397006596	0.000207745801	1.6796531e-05	0.000210873032	1.2e-05	0.000860334204	0.00106368018	0.0010246432972
0.000219033627	0.000148666667	0.000239512154	0.000641148982	0.000365175172	6.4069277e-05	0.00029037049	5.466664e-05	0.001123539605	0.001308784263	0.0013438244999
0.000184776977	0.000181057533	0.000153205618	0.00034072228	0.000280853174	6.0129826e-05	0.000248703778	3.888891e-05	0.000484009691	0.000542627754	0.0005611624043
9.9710509e-05	9.7172418e-05	9.0348456e-05	0.000175274995	0.000255033998	0.00015584417	0.000250052972	0.00011755563	0.000366491941	0.000401733714	0.0003852917683
0.00031467913	0.000317586248	0.000306631806	0.000326213454	0.000191073473	0.000112467521	0.000154550266	8.75556e-05	0.000351210715	0.000440340035	0.0004146549325
0.000113908527	0.000123678157	0.000101962832	0.000163340624	0.000128378549	3.1341977e-05	9.8571402e-05	3.088891e-05	0.000206949381	0.000232419597	0.0002441015504
0.000103090761	0.000123172435	8.5481976e-05	0.000116629319	0.000104254261	3.8831191e-05	0.00011124337	3.266669e-05	0.000125841607	0.00015457435	0.0001424576998
0.000105446027	0.000123126437	5.7305482e-05	0.000121636111	0.00012927691	6.6017354e-05	0.000135211622	7.333339e-05	0.000168106138	0.00018865603	0.0001797128837
0.000628845822	0.000674344728	0.000470882588	0.000504434942	9.4949209e-05	2.5411234e-05	9.1163974e-05	3.355557e-05	0.000446243378	0.000682221883	0.0006007793646
0.000598775541	0.000423746849	0.000593588776	0.000594331049	4.7983076e-05	3.11688e-06	4.2063452e-05	2e-06	0.00035546514	0.000628114787	0.0005318170269
0.000198043799	0.0001172874	0.000222857222	0.000424686458	0.000124649785	1.1991331e-05	0.000139576592	5.33333e-06	0.000726900888	0.000908564513	0.0008949296381
5.8024289e-05	3.5057474e-05	7.1544728e-05	0.000111053309	4.4994387e-05	3.11688e-06	4.793646e-05	0	0.000166468988	0.000205185032	0.00020903935
0.000162488279	0.00016475854	9.6666654e-05	0.000122604593	2.950285e-05	0	3.584653e-05	5.55556e-06	0.000140605422	0.000213826036	0.000182476998
0.000231795806	0.000239701149	0.000144901274	0.000175931599	8.8107412e-05	3.9567092e-05	9.1560802e-05	3.333334e-05	0.000206745686	0.000312188248	0.0002593423096
0.000371385012	0.000370344834	0.000182044198	0.000283709926	0.000132282527	1.632034e-05	0.000114417906	1.466667e-05	0.000480297917	0.000649410095	0.0005808169251
0.000426471034	0.000444505686	0.000131010504	0.0002214472	0.000154853199	3.212118e-05	0.000155767094	1.800001e-05	0.000429123222	0.000632527115	0.0005026663635
0.000265895951	0.000287540186	0.000138246234	0.00023533506	0.000121536762	6.5627682e-05	0.000114576662	8.733336e-05	0.000362437524	0.000481421441	0.0004387313592
0.000622323984	0.00066032168	0.000313658624	0.000446235179	0.000203378625	3.558442e-05	0.000207380808	3.88889e-05	0.000626085676	0.000886201614	0.0007622037563
0.000323454679	0.000300068903	0.000284157914	0.000288465142	0.000347446472	0.000355151704	0.00033952379	0.00024044458	0.00037341833	0.000426487446	0.0003760727176
0	0	0	0	0	0	0	0	0	0	0
5.062596e-06	6.482764e-06	3.71661e-06	4.52257e-06	0	0	0	0	1.79003e-06	3.30095e-06	3.07404e-06
0.000305829397	0.000279448286	0.000319442502	0.000380675788	0.000472361684	0.000384935007	0.000463492102	0.0004524447	0.000567551903	0.000646997469	0.0006014510553
8.9049283e-05	9.5793172e-05	8.355403e-05	0.000321504817	0.000599164169	0.000546147607	0.000608968422	0.00058200026	0.000910459729	0.000911698982	0.000916646216
0.000216858414	0.000196482863	0.000202926858	0.000646257106	0.000521711916	0.000185757484	0.000456322656	0.00018066672	0.001373327922	0.001624346332	0.0015982900418
0.000121729282	0.000125931053	9.0174272e-05	0.00055869761	0.000610186502	0.000302251149	0.000551454902	0.00030800009	0.001374672255	0.001494234142	0.001537117294
2.2914703e-05	3.3333328e-05	1.2369356e-05	0.00032342814	0.000158016989	2.7402572e-05	0.000165052846	1.800001e-05	0.000768272249	0.000934438932	0.0009335304358
0.000111298926	0.000103011471	0.000108095288	0.000412640142	0.000233203411	2.3852809e-05	0.0002369841	2.088889e-05	0.000804850945	0.00098858536	0.0009938753592
5.2652615e-05	5.2275848e-05	5.1567938e-05	0.000154051987	9.0152557e-05	1.5454537e-05	6.71164e-05	8.22223e-06	0.000310579432	0.000389538495	0.0003824171869
0.000162676074	0.000151770136	0.000166364752	0.000344325602	0.000210220369	8.5671034e-05	0.000183809532	9.155561e-05	0.00055477493	0.000703743845	0.0006867015611
6.8697188e-05	9.3563239e-05	4.1591206e-05	0.000149794739	0.000221988714	3.2813828e-05	0.000223756602	4.577781e-05	0.000237192108	0.000259714298	0.0002551685105
0.000300191725	0.000284919588	0.00030549364	0.000338445919	0.000261559412	0.00014948055	0.000261693146	0.00013844448	0.000315417101	0.000394932871	0.0003795996759
0.000234436603	0.000235931065	0.000223333314	0.000729471316	0.000463361719	0.00035372298	0.000439365082	0.00030977792	0.001212982255	0.001425587382	0.0014425442712
0.000379953188	0.000363057533	0.00037738679	0.000751542611	0.000728864547	0.0005887012	0.000719655936	0.00053266688	0.001270720546	0.001475122511	0.0014342882996
0.000209217556	0.000210942563	0.000196120804	0.000500046162	0.000438508571	0.000342337651	0.000463174546	0.0002875557	0.000834263564	0.000960777181	0.0009513470306
0.000145782472	0.00014188507	0.000123577264	0.000408278739	0.000351344708	9.1515161e-05	0.00034505288	7.75556e-05	0.000681521559	0.000824286214	0.0008038105148
4.2143987e-05	4.3264369e-05	3.565622e-05	0.000263285701	0.000132367257	5.8874493e-05	0.000141375656	9.400005e-05	0.000481208883	0.000571798405	0.0005808234486
4.4444465e-05	5.0689635e-05	3.8339136e-05	0.000300711323	0.000115039574	5.974022e-06	8.6216948e-05	5.31111e-05	0.000472791121	0.000591232825	0.0005919587839
0.000187018822	0.000131471237	0.000205586544	0.000426563529	0.00029654821	0.000147748955	0.0003407671	0.00015400007	0.000532570368	0.000603619087	0.0006411759384
0.000205203497	0.000208114992	0.000199756126	0.000434147576	0.000365401218	0.000275541086	0.000344100472	0.00027022236	0.000557252215	0.000624133625	0.0006468645652
0.000101819308	9.9126444e-05	9.4785156e-05	0.000254640174	0.000127045269	7.662335e-06	7.7751266e-05	1e-05	0.000358475813	0.000429266712	0.0004357921798
5.8783262e-05	3.7172404e-05	6.1138206e-05	0.00040773976	0.000117677968	1.532467e-05	0.000134153432	4e-06	0.000623518459	0.000808824716	0.0008077598158
3.0406893e-05	2.8022961e-05	3.171894e-05	0.000571537433	0.000105508495	1.2943715e-05	0.000140793572	2.17778e-05	0.00091078354	0.001171927834	0.0011768776092
4.5782464e-05	3.4827608e-05	2.4123126e-05	0.000558929934	0.000290423884	0.000173939309	0.000297936386	0.00011400005	0.00091652721	0.001176279075	0.001175378266
0.000211936631	0.000198482765	0.000196736374	0.001160726083	0.000319350404	0.000185021555	0.00026999991	6.155559e-05	0.000690221288	0.001758572533	0.0016780809263
1.38302e-05	1.26207e-05	1.152149e-05	0.000534410589	0.001307870124	0.00137090969	0.001121719422	0.00134311193	0.001308520771	0.001057469235	0.0012695211358
8.6099358e-05	7.7310334e-05	9.1753774e-05	0.000289017882	0.000513322101	0.000557142996	0.000417857084	0.00059177811	0.000562256627	0.00049337141	0.0005767381267
0	0	0	0.000305685557	0.000895327807	0.000923290155	0.000821719534	0.00090000055	0.000852315615	0.000645219657	0.0007732138876
5.0755121e-05	6.1356371e-05	3.1498246e-05	0.000877781476	0.002423656106	0.001553074308	0.002993358208	0.00151866767	0.00173414869	0.001864672829	0.0018340326443
6.158061e-05	0.000114368094	1.9407654e-05	0.000620544763	0.0013433285	0.000327705579	0.00212891371	0.00029511129	0.000781946894	0.00141443587	0.0011745333931
5.3650264e-05	6.4896595e-05	4.3228792e-05	0.000427611577	0.000646379025	5.8095186e-05	0.001138623314	2.066668e-05	0.000353102554	0.000755295049	0.0006175317421
4.0121269e-05	3.8942558e-05	3.7154486e-05	0.000236254573	0.000202689378	8.9004253e-05	0.000280052738	6.133337e-05	0.0002294806	0.00038665397	0.0003804234585
9.585291e-06	9.839088e-06	8.919874e-06	0.00019529414	0.000354683876	3.5064902e-05	0.000620316888	2e-06	0.000157280999	0.000339843915	0.0002714243752
0.002308054755	0.002351217561	0.002323170678	0.002802197231	0.000515034223	9.9004233e-05	0.00082523736	8e-06	0.000833407578	0.00294163026	0.0024209591432
0.000276091623	0.000482299746	9.6039558e-05	0.001044645873	0.000629073809	0.000110476085	0.00101571336	1.466668e-05	0.000741985742	0.002017197683	0.0018464920169
0.000304311471	0.000345172676	0.000262566862	0.000394303726	0.000451949398	0.000120346211	0.00073230112	6.488894e-05	0.000317766613	0.000766820525	0.0005951148468
0.000227359246	0.000400092851	9.3484346e-05	0.0001478085	0.000650424227	2.9523782e-05	0.001181057092	2e-06	0.00018899911	0.000581847993	0.0002677854893
0.000101236341	0.000101448518	8.6306642e-05	0.001490845395	0.000259316495	9.9523717e-05	0.000391057852	5.33333e-06	0.001086125781	0.002970954001	0.0028253994156
0.00051728106	0.00059519538	0.000450081394	0.000623477405	3.8920905e-05	3.0476162e-05	4.997351e-05	0	0.000272321496	0.000667598853	0.0006075184208
0.000640490504	0.001250917926	9.688739e-05	0.000768131314	0.000118802319	3.6666642e-05	0.000157142742	2.644445e-05	0.000450269883	0.001531419573	0.0013162095064
0.000766942086	0.001538572558	6.0650416e-05	0.000321192906	7.8548065e-05	7.142851e-06	0.000103359716	7.33333e-06	0.000196110311	0.000906594015	0.0005276883796
0.000743482459	0.000985171798	0.000512973228	0.000947305178	0.000153898388	0.00015679661	0.000151164118	0.00015333341	0.000413192058	0.001439777913	0.0012307026489
0.001151565378	0.000955907415	0.000328850186	0.001636508677	0.000307553726	0.000273290017	0.00032391525	0.00026133351	0.000769520582	0.002448742469	0.0020734605333
0.001170914285	0.001572526227	0.00036828134	0.003108818407	0.000361796539	9.610381e-06	0.000712591912	8e-06	0.000539120637	0.00330154502	0.0024407711778
0.000653435834	0.001117814497	0.000213066164	0.002254005672	0.000158728815	5.064931e-06	0.000310581712	0	0.000533335021	0.002081313022	0.0020491466643
0.000476588656	0.000569333221	0.000365830316	0.000501723416	0.000127423755	2.7878763e-05	0.000220925748	4.111113e-05	0.000298651548	0.001025116729	0.0008538513229
0.001139229413	0.001229724975	0.000999907094	0.000818224473	0.000160096107	1.662336e-05	0.000198888744	4.733336e-05	0.000473598141	0.001593670911	0.0012106328836
0.00187893192	0.001988138782	0.00165311293	0.0016832426	0.000196361703	4.683984e-05	0.000192539566	3.422223e-05	0.000682443194	0.002440368724	0.0019509863466
0.001409307969	0.001540138299	0.001222938374	0.000852541729	3.3355931e-05	2.1125528e-05	4.4285684e-05	8e-06	0.000326864891	0.001786836347	0.001373631977
0.000678521371	0.000684643851	0.000663251686	0.000420317444	6.2598918e-05	3.3896088e-05	7.8227494e-05	4.888888e-05	0.000134737648	0.000657432266	0.0004862941221
0.002227302265	0.003103494514	0.001323321144	0.000761556747	0.000162192137	1.5367952e-05	0.000202116418	2.377778e-05	0.000210334299	0.00188801551	0.0008850000533
0.001128748371	0.001829907191	0.000439686254	0.000762002426	0.00015749721	4.4199151e-05	0.000195925812	6.800003e-05	0.000438651873	0.001982282003	0.0015548241798
0.000358329113	0.000682574894	9.2926808e-05	0.000803277189	0.000100858811	4.025971e-06	0.000133359708	5.33333e-06	0.000438655779	0.001867025895	0.0017473285163
0.000321549411	0.000580392304	0.000115040654	0.001377814326	0.000164774061	0.000121515149	0.000156428502	0.0001251112	0.000771143565	0.003146248546	0.0030579084197
0.000699323276	0.000750023348	0.000639035928	0.001046998769	0.000240101731	0.000234891736	0.000221878272	0.00020911114	0.000530919624	0.00167974419	0.0015683702316
0.001631709586	0.002016849965	0.001328083646	0.001851428219	7.986443e-05	2.7099552e-05	2.925924e-05	0	0.000586343325	0.002759850546	0.0024099092553
0.000984941167	0.001059172555	0.000922380948	0.000996569232	6.136725e-05	1.7575744e-05	1.0423282e-05	2.400001e-05	0.000208370657	0.000959873988	0.0007910580499
0.000887957714	0.000911287637	0.000865795582	0.000888150575	4.212996e-05	2.3160163e-05	1.0899468e-05	1.022223e-05	0.000186667551	0.000868021068	0.0007148094343
0.000564209705	0.000888827076	0.000266178846	0.000615751171	0.000189593199	0.00010086573	7.3544982e-05	0.00018355567	0.000493993202	0.001501313731	0.0013675022481
0.000874922512	0.001732713223	3.5969788e-05	0.000684875558	0.00011737858	2.07792e-05	3.9788348e-05	5.33333e-06	0.000514063025	0.002134086985	0.0017920934705
0.000871842735	0.000952230123	0.000752276332	0.000756823511	7.4033897e-05	1.9956691e-05	8.8756574e-05	4.133335e-05	0.000261329362	0.001032726139	0.0008287009033
0.001008106151	0.001235126569	0.000829709604	0.001191592393	0.000475875841	1.350649e-05	1.2222212e-05	0.00013866677	0.00068334325	0.001793074632	0.0016392556661
0.000439092584	0.000670850545	0.000245458778	0.000642631889	4.8564993e-05	9.09091e-07	1.2089938e-05	0	0.000351444232	0.001135285662	0.0010761059606
0.000328599449	0.000681194764	1.1591166e-05	0.000251140837	2.963846e-05	0	1.962962e-05	4.799997e-05	7.5187238e-05	0.000659555792	0.0005267547504
0.000653506298	0.001289264074	2.988385e-05	0.000575663508	0.000112418121	6.23376e-05	9.6349208e-05	2.133332e-05	0.000586694159	0.002162650589	0.0019076484353
0.001819375523	0.002061792497	0.00153686424	0.000409983541	5.6937832e-05	0	6.0582008e-05	0	0.000766298241	0.002414821061	0.001818230523
0.00174852563	0.002126483057	0.00129896673	0.000452084753	0.001240932255	0.000720390138	0.000763307182	0.00061666703	0.001384018577	0.002025419829	0.0016583087625
0.000612097437	0.000954667077	0.000137979092	0.000255135429	0.001220349581	4.8095241e-05	6.5423242e-05	5.33333e-05	0.001247693974	0.001398366605	0.0013813961066
0.001158400525	0.001754782013	0.00035412319	0.000680596459	0.001439609818	3.5541108e-05	0.000547751178	0.00037000008	0.00163223161	0.002044249169	0.0019494876911
0.001918494524	0.003021930618	0.000894878096	0.001812440385	0.002091005451	3.2770543e-05	0.00127026441	0.00105577832	0.002325934767	0.002711106665	0.0027202963816
0.001016897993	0.00184597659	0.000180987288	0.00077096012	0.001730287632	0.00040761864	0.000211084738	3.377778e-05	0.001733429652	0.002123596582	0.0021364291126
0.001193337376	0.001295954085	0.00103731715	0.00127551574	0.000338051023	0.000741427858	4.4523798e-05	5.355557e-05	0.000340193472	0.001118262968	0.0009364559701
0.002428201388	0.002840688173	0.001376701172	0.002369983758	0.001084995022	0.002314066979	5.8624324e-05	0.00015755549	0.001170578098	0.003728587095	0.0031683736828
0.001201064559	0.001291402542	0.000484970936	0.00091424068	0.00049642408	0.00032060574	2.100528e-05	0.00084466616	0.001261884837	0.00281611034	0.0025801491629
0.00070076399	0.001268619733	0.000181951258	0.000607835665	0.000550689484	1.974024e-05	3.3121664e-05	0.00024800001	0.001540046024	0.002616962045	0.0026298939873
0.001773885204	0.002007264977	0.001038757902	0.00119769629	0.000171406887	0.000106450124	0.000135899516	0.00022866667	0.000511795043	0.001966906915	0.0015258439319
0.00278524706	0.00358367946	0.00114319411	0.002767638784	0.000150740186	1.7316e-05	0.00014671947	0.0001335555	0.0012816432	0.003997963775	0.0035065098022
0.002728632319	0.003546758895	0.001526132528	0.001815324356	6.6180804e-05	2.909088e-05	4.9999976e-05	5.866667e-05	0.000817711511	0.003563284805	0.0025809471796
0.001303803915	0.002384665203	0.000211951194	0.001151830175	7.0355933e-05	1.8787872e-05	7.021163e-05	1.666668e-05	0.001135643649	0.003541828338	0.0030993454233
0.00071595419	0.001069631788	0.00036296179	0.000827997287	0.000481051071	4.0173146e-05	0.000189417878	0.00013111118	0.001040713205	0.00204224331	0.001943490937
0.002054741441	0.001722412303	0.001736295774	0.002052491762	0.000390649728	0.000187662353	0.000467883348	0.00028355564	0.000735845792	0.002090919363	0.001765108147
0.002123955995	0.002389517657	0.001266632168	0.002684298799	0.00069978537	0.000115454579	0.000982168826	3.577778e-05	0.001434040496	0.003495609807	0.0032682823424
0.001133917301	0.001863355769	0.000265284474	0.002162289992	0.000644881326	1.4372284e-05	0.00101999984	9.33333e-06	0.000558592337	0.002526152615	0.0022855280453
0.001642233675	0.001713953705	0.001381881356	0.002149802735	0.00183250303	0.000121558419	0.00216661314	8.200004e-05	0.000707934761	0.003722144715	0.002967096303
[truncated: 3,135 more rows]

## Sheet: Fig 4b
AM_M	AM_M1	AM_M2	EU_M	AM_A	AM_A1	AM_A2	AM_A3	EU_A	AMERICA	EUROPE
0.001930528373	0.001655678296	0.0012219865	0.001687978774	0.000112192065	3.1212113e-05	9.8227458e-05	5.33333e-06	3.5093886e-05	0.002174715157	0.0017053442294
0.004307899075	0.00273707739	0.002919836572	0.001838795022	0.000349977572	0.000215844011	0.000111216828	0	0.000291494564	0.005100149026	0.0036096378438
0.001234276821	0.001227447162	0.000773716816	0.000660317347	0.000122824933	9.4285632e-05	6.2380908e-05	3.022225e-05	9.5785718e-05	0.002046507977	0.001556882464
0.001813862288	0.001683975975	0.000778745774	0.001159832102	6.7774073e-05	8.9870052e-05	3.4391516e-05	1.466668e-05	8.0138816e-05	0.002641696566	0.0020511930834
0.001656819224	0.001409103754	0.000889117578	0.00129190144	0.000423503011	0.000365151206	0.000110529034	1.355556e-05	0.00041983531	0.002638249637	0.0023171730577
0.001519221267	0.000589700786	0.001774250888	0.001179333722	0.000211158293	6.9480451e-05	0.000204338568	0	0.000201103768	0.002756229485	0.0022495830088
0.001418799288	0.0012430575	0.001440069776	0.001440546153	0.000547390066	0.000496666569	0.000540502676	0.00036577798	0.000515375371	0.001558298478	0.0013170079938
0.001163618974	0.000358897561	0.0010310688	0.000926463253	0.000206180916	0.000117575642	0.000202169216	1.822224e-05	0.000171760507	0.001880921493	0.0013172424754
0.002226554246	0.000671013246	0.00201166123	0.000442461385	0.000172768415	8.5627621e-05	0.000174576696	2e-06	0.000140382251	0.00303370888	0.0021585418481
0.001690794338	0.000877058262	0.00148382113	0.001279509853	0.000422904094	0.000239523896	0.000425396802	0.00024688895	0.000376367682	0.002359124229	0.0018151068178
0.002785758578	0.001175518423	0.001227212286	0.001827523219	0.000109361643	6.545448e-05	0.000123095176	0	7.0015019e-05	0.00381427532	0.002658600981
0.001148603601	0.001162805071	0.000922009532	0.000862828681	0.000123469026	6.8268374e-05	0.00014777772	5.666669e-05	6.6127585e-05	0.002204143673	0.0018472881972
0.002139111413	0.001353907929	0.001919396168	0.001411560474	0.000179282496	0.00012363624	0.000209550384	1.599999e-05	0.000202041794	0.003263666274	0.002563179813
0.000991213151	0.00036914955	0.001208850046	0.002847610629	0.000603734894	2.0519462e-05	0.00093732835	1.066666e-05	9.5776972e-05	0.002521049121	0.002732486114
0.001913465787	0.000416023303	0.00149162621	0.001292068094	0.000233706338	1.9004313e-05	0.000306613782	3.711111e-05	0.000123515569	0.003325796448	0.0027317526465
0.000963321989	0.000821356257	0.000293054654	0.000879853875	0.000330531396	2.181816e-05	0.00054613741	5.33333e-06	0.000399919201	0.003398312445	0.003007169264
0.000406209149	0.000368299002	0.000211614398	0.000895432866	7.8938003e-05	1.6926393e-05	0.00012933852	8.88889e-06	1.7503741e-05	0.001513667595	0.0014029933938
0.001006264488	0.001400437665	0.00038332171	0.001157189856	0.000142531097	2.4588728e-05	9.8703626e-05	2.155556e-05	0.000150703053	0.001565303485	0.0014483310605
0.001287070576	0.001786230461	0.000411196242	0.001916578679	0.000151299489	1.246752e-05	0.00010550256	1.066666e-05	0.000138405739	0.003131449638	0.002763280236
0.001898817731	0.001262782254	0.000626724608	0.001559009777	0.000392565016	1.8311673e-05	0.000363571238	8.88889e-06	0.000392402222	0.003371760351	0.002901914308
0.002034099957	0.001404642288	0.001883809794	0.000250023976	0.000227836038	7.705621e-06	0.00022978817	7.33333e-06	0.000230881073	0.00373445365	0.002849506478
0.001369895021	0.001563954349	0.000610836384	0.0006891645	0.000363135686	6.108219e-05	0.000360635122	1.333333e-05	0.00032776262	0.002052838377	0.0016227107746
0.001515477395	0.000866895766	0.00170051171	0.000304388682	0.000534558977	1.3116871e-05	0.00056351805	2.155555e-05	0.000539215386	0.002882783183	0.0023241729526
0.001462355278	0.000596895551	0.001644495092	0.000170490432	0.001040304488	0	0.00107179808	1.6e-05	0.001058685796	0.001931377931	0.0014244121054
0.002269671257	0.001856895482	0.00207092852	5.192179e-05	0.000686746093	1.3333322e-05	0.000497856742	1e-05	0.000845230535	0.003731088973	0.002756044824
0.002310606646	0.001211515671	0.002501973716	0.000101185681	0.00076762731	9.35064e-06	0.001146084418	5.33333e-06	5.3248703e-05	0.003617473172	0.002550857535
0.002251858515	0.002333563488	0.00178658604	0.001756189497	0.000195017041	1.9610371e-05	0.000232248738	0	5.0181582e-05	0.003152043866	0.002386131533
0.001100175554	0.001500988292	0.00010480837	0.000931645432	0.000264344835	7.025967e-05	0.000417512982	8.88889e-06	0.000103635021	0.00218705961	0.001766637737
0.002543829953	0.002492919742	0.000227166092	0.002454492072	0.000698271544	0.00056900394	0.000851137276	0.00011000007	0.000664695585	0.003121654265	0.002678872391
0.001501244345	0.001794391677	0.000941137316	0.001770678974	0.000570881603	0.00031220748	0.00062492043	0	0.000467534178	0.002201202687	0.001853623125
0.000890738695	0.000376414517	0.001161707604	0.000252099218	0.000253525593	0.000108614615	0.000296692896	8.311115e-05	0.000127932258	0.001865175653	0.0014589764628
0.001369879864	0.000344298915	0.00189865299	0.000483718823	0.000276887139	4.1515115e-05	0.000229841264	4.622224e-05	0.000277683261	0.002900574059	0.0023855393234
2.575511e-05	1.8436784e-05	2.4471536e-05	0.000107584813	0.000226796558	1.1212112e-05	0.000240396784	2e-06	0.000189790648	0.001345910112	0.001273799784
0.001375767427	0.000359011648	0.001156642452	0.000418018429	0.000291423804	6.5670933e-05	0.000366005302	0	0.000272082589	0.002561158647	0.0019905716974
0.002765281933	0.001224138902	0.001549894906	0.001140965354	0.000224011354	5.636359e-05	0.000228624222	4e-06	0.000184600092	0.002847194046	0.002062386798
0.000909616179	5.4298873e-05	0.00059184711	0.000334414264	0.000261841894	5.9696912e-05	0.000255978864	5.55556e-06	0.000221749829	0.002358003723	0.0021349354596
0.000533623077	1.0413787e-05	0.000454552402	0.000425390166	9.1180847e-05	7.2251014e-05	4.7037e-05	4.977782e-05	7.7436929e-05	0.00086086397	0.000646457385
0.00178868199	0.000983839961	0.001334284556	0.000861246345	0.000162508539	0.000103073523	0.000127751226	0.00010133341	0.000160904741	0.002252733079	0.0017794122986
0.002483970709	0.001902851713	0.00225153238	0.002012040838	0.000709073459	0.000305064897	0.000430026158	0.00133733398	0.000773297385	0.002289378501	0.0018686176167
0.001636138641	0.000282414362	0.001367269406	0.001176730471	0.000165971857	3.809521e-05	0.00017714272	1.088889e-05	0.000150338304	0.001856027694	0.0015590559991
0.003341350596	0.002566391589	0.002990394084	0.002966195929	0.000387034095	6.666662e-06	0.000292063508	0.00083311155	0.000514279103	0.003047735022	0.0022093846513
0.001750055094	0.000980529143	0.001422891206	0.00171606744	0.000178344597	4.4935025e-05	0.000137301476	4.600004e-05	0.000276739011	0.002067306126	0.0016781420674
0.002766162878	0.000988713293	5.1405334e-05	0.002403991825	0.000215677946	4.025971e-06	8.6904696e-05	2e-06	0.000222541122	0.00336487309	0.0026647166578
0.001873576159	0.000618070014	0.000475517022	0.001537891683	0.000500084909	1.818182e-06	0.00037145471	1.2e-05	0.000639735564	0.002536604819	0.0021536469092
0.001948388314	0.000315885797	6.3170714e-05	0.001508335686	7.881358e-05	0	5.6560806e-05	0	9.3778513e-05	0.001965629468	0.00121166869
0.000437879443	0.000106758889	3.5934964e-05	0.000324977932	0.000187067839	5.844153e-06	0.000223862302	8.88889e-06	0.000161639088	0.001098312394	0.0008818990318
0.00029946378	8.8804783e-05	0.00025451779	0.000236597067	0.000181807996	4.489173e-05	0.000152089858	2.133336e-05	0.000160259055	0.001846130896	0.0017481139384
0.00262352029	0.001927377531	0.001945468724	0.001104439842	0.000314056553	0.000254155753	0.000222962872	7.222224e-05	0.000280732069	0.002668837393	0.0019434322098
0.001451169997	0.001745494572	9.321722e-05	0.00122559738	0.000487395722	0.000252424185	0.000508783146	2.177778e-05	0.000394917754	0.002045390142	0.0017859452442
0.001807707448	0.002125012629	0.00063166102	0.00152578118	0.00024071199	5.1125491e-05	0.000253624242	9.33333e-06	0.00018251672	0.002064080453	0.0016897780592
0.000950958659	0.001084620934	0.000579070856	0.000944908981	0.00014646337	4.6969675e-05	0.00014798933	0.0001166667	0.000130669103	0.001215358244	0.0010665931332
0.002231282883	0.002917908431	0.001443913854	0.002524120878	0.000304497284	8.0346304e-05	0.000343677128	0.00036422245	0.000240964119	0.001958045171	0.0016320341129
0.000229393588	0.000274114895	0.000183635296	0.000235210736	6.847461e-05	1.5367965e-05	7.902111e-05	0.00010622224	5.779204e-05	0.000215879035	0.000185112577
0.001880723978	0.001819678435	0.001688908876	0.001306482471	0.000158598902	0.000148831172	0.000123015866	3.155557e-05	0.000141793882	0.002887812622	0.0024213228758
0.001900544527	0.001928597748	0.001549465608	0.001230140371	0.000271299598	0.000227792151	0.000242274928	1.955555e-05	0.000260338887	0.002525659034	0.0020713372911
0.002047121332	0.000551516606	0.002655716234	0.000928552466	0.000294000065	0.000317489081	0.000281613644	5.55556e-06	0.000297981236	0.002705711708	0.0019757544677
0.000312621823	8.3310368e-05	0.000449221738	0.00016171969	9.7033886e-05	9.761899e-05	9.1560816e-05	3.933331e-05	0.000113831812	0.001265095013	0.0012029959652
0.000191263442	0.000306321414	8.5993006e-05	0.000117856916	0.00014048029	0.000117792151	9.1111054e-05	0.00014977771	0.000156173904	0.000829856449	0.0007793969875
0.00032061761	0.000563562265	9.4065038e-05	0.000161587369	0.000388537208	0.00010463202	0.000634708384	5.688886e-05	0.000133314823	0.002166311711	0.0019443675516
0.000914135291	0.000807034413	0.00021025556	0.000525809341	0.000800052637	9.3030372e-05	0.001487935156	8.88889e-06	0.000113352974	0.002377508872	0.0017640309914
0.00070492616	0.00033930973	4.0197454e-05	0.000330370224	0.000298729164	0.000112857193	0.000345052626	1.088889e-05	0.000226828599	0.002691443607	0.0021863335562
0.000484734156	0.000314827222	0.000178385552	0.000257185858	0.00027438996	0.000145930851	0.00025679893	0.00014422233	0.000289571098	0.000670767036	0.0004514177054
0.001295294386	0.000709699974	9.137051e-05	0.000537482173	0.001441220995	1.766232e-05	0.001137300856	1.733333e-05	0.001726795946	0.002933515364	0.0028591413965
0.000491674884	0.000255539761	3.2148664e-05	0.000187496114	8.0203406e-05	1.216449e-05	6.849201e-05	0	9.1065242e-05	0.001378936079	0.0010728721079
0.001480329722	0.00083050449	0.000139291506	0.000619920592	0.001261379212	5.4588755e-05	0.000326745902	7.600004e-05	0.001890235491	0.002386997919	0.002566332217
0.003582412201	0.000511148836	0.004209533962	0.000718711595	0.002651164015	3.2337663e-05	0.00165621597	2e-05	0.002322243551	0.004744217391	0.0041509248931
0.002768720668	0.001869445829	0.001411915902	0.001197727981	0.000163740169	9.09091e-07	4.1772468e-05	8e-06	0.000195113805	0.003587495948	0.0023852628729
0.00178469014	0.001333676452	4.4320544e-05	0.001020929126	0.001041395925	3.3030285e-05	4.5767188e-05	4.533333e-05	0.001668930894	0.002840528851	0.0022813067668
0.000626655014	0.000572414089	0.000187003514	0.000382455578	0.000112446391	4.2207763e-05	8.156081e-05	6.466668e-05	0.000120651533	0.002111200271	0.001939840238
7.6212851e-05	5.7264369e-05	4.10569e-05	9.274469e-05	0.000120531162	6.9696912e-05	8.7645434e-05	1.444445e-05	8.3156316e-05	0.001258438469	0.001135831217
0.00016260564	0.000254689638	1.857143e-05	0.000254861234	0.00033251423	0.000284069454	0.000374179888	0.00027222239	0.000261857933	0.001088425755	0.001012872181
0.000228051879	0.000373448078	7.912887e-05	0.000251625387	0.000116864403	6.225102e-05	0.00011412688	1.355556e-05	8.731432e-05	0.002782353522	0.002463667575
0.000276866516	0.000399815908	0.000164006938	0.000280070555	5.051417e-05	9.870124e-06	7.5581968e-05	0	1.5668407e-05	0.001916081358	0.001678158979
0.000685876451	0.000629609358	0.000721324006	0.00062031606	0.000597666789	0.000428571445	0.000702433596	0.00045133357	0.000440360333	0.001487239116	0.001283775944
0.000771126698	0.000772804536	0.000733763112	0.00072719694	0.00027547448	3.3376596e-05	0.000467698418	3.222225e-05	4.0731424e-05	0.001303540257	0.000996020743
0.00037000774	0.000362436752	0.00036085951	0.00034558448	0.000132666657	4.0952358e-05	0.000200158608	8e-06	2.7318694e-05	0.001223155013	0.001005438148
2.676449e-05	1.9471281e-05	2.3693376e-05	3.3403391e-05	5.7954811e-05	8.874451e-06	9.4550198e-05	5.55556e-06	8.601667e-06	0.001193799358	0.00107565199
5.813385e-05	4.5195421e-05	6.1335684e-05	6.2117126e-05	7.6316452e-05	1.6103884e-05	0.00013164013	5.33333e-06	1.1732588e-05	0.000727898444	0.00063398216
0.001689225553	0.001708621808	8.0243918e-05	0.000751731426	6.3892715e-05	2.0303021e-05	8.1507876e-05	1.977778e-05	1.640183e-05	0.001910317798	0.001670790384
0.001918631558	0.002596828426	0.000367990726	0.000745017992	0.000112514243	1.2380951e-05	0.000192539552	1.266668e-05	1.2460295e-05	0.001754463763	0.001110541306
0.000747252974	0.000923334376	0.000390603934	0.001855558977	5.9175154e-05	1.9913413e-05	7.9259214e-05	1.77778e-05	2.2748834e-05	0.000722801163	0.001297599512
0.000513755275	0.000603633161	0.000297886152	0.001380544681	8.6141269e-05	1.8181801e-05	0.000131984086	7.11112e-06	2.1113458e-05	0.000427613894	0.000963506009
0.000249526567	0.000309356457	9.3472732e-05	0.000286820067	7.2299455e-05	6.23376e-06	0.00011515872	8e-06	8.976392e-06	0.000269218174	0.000219339605
0.001592429419	0.001449769692	0.001395749124	0.001354015656	0.000210621435	3.1861473e-05	0.000366005106	2.555556e-05	3.2354174e-05	0.001331962676	0.000932683495
0.001238282499	0.001458206953	0.000401172934	0.001300165295	0.000121101695	2.0735913e-05	0.000167354436	0	2.9564751e-05	0.001503510749	0.001519920907
0.000767378909	0.000528022249	0.000871208022	0.000255506231	0.000138570659	9.35064e-06	0.000126005204	1.422224e-05	2.0305505e-05	0.001049783917	0.000794272576
0.000529855401	0.000329861866	0.000615958228	0.000258554683	0.000162271202	5.3333319e-05	0.000145740656	4.111113e-05	5.5386309e-05	0.000656293086	0.000455815812
0.000511960277	0.000495471183	0.000368106948	0.000279959414	7.2361589e-05	4.7922032e-05	5.2962928e-05	3.488891e-05	2.9695655e-05	0.000969142743	0.000666587417
2.6725366e-05	3.1425304e-05	2.0348434e-05	2.7947541e-05	1.0728822e-05	1.012988e-05	1.214287e-05	9.33334e-06	9.1752e-06	2.1436496e-05	1.9821198e-05
0.000575559535	0.000557494308	0.000473890728	0.000374702409	0.000121322076	2.640691e-06	0.000190238078	3.55556e-06	7.54919e-07	0.000494484179	0.000298258016
0.000386964235	0.000389494404	0.000193019776	0.000260311813	0.000206542502	5.58441e-06	0.000328650934	7.55556e-06	2.423375e-06	0.000413749739	0.000307600299
0	0	0	0	0	0	0	0	0	0	0
0.000733278471	0.00081124101	0.000406260172	0.000443234244	0.000114339023	1.3376621e-05	0.000116719574	2e-06	1.825293e-05	0.00138273405	0.001054727853
0.000871201427	0.000714942669	0.000619012766	0.000386262659	0.000195293874	2.1688292e-05	0.000173624286	1.444445e-05	3.3555876e-05	0.002086518326	0.001636624846
0.001460098149	0.001235931906	0.00056833926	0.000681236122	0.000191621551	9.35064e-06	0.00021981477	1.066668e-05	1.7874774e-05	0.002234455414	0.00201148204
0.001511357502	0.001442000403	0.000731312466	0.000868901227	0.000108288265	2.3506471e-05	0.000172089898	2.644446e-05	1.9148483e-05	0.001514596381	0.000992107824
0.001044433106	0.000991471373	0.000577351794	0.000479252908	0.000135683735	5.757571e-06	0.000201111062	7.33333e-06	2.3214083e-05	0.001646175153	0.001223707504
0.003082364734	0.002780137413	0.002022345692	0.001313323974	0.000155344721	8.181811e-06	0.00023484121	2.88889e-05	3.278235e-05	0.002525366487	0.002329468075
0.00060506278	0.000553839048	0.000362346092	0.000289242383	4.5429436e-05	9.09091e-07	7.560842e-05	3.55556e-06	1.764759e-06	0.000626314008	0.00042528822
0.000978982836	0.000950115002	0.00052508719	0.000483024831	0.000139824944	4.3160136e-05	0.000193782976	2.955557e-05	1.7092224e-05	0.001139816343	0.000820362238
0.001170865136	0.001184827961	0.00063562124	0.000603749301	0.000232904079	4.2337628e-05	0.000274285682	0.0001457779	4.994566e-05	0.001467252736	0.001265757164
0.001986793248	0.001939539945	0.001101463108	0.000949522764	0.000137841911	1.0649356e-05	0.000123174562	9.2889e-05	2.5587032e-05	0.001646432717	0.00180598979
0.000501447876	0.000490160898	0.000286225272	0.000262959518	0.000138322092	6.0649404e-05	0.00014820104	0.00011288893	6.453594e-05	0.000510995791	0.000517723672
0.000770825996	0.000740252797	0.000450290262	0.000405204312	0.000163248647	4.1082216e-05	0.000152407392	8.555564e-05	2.5275097e-05	0.000710009135	0.000722460241
0.00013597806	9.144833e-05	8.0998858e-05	9.395366e-05	4.9966123e-05	4.2683954e-05	4.4867718e-05	3.822226e-05	3.1518489e-05	0.000128799417	0.000107646349
0.000267566593	0.000234827651	0.000142636432	0.000141885357	7.8220369e-05	8.571421e-06	8.859787e-05	5.33334e-05	1.6134773e-05	0.00031428977	0.000277357214
0.000907562589	0.000556597956	0.000525493586	0.000444454745	0.000163180835	9.2380878e-05	0.000171454938	0.00013822231	8.0906538e-05	0.000897281898	0.00055186036
0.000238235445	0.000135793254	0.0001430662	0.000180586598	5.7548024e-05	6.2034641e-05	4.2116388e-05	7.044447e-05	5.5814564e-05	0.000209015706	0.000105243824
0.000465050727	0.000347402272	0.000363124272	0.000339579612	0.000167672333	2.0216432e-05	0.000255264382	0.00013511116	2.0650628e-05	0.000423857172	0.00027770045
0.000467053899	0.000345632132	0.000363763084	0.000346745842	0.000522491589	0.000432034581	0.0005002908	0.0005355557	0.000332787467	0.000621211909	0.000509865466
0.000697824561	0.000481379515	0.000484924592	0.000471258675	0.000211983208	3.5670981e-05	0.00026502644	0.00020911134	4.2505253e-05	0.000651046506	0.000407473002
0.000284917816	0.000117724258	0.000137166092	0.000163607316	0.000162231696	4.84848e-06	0.000232804158	0.00011977792	1.8889729e-05	0.000345650977	0.000183725257
0.001291874181	0.000523747837	0.000535307812	0.000766406916	0.000188717563	8.562775e-05	0.00022298939	0.00017066679	8.3169378e-05	0.001277281445	0.00053756363
0.000962206595	0.000271402815	0.000360859482	0.000488756233	0.000105734514	1.2077912e-05	0.00012089946	9.333344e-05	8.057245e-06	0.000853822111	0.000236489608
0.000873196368	0.000304965915	0.000482659744	0.000417644444	0.000266152631	1.9696956e-05	0.000251058122	0.00016044463	3.9413723e-05	0.000848792131	0.000328786269
0.001382899024	0.000363127119	0.000512067486	0.000734253737	0.000213017013	4.0346317e-05	0.00019851841	0.00011733347	2.9817186e-05	0.00127514508	0.000368924309
0.001332733994	0.000185333329	0.000528118532	0.000902790861	0.000289090477	2.9047593e-05	0.000276190354	0.00014755573	4.1479966e-05	0.001236557544	0.00047206459
0.000745946193	4.052874e-05	0.000193437884	0.000361195745	0.000244418209	4.025971e-06	0.00021870355	0.00018133356	7.74038e-07	0.00077340461	0.00024888339
0.000817546631	0.000216896533	0.000451846702	0.000463160312	0.000201237378	6.064936e-05	0.000196745934	0.00018866685	7.2369477e-05	0.000729761465	0.000322139621
0.001332096352	0.000272482763	0.000607770114	0.000751528912	0.000294745863	2.8398242e-05	0.000192724776	0.00022022244	5.4504161e-05	0.001207524398	0.000417281932
0.001208082243	0.000307310334	0.00048462257	0.000703983349	0.000261802392	0.000179350595	0.000206587274	0.00024111125	0.000153045763	0.00110363936	0.000423517816
0.000182981249	0.000158321824	0.000168861822	0.00016528461	0.000184271258	0.000173896055	0.000176269858	0.0001760001	0.000168821565	0.000212331705	0.0001847134431
0.000387609352	0.000128206924	0.000196004678	0.000234665713	8.3553702e-05	2.4285704e-05	5.8835962e-05	8.266673e-05	4.5366252e-05	0.000361542785	0.0001605655361
1.0618158e-05	1.114942e-05	9.883852e-06	0	1.7192106e-05	1.1948041e-05	2.0211632e-05	1.622224e-05	1.3844171e-05	1.3926671e-05	1.3757951e-05
0.001009420735	0.000808597487	0.0008427177	0.000815311849	0.000271276806	4.545455e-06	0.00029933843	0.0004088892	0.000298396798	0.000855602549	0.000664870161
0.000692241748	0.000440919484	0.00044797911	0.000505913518	0.000105858834	8.01732e-05	8.6296232e-05	0.00010022231	8.0044353e-05	0.000554730466	0.000264354335
0.001262906263	0.000151241407	0.000584738686	0.000645948512	0.000201553823	1.7229431e-05	0.000119153416	0.0001264446	2.6007892e-05	0.00110808189	0.000351686437
0.000552781671	0.000330298956	0.000215133612	0.000420565641	0.000250802377	1.42857e-05	0.000104761902	0.0001244446	2.324151e-05	0.001722168538	0.001390600336
0.001503020552	0.001374621278	0.000669732854	0.001327891532	0.000205011425	3.4199102e-05	8.449733e-05	0.00016822239	4.6990412e-05	0.00164679533	0.000938878642
0.001472010739	0.0010270341	0.001010662172	0.00120104869	0.000162101742	7.96536e-06	7.4100512e-05	6.688896e-05	2.094292e-05	0.001602752543	0.001051293049
0.00070199527	0.000488367947	0.00036092917	0.000565469178	0.00018175711	1.0692633e-05	7.910049e-05	6.755564e-05	3.3562655e-05	0.001796820474	0.001435311593
0.00123705038	0.001025655711	0.000354355516	0.001060151189	0.000200836228	1.4069261e-05	8.595237e-05	9.244456e-05	1.6021464e-05	0.001917948531	0.001247380465
0.000662238028	0.000791218676	0.000371544738	0.000631830303	4.779663e-05	4.025971e-06	2.5158714e-05	2.844448e-05	1.1842187e-05	0.000844751333	0.000650584443
0.001117190952	0.001129632547	0.000302822322	0.001037600996	0.000121384205	1.57143e-05	6.9761892e-05	0.00010288892	5.2399573e-05	0.001058867513	0.000728453778
0.002103028321	0.002017541	0.000718408862	0.001975414445	0.000356016894	5.6883104e-05	0.000171164002	0.00026022241	0.000148598953	0.002320068076	0.001427896981
0.002034773307	0.001885012212	0.000660278806	0.002010338218	0.000334790958	0.000240952303	0.000268412716	0.00021155562	0.000198196156	0.00209220167	0.0018549419822
0.001361498955	0.00178489711	0.000372775844	0.00158732803	0.00019699432	6.1385223e-05	9.1613742e-05	5.311116e-05	5.5975694e-05	0.00171852747	0.0013697350977
0.001217524225	0.000662758626	0.00019782815	0.000886406223	0.000213039549	5.2510807e-05	0.000137804282	2.311113e-05	5.3063115e-05	0.001118090615	0.0010743631438
0.002027289771	0.000409632227	8.8873424e-05	0.000981599888	0.000177983173	4.6363618e-05	0.000228280548	1.622224e-05	5.1349598e-05	0.001686407899	0.0018068493502
0.000863591884	0.000587953989	0.000309430922	0.000696820771	0.000285666839	6.4458824e-05	0.000366957746	0.00013088893	7.2915244e-05	0.000827269271	0.0006736703295
0.000787688194	0.000456528674	0.000210569206	0.000624289075	0.000174762837	2.4199126e-05	0.00023666681	2.133334e-05	3.1988935e-05	0.000782211438	0.0006832863381
0.00037553623	0.000190321757	6.4204436e-05	0.000233588664	0.000167457729	0.000101428642	0.000206772612	0.0001064445	9.7821282e-05	0.000442325868	0.0003807118988
0.001092383189	0.000285816129	0.00013646925	0.000577703477	0.000201508564	7.7315991e-05	0.00024587311	5.311117e-05	7.4741801e-05	0.001149076906	0.0009529855826
0.000606189689	5.4275852e-05	8.23462e-06	0.000235559207	0.000174553696	0.00014571433	0.0001871429	0.00014888891	0.000113649373	0.000563042055	0.000629894127
0.000909847869	0.00011068964	5.9047612e-05	0.000397308116	6.8124331e-05	2.376621e-05	7.5846592e-05	1.066668e-05	2.213542e-05	0.000736209955	0.0008196922307
0.000500774856	0.000224850514	6.8513382e-05	0.000291559551	6.9694932e-05	2.943721e-05	5.9285746e-05	3.444447e-05	3.7769177e-05	0.00042008788	0.0003649211283
0.001115031742	0.000445241379	0.000263600468	0.000678722666	0.000183259966	0.000111861412	0.000214735494	9.688895e-05	9.1450021e-05	0.001060583562	0.0004537666979
0.000592500214	0.000214712655	8.793266e-05	0.000326072114	0.000132039611	7.1731596e-05	0.000159629658	7.422225e-05	7.1574618e-05	0.000578912537	0.0002439396228
0.000614683401	0.000198620663	0.00010475031	0.000321714793	0.000111932265	2.6969672e-05	0.0001424604	0	2.4936654e-05	0.000652156917	0.0003811789087
0.000982680215	0.000652827657	0.000497200962	0.000717505094	0.000247615877	0.000118225042	0.00029703702	0.00010644449	6.4666134e-05	0.001127308543	0.0008178219357
0.000712218646	0.000390597776	0.000184367034	0.000498952678	0.000179452064	7.4978308e-05	0.000189788436	5.844448e-05	8.5404369e-05	0.000664864649	0.0006339042036
0.000495751418	0.000134114957	8.1486668e-05	0.000291555541	0.000106067859	4.0346296e-05	0.000129920722	4.200003e-05	3.1342127e-05	0.000440636229	0.0004630367194
0.000537895435	0.000385839141	0.000155005806	0.000447189243	0.000271389925	0.000237922085	0.000264232874	0.00023955569	0.000213669987	0.000518711534	0.0005241441107
0.000431682482	0.000243149454	0.00022066204	0.00030554043	6.4887031e-05	1.7272733e-05	8.1640238e-05	2.266668e-05	3.095622e-05	0.00036658459	0.000340879024
0.0006619682	0.000441885105	0.00026128928	0.00049638008	0.000124632813	7.6017316e-05	0.000120317504	5.422226e-05	6.608455e-05	0.000548257037	0.0004800397318
0.000540927544	0.000298827587	0.000103252028	0.000396817403	0.000213389881	3.3376602e-05	0.000199762002	0.00010711123	0.000135523287	0.000557535293	0.0005447153396
0.000360782589	0.00038848279	0.000248884986	0.000386027326	0.000236022675	0.000162251211	0.0002316932	0.00021511127	0.000196040181	0.000351325517	0.0003158328239
0.000481487008	0.000466413769	0.000192229978	0.000496279062	0.000263559409	3.8441522e-05	0.000220767294	0.00016422239	0.000202470546	0.00052461716	0.0004439808032
0.000639969214	0.00075156306	0.000219570294	0.000752232845	0.000288118704	2.3160151e-05	0.000268650914	0.00017800014	0.000179757407	0.000616894656	0.0005336063203
0.000652301166	0.000910482663	0.00020373984	0.000833958918	0.000156779687	5.757571e-06	0.000113439214	7.577787e-05	0.000108806233	0.00053724988	0.0004860926833
0.00028420988	0.000357310376	9.3344934e-05	0.000379317915	7.3124322e-05	4.9523773e-05	5.616404e-05	4.444447e-05	3.9687999e-05	0.000236473583	0.000211260659
0.000416870598	0.000541632085	6.760743e-05	0.000519694407	0.000236960514	2.1168822e-05	0.00022042339	0.00011577789	0.000143118429	0.000430312473	0.0003718054529
0.000159424986	0.000181057434	9.4065062e-05	0.000194591268	8.428251e-05	2.8744561e-05	7.1957676e-05	7.333339e-05	6.5163271e-05	0.000156790468	0.000140026661
8.2903e-06	9.56322e-06	7.16608e-06	0	6.033899e-06	0	2.142858e-06	2e-06	0	8.890815e-06	0
8.7836508e-05	3.333335e-06	6.10918e-06	7.640143e-06	1.644067e-06	0	3.465606e-06	0	2.67696e-06	6.3014136e-05	8.202474e-05
0.000152507842	5.1310334e-05	3.9384434e-05	0.000100576452	3.9841816e-05	1.896103e-05	2.5502636e-05	1.911112e-05	2.2470863e-05	0.000135925295	0.0001211303699
0.000147613492	9.7241378e-05	5.8025558e-05	0.000115314115	3.696048e-05	4.84848e-06	2.089946e-06	1.533335e-05	2.4009134e-05	0.000125237113	0.00013075121
0.000210755138	0.00011119543	8.4715474e-05	0.000133831157	0.000107994387	4.7316013e-05	4.4074056e-05	5.555561e-05	7.2256723e-05	0.000205671976	0.000183069185
0.000566060474	0.000231310353	0.000193786332	0.000356805848	0.000223655431	2.3549768e-05	5.0317454e-05	0.00012555569	0.000162057476	0.000568734691	0.0005227633866
0	0	0	0	0	0	0	0	0	0	0
0.000741405056	0.000590068933	0.000174041832	0.000691860494	0.000274751475	1.6277056e-05	0.000254656192	0.00017000015	0.000189937887	0.000721043377	0.0006507622558
0.001393607766	0.000391816159	0.000411149846	0.000821886067	0.000314259908	0.000103463153	0.000250105876	0.00022088902	0.000241543235	0.001217920516	0.0013031079999
0.000671017447	0.000212459749	0.000189872234	0.000393691908	7.4344667e-05	2.5367944e-05	2.0767186e-05	6.222229e-05	7.1039323e-05	0.000530193261	0.0005700292099
0.000577281154	7.7057471e-05	2.7886196e-05	0.000301560624	7.5581957e-05	4.025971e-06	4.894178e-06	3.200004e-05	4.2011056e-05	0.000464174251	0.0005253616157
1.4753529e-05	1.954027e-06	5.11034e-06	2.357139e-06	4.12994e-06	5.2381e-06	7.14286e-07	5.55556e-06	5.01967e-06	1.2382602e-05	1.4453228e-05
0.000493924286	0.000165149472	0.000166353066	0.000285547824	0.000244474629	6.3896068e-05	6.1084652e-05	0.00017444458	0.00016301158	0.000546290741	0.000492268578
0.0007350511	0.000200712656	0.000112590074	0.000431164672	0.000246322108	3.7272696e-05	5.8465592e-05	0.0001146668	0.000153221319	0.000852817477	0.0007994000819
0.000329143354	0.000165885098	0.000153066236	0.000203188586	9.361575e-05	2.1082253e-05	1.9814816e-05	0.00010844457	0.000158973398	0.001483561004	0.0013446377804
0.00013057906	0.000134574781	0.00011809522	0.000146322046	6.6740065e-05	4.285712e-06	1.3968248e-05	8.577788e-05	0.000110272366	0.000719947852	0.0006892875303
8.975748e-05	9.0850612e-05	8.796751e-05	9.1490034e-05	5.496042e-05	6.926403e-06	1.7089952e-05	7.155563e-05	9.1362405e-05	0.000557471557	0.0005410017403
8.3227707e-05	6.8850606e-05	8.448314e-05	8.2603207e-05	6.0378519e-05	1.38961e-05	2.095237e-05	6.222229e-05	7.7081996e-05	0.000634563902	0.0005912944391
0.000117147908	6.7793158e-05	0.000136120776	9.644105e-05	0.000134350246	3.999997e-05	4.746032e-05	0.00017022238	0.000194892142	0.000875483343	0.0008546242237
0.000291612097	0.000254068959	0.000288989594	0.000235187774	0.000132711794	1.6623366e-05	4.5158714e-05	0.00019888906	0.000201192083	0.000933777374	0.0008648772651
9.0622082e-05	0.000101885109	5.9639972e-05	0.000102562342	0.000130547972	1.6969681e-05	2.0476196e-05	0.00017177798	0.00020948607	0.001926930156	0.0018373189184
0.000563364616	0.000583701143	0.00053387921	0.000556914283	0.000268841891	0.000246536952	0.000235317552	0.00029222246	0.00028695859	0.002021250153	0.0018588806217
0.000297457068	0.000290367869	0.000262868802	0.000278822104	0.000165508479	0.000102900347	8.6216936e-05	0.00014866676	0.000176796155	0.002104204066	0.0019539689794
0.0001501252	0.000141701104	0.000143298516	0.000171631927	0.000125084679	1.9350664e-05	3.8809502e-05	0.00016222238	0.000193587512	0.001471246652	0.0014167452484
6.4483572e-05	6.3379384e-05	6.2984916e-05	0.000109873631	0.000122485792	3.350647e-05	2.47619e-05	0.00014977795	0.000203243838	0.001837126789	0.0017738012976
0.000103982798	0.000101770123	8.8350754e-05	8.6462544e-05	7.261578e-05	8.31169e-06	1.2857144e-05	0.00010644455	0.000125904564	0.000899841387	0.0008444368443
0.000130954636	0.0001232414	0.000120336824	0.000121179647	6.5316405e-05	5.3852777e-05	3.9206328e-05	6.022226e-05	6.7292299e-05	0.000844613581	0.0007751980546
3.8658072e-05	2.7999996e-05	4.0104512e-05	2.9188288e-05	3.1774005e-05	1.1341985e-05	1.4312166e-05	4.911116e-05	4.9824692e-05	0.000973322814	0.000909973731
0.000168998423	0.000164528682	0.000157619032	0.000125896926	4.2627097e-05	1.1991331e-05	1.1058206e-05	4.266672e-05	6.3594521e-05	0.000567054036	0.0005013271883
0.000339628356	0.00036363223	0.000283124338	0.000320008243	5.6192099e-05	1.8658001e-05	3.1984126e-05	5.777783e-05	9.1890398e-05	0.001156681596	0.0010557530518
1.464789e-05	8.919548e-06	1.7096398e-05	2.9358599e-05	8.6700526e-05	1.90476e-05	3.4338624e-05	7.822232e-05	0.00012245443	0.001101903618	0.0010640884992
0.000171314612	0.000169172446	0.000167398378	0.000154678699	8.1870037e-05	5.3896084e-05	3.6031732e-05	9.244452e-05	0.000108793562	0.000742228653	0.0006910159563
0.000366169859	0.000350045993	0.000366829288	0.000346934431	0.000195163875	0.000204935024	6.9497354e-05	0.00021266682	0.000221392884	0.00111138903	0.0010200413564
0.000154589219	0.00014554028	0.000158327558	0.000155554864	0.000111434986	6.6883121e-05	4.9312176e-05	0.00010066679	0.000169118633	0.0012414028	0.0011820373338
3.2042249e-05	3.2045995e-05	3.2032518e-05	3.1920979e-05	2.0259884e-05	1.290042e-05	2.0978826e-05	2.333336e-05	1.6413392e-05	7.6634262e-05	6.85783884e-05
6.4667451e-05	7.5977014e-05	4.3437882e-05	7.220248e-05	8.8768324e-05	5.7272711e-05	4.5714288e-05	0.00011177788	0.000111589801	0.000578957826	0.0005566346463
5.9910034e-05	5.4459751e-05	5.5516844e-05	7.3691045e-05	1.665536e-05	4.54545e-06	9.999996e-06	2.466668e-05	2.2701414e-05	0.00013852765	0.000134028743
1.2695624e-05	4.8046e-06	1.523809e-05	1.2293415e-05	1.6248584e-05	3.11688e-06	0.005291	1.422224e-05	2.4881333e-05	0.000231326605	0.00022396437
2.6252e-06	4.8046e-06	0	2.77778e-07	4.27119e-06	3.11688e-06	0	0	4.98032e-06	7.233749e-05	6.577541e-05
4.7906886e-05	4.3747137e-05	5.033681e-05	4.1004386e-05	2.075706e-05	1.666666e-05	1.58201e-05	2.244445e-05	2.2642437e-05	0.000219267843	0.000193974735
5.5594707e-05	3.4275878e-05	5.3205582e-05	4.8811081e-05	8.6209024e-05	5.0692601e-05	2.9814836e-05	8.244453e-05	0.000123691769	0.000693128524	0.0006763119974
0.00035353292	0.000356643678	0.000341265992	0.000299568688	0.000130853099	9.3809531e-05	7.6190444e-05	0.00015111122	0.000174590474	0.000647133863	0.0005808894346
0.000258470332	0.000304781648	0.000199221844	0.000240889164	0.000123983027	8.0649369e-05	8.5820104e-05	0.00014666672	0.000148771162	0.000443210703	0.0004217741421
6.5156529e-05	4.1724131e-05	6.7073176e-05	7.0728278e-05	0.000178265485	6.3030245e-05	6.7751308e-05	0.00021911135	0.000250942303	0.001248943803	0.0012322906179
3.5880283e-05	3.6091992e-05	3.2415792e-05	4.1946868e-05	2.0790939e-05	0	4.232804e-06	2.844448e-05	3.9710819e-05	0.000420641862	0.0004012404509
0.000132562639	0.000109264367	0.000131103372	0.000116120775	0.000122056446	4.0995652e-05	2.4629626e-05	0.00012400015	0.000190836736	0.001407486453	0.0013484076404
8.5356027e-05	7.8459842e-05	7.8490178e-05	0.000102419173	0.000124813523	4.264065e-05	4.4629634e-05	0.00012755571	0.000182067746	0.000545374625	0.0005488551982
0.000233435126	0.00023788511	0.000212659702	0.000242596575	0.000183265472	6.3203427e-05	5.656084e-05	0.00022400024	0.000290773796	0.001131855058	0.0011140257695
0.000304644082	0.000283287419	0.000301231142	0.000332377714	0.000217028298	0.000205800914	0.000184417924	0.00023666677	0.000270294851	0.000469508416	0.00047557531
0.00018300865	0.000231448253	0.000127421622	0.000187810963	0.000241621482	0.000183679552	0.000184761864	0.00023555575	0.000246456752	0.000541940739	0.0005103029416
0.000366811556	0.000404942578	0.00032966319	0.000392053855	0.000254581958	0.000261948019	0.000201137526	0.00031800011	0.000276758073	0.000359271343	0.000362906461
6.8693281e-05	6.6896565e-05	6.6573776e-05	7.3526703e-05	2.4960467e-05	2.406925e-05	9.20635e-06	4.444445e-05	3.0569793e-05	7.0228997e-05	6.5300124e-05
2.8599363e-05	2.7172419e-05	2.9082456e-05	2.5e-05	4.926557e-06	6.79654e-06	3.88889e-06	3.55556e-06	5.202417e-06	1.9317595e-05	6.093507e-06
0.000187277133	0.000265540203	0.00011694542	0.000252451229	0.000100542383	0.000112943713	7.3227486e-05	0.00010244449	0.000115279232	0.000190740226	0.0002086974647
0.0001793623	0.000198275832	0.000163298484	0.000176351384	0.000118129979	8.9134255e-05	9.1666682e-05	0.00016644446	0.000139941102	0.000251561388	0.0002425467874
0.000439753452	0.000439241369	0.00044380951	0.000445926348	0.000424514247	0.000417099842	0.00038007949	0.00042066684	0.000427427824	0.000496416779	0.0004978193741
7.35525e-06	0	3.71661e-06	5.63147e-07	4.88136e-06	3.4632e-06	2.75132e-06	3.55556e-06	5.772192e-06	1.3111262e-05	1.0536441e-05
0	0	0	0	0	0	0	0	0	4.99653e-06	0.004646
0.000295833345	0.000296022997	0.000290336864	0.000289406526	0.000185028343	6.3852762e-05	0.00014333325	0.00013933349	0.000204345098	0.000730375804	0.0006810069757
0.000136889702	0.000127379371	0.000117003494	0.000129255209	0.000200491541	0.000115367863	0.000139576688	0.00020266687	0.000227669487	0.000509537297	0.0005060148768
0.00014427232	0.000129264443	0.000148815336	0.000117107952	0.000116542361	5.173158e-05	5.576718e-05	0.00014066678	0.000158526563	0.000663127366	0.0006293481071
0.000121862359	0.000103264401	0.000121649268	9.3386948e-05	0.00015720909	0.000113506447	0.000116296278	0.00016577786	0.000168139312	0.0004631945	0.0004465134102
0.000243497741	0.000245356346	0.000225075508	0.000236054564	0.000194898334	0.000166753245	0.000147275132	0.00022133348	0.000215169103	0.000605434812	0.000570346016
0.000150837272	0.000197609221	0.000103135898	0.000183110965	9.3988668e-05	3.7142867e-05	2.5687828e-05	0.00012200012	0.000158415867	0.000354876164	0.0003754218829
1.619718e-06	1.333334e-06	1.858304e-06	0	0	0	0	0	0	8.95212e-07	0
2.0993746e-05	1.763218e-05	1.873404e-05	1.261743e-05	1.323163e-05	1.354977e-05	1.208995e-05	8e-06	1.022525e-05	5.213739e-05	4.2956805e-05
0.000127421748	0.000139034457	0.000116504072	1.6695164e-05	0.000130322017	0.0001309525	0.000140555646	4.6e-05	0.000106741601	0.000143169088	0.000141336851
7.0743371e-05	7.0758656e-05	6.1765392e-05	5.8306075e-05	2.2350283e-05	1.0865792e-05	2.7195768e-05	2.333335e-05	1.9718662e-05	6.2155898e-05	4.7697067e-05
0.000438892865	0.0004803679	0.000388048816	0.000438950491	0.000419124347	0.000431774855	0.000396904702	0.00044844457	0.000416364327	0.000489340638	0.0004750752306
0.000265121306	0.000268137983	0.000252880428	0.000277573259	0.000183655373	0.000194199074	0.000158941818	0.00019311124	0.000175380249	0.000245903268	0.000230175251
0.000114307548	8.7471302e-05	0.00012485481	0.000105433459	9.3661006e-05	5.2424248e-05	4.8095242e-05	0.00011888898	0.000129869457	0.000271555582	0.0002695808971
0	0	0	0	0	0	0	0	0	0	0
3.5015676e-05	4.1218381e-05	2.9512212e-05	6e-05	1.604521e-05	3.11688e-06	1.2830686e-05	2.955557e-05	2.4503116e-05	2.7585012e-05	2.4989062e-05
0.000157914764	0.000188666691	0.000131103368	0.000158663362	0.000110824898	9.6579999e-05	8.8994688e-05	0.00014288894	9.9004272e-05	0.000185219773	0.0001656296182
6.5661182e-05	5.5839085e-05	7.0151024e-05	5.8682526e-05	1.1875709e-05	3.11688e-06	7.14286e-07	3.044446e-05	2.361429e-05	5.6066386e-05	5.0430725e-05
8.3560264e-05	9.2735706e-05	7.6329872e-05	6.5550248e-05	5.4163863e-05	7.1688291e-05	2.8518504e-05	3.622225e-05	5.2359659e-05	0.000101715246	9.01452598e-05
0.000106259804	0.000107379354	9.0487824e-05	0.000109260832	6.9056487e-05	4.0735896e-05	3.0555542e-05	0.00014555567	9.5254259e-05	0.000155911389	0.000161608271
0.000325395114	0.000331930971	0.000323043006	0.000323789358	3.2621453e-05	3.376621e-06	1.0185186e-05	8.422229e-05	5.6875825e-05	0.00029334834	0.0002434966439
8.8466364e-05	0.000110229856	7.0301984e-05	9.9305696e-05	4.0440672e-05	3.3593048e-05	3.6534394e-05	5.755559e-05	4.6440291e-05	7.4166077e-05	7.4591338e-05
8.18467e-06	7.67816e-06	8.66434e-06	7.37875e-06	1.55367e-06	1.7316e-06	1.98413e-06	0	1.51515e-07	1.088017e-05	8.0838938e-06
2.9612688e-05	2.7678177e-05	2.9999994e-05	2.3584659e-05	1.9033902e-05	1.8008661e-05	1.6931212e-05	1.666666e-05	1.2573487e-05	4.9516529e-05	3.98184914e-05
2.9225369e-05	3.2137931e-05	2.7502914e-05	0	2.892655e-05	2.9307341e-05	2.6296302e-05	3.533334e-05	2.785142e-05	3.2003228e-05	2.785142e-05
2.7617382e-05	2.9609207e-05	2.5145182e-05	1.316666e-05	2.201696e-05	2.103894e-05	2.2142854e-05	2.444447e-05	2.866664e-05	2.7534116e-05	2.614053e-05
5.704227e-06	6.068964e-06	5.43556e-06	0	8.005653e-06	6.79654e-06	9.470896e-06	5.33333e-06	1.066666e-05	7.597727e-06	1.066666e-05
5.47731e-07	0	9.29152e-07	0	0.0009887	0	2.089946e-06	0	0	7.48323e-07	0
1.0242568e-05	1.0206911e-05	1.04065e-05	0	8.830506e-06	6.666662e-06	1.0396826e-05	4e-06	4.732191e-06	1.0607213e-05	4.732191e-06
5.5978119e-05	6.3471242e-05	4.9140524e-05	5.0009599e-05	6.9802279e-05	6.3593091e-05	6.9682548e-05	5.511112e-05	5.1258966e-05	0.000165742521	0.000154671574
8.840379e-05	0.00010788505	5.636462e-05	7.466666e-05	8.6101742e-05	9.220784e-05	8.2936526e-05	7.177782e-05	7.6017474e-05	0.000101209774	8.4457158e-05
0.000273126056	0.000241310308	0.0002826017	0.000310339045	0.000158757033	0.00021766213	7.148147e-05	5.288893e-05	0.00014358955	0.000520237032	0.0004928430032
0.000124839609	0.000119885101	0.0001144715	0.000100021396	0.000168175162	0.000163073632	0.0001464021	0.0001262223	0.000147929702	0.000243245408	0.0002242931342
0.000141177649	0.000156505801	0.000128188172	0.000155364776	6.2502901e-05	3.549784e-05	2.846559e-05	0.00013799996	8.6168662e-05	0.000140904499	0.0001426475043
4.3372481e-05	4.8988517e-05	3.9035992e-05	5.4859392e-05	3.2440674e-05	2.6666671e-05	2.5158736e-05	2.733334e-05	3.1030962e-05	0.000159879715	0.0001555960552
0.000198106431	0.000175655171	0.00021146342	0.000160034792	7.7282514e-05	3.3030283e-05	6.1507898e-05	7.400006e-05	8.8125419e-05	0.000730921785	0.0006586997995
4.608767e-06	5.14943e-06	1.881532e-06	2.484352e-06	3.2158174e-05	1.870128e-05	2.85714e-05	1.422224e-05	1.798288e-05	0.000274427454	0.000255225378
0.000103063406	9.0597724e-05	0.000112241624	0.000104818905	0.000129570627	9.9307289e-05	0.000103280356	9.955561e-05	7.9894151e-05	0.000595633718	0.0005446649385
0.000119041529	0.000131655095	9.8350766e-05	0.000132329015	0.000141711809	7.7922e-05	0.000124841184	5.866673e-05	7.3290733e-05	0.000597048258	0.0005354652106
7.6697972e-05	8.3471241e-05	5.910573e-05	5.8018983e-05	0.000105033898	9.6753157e-05	9.5899422e-05	4.466672e-05	4.4144244e-05	0.000597958487	0.0005422496557
4.7335673e-05	4.4413798e-05	4.519165e-05	4.2417785e-05	0.000100067785	5.922072e-05	9.9894096e-05	4.800005e-05	3.2401504e-05	0.000577616135	0.0005174015832
0.000185301316	0.000193264399	0.000176910564	0.000187089787	0.000163090428	0.000173463138	0.000110211614	0.00015733344	0.000114708876	0.00034062919	0.0003114571128
0.000184812283	0.000170804583	0.00018766551	0.000164207314	0.000190875649	0.000134502082	0.000165581902	9.800008e-05	0.000102538673	0.000748104204	0.0006649467118
1.1975756e-05	5.655177e-06	1.5691056e-05	2.0790806e-05	0.000180807869	0.00012056267	0.000171084526	6.422229e-05	6.6080326e-05	0.000381734824	0.000346128988
0.000280547742	0.000304804565	0.000260197454	0.000265483592	0.000136333293	0.000103549681	0.00012478829	2.533336e-05	5.7167193e-05	0.000628552976	0.0005410065823
0.000495989821	0.000491770215	0.000486028	0.00042131949	0.000504672364	0.000454198951	0.000498994556	0.00035755578	0.000392782171	0.001304258363	0.0011764323007
0.000137198757	0.000145701177	0.000132473832	0.000132929606	5.5237311e-05	2.3160153e-05	6.410053e-05	4.377777e-05	2.401423e-05	0.000124116339	9.2543943e-05
1.9780911e-05	1.1678154e-05	2.3298492e-05	2.5265551e-05	5.2282489e-05	3.9047604e-05	5.0820096e-05	3.266669e-05	2.8489825e-05	0.000183691849	0.0001721856526
0.000148712897	0.000139976997	0.000149361192	0.000126086411	4.830511e-05	4.528139e-05	4.6640218e-05	5.844447e-05	3.9869749e-05	0.000145936849	0.000107957083
1.3086867e-05	1.2390797e-05	1.3844362e-05	0	4.40113e-06	3.11688e-06	5.15873e-06	0	2.98701e-06	1.0724041e-05	3.583747e-06
6.0113479e-05	6.0367844e-05	5.963996e-05	2.719047e-05	6.9265557e-05	5.9004313e-05	6.9126964e-05	6.311113e-05	5.370299e-05	7.4560468e-05	5.7518584e-05
4.1694069e-05	3.8689674e-05	4.260162e-05	3.333334e-05	2.6361585e-05	2.354976e-05	2.2486778e-05	2.755557e-05	1.5982878e-05	4.0591029e-05	1.9720042e-05
0.000131670631	0.000130091971	0.000132520312	0.000138348699	0.000142231668	0.000133982661	0.000145502616	0.00012977784	0.000115837189	0.000165042756	0.000152946755
0.000190856873	0.000170712678	0.000194622578	0.000154265158	0.000117847441	8.1515073e-05	0.000116984084	2.57778e-05	4.4323006e-05	0.000602822001	0.0005168605354
0.000100618163	0.000102781604	9.4947728e-05	0.000102841696	8.8751421e-05	7.6666635e-05	9.4894132e-05	4.955558e-05	5.5203655e-05	0.00024640641	0.0002209998914
0.000368572095	0.00049068968	0.000133542364	0.000314495996	0.000477949471	0.000408788172	0.00049137589	0.00050977798	0.000408592709	0.000500784261	0.000445834662
0.000167163548	0.000180574769	0.000137862938	0.00016474696	0.000157598906	0.000158052025	0.000143148158	0.0001766667	0.000160041179	0.000188602814	0.000185803391
7.2648696e-05	8.8919573e-05	5.9988382e-05	8.9652913e-05	0.000107158209	0.000107316052	0.00010492065	0.00010977785	9.8509869e-05	9.735598e-05	0.000103485364
0.00024127935	0.000243747146	0.000240998872	0.000216324746	0.000112576318	0.000104761907	0.000103068788	0.00012888895	0.000108686652	0.000211049013	0.000167173049
3.6431926e-05	3.4574711e-05	3.6608592e-05	3.4179489e-05	3.0378524e-05	2.255411e-05	1.4894182e-05	4.822225e-05	3.9372394e-05	4.4798738e-05	4.8948249e-05
0.000165500822	0.000156781674	0.000165783962	0.000139748151	0.000195367247	0.000155757534	0.000173227506	0.00024622235	0.000159854831	0.00030538974	0.0002798221958
0.000343599413	0.00034034493	0.000338478544	0.000325974967	0.00019499432	0.000126147111	0.000193386166	0.00010222228	0.000113302799	0.000731859711	0.0006326509344
0.000455528244	0.000514206944	0.000372067328	0.000479643086	0.000239994352	0.000179047524	0.00024542326	0.0001911112	0.000186686659	0.000626729113	0.00054367361
0.000311381128	0.000273195438	0.000332369374	0.000307105525	0.000334570609	0.000290129681	0.00033246015	0.00021244454	0.000236054919	0.000721947655	0.0006598857139
0.000223928089	0.000197816117	0.00023339142	0.000203371657	0.00017029376	0.000113549693	0.000173677192	4.177781e-05	7.5924545e-05	0.000606173855	0.0005190579112
0.000102945996	9.8804674e-05	0.000100824648	9.6630969e-05	5.6949133e-05	2.9567072e-05	3.195766e-05	6.955559e-05	4.7386801e-05	0.000247236858	0.0002269768488
0.000193259073	0.000256988625	8.6434388e-05	0.000275619406	0.000191011298	0.000110822402	0.000184100444	6.977785e-05	8.7587164e-05	0.002592646085	0.0024121220416
0.00053741005	0.000536827645	0.000542648064	0.000484213529	0.000252836205	0.000245281302	0.000254867724	0.00025955569	0.000214616009	0.000612796634	0.0005068902094
0.000152809071	0.000118367779	0.000168722446	0.000117051488	9.0514131e-05	8.4199057e-05	6.4391496e-05	2.533336e-05	4.0427861e-05	0.000824301365	0.0007270468833
6.5195646e-05	5.2206881e-05	6.0452936e-05	6.820659e-05	0.000135118682	8.5497751e-05	0.000117539608	3.55556e-05	5.621721e-05	0.001522486604	0.0014109333139
1.7942114e-05	2.997703e-05	5.6446e-06	2.881411e-06	1.9774e-06	0	1.428572e-06	7.11112e-06	0	8.6245654e-05	7.1355392e-05
1.9820021e-05	2.2988507e-05	1.626016e-05	1.9475691e-05	2.30678e-05	2.35498e-05	1.84656e-05	2.200001e-05	1.828753e-05	2.9920194e-05	2.5765055e-05
0.000373673705	0.000368758655	0.000363437884	0.000331016438	0.000283158207	0.000243376711	0.000242566158	0.00023822226	0.000242879109	0.000408688324	0.0003405486969
0.000296815376	0.000194344713	0.000328943164	0.000327180191	0.000191282569	2.8528142e-05	0.000103624266	2.155557e-05	0.000182961869	0.000395869879	0.0004305361308
0.000165751215	0.000130183945	0.0001682578	9.8847675e-05	0.000237802343	3.9913389e-05	0.000153544888	3.444447e-05	0.000226972307	0.000340919525	0.0003403770895
0.000109401422	0.000128413771	9.3739834e-05	8.5940375e-05	9.819777e-05	7.7099511e-05	6.3783046e-05	7.266671e-05	7.9940076e-05	0.0001377423	0.000125009117
1.2844288e-05	1.9678157e-05	6.562142e-06	2.322257e-05	2.8401137e-05	1.948052e-05	2.037036e-05	2.37778e-05	2.8226261e-05	2.3097397e-05	3.1218291e-05
7.7762143e-05	5.6850595e-05	7.2671304e-05	5.9207126e-05	0.000137192134	6.66666e-06	0.000106428502	2.311112e-05	9.9185073e-05	0.000237005538	0.0002177334183
0.000107918624	6.7034532e-05	0.00012682926	9.4626542e-05	0.000233593298	3.4935031e-05	0.000195899376	5.111116e-05	0.000167966709	0.000383696455	0.0003745220847
0.000123172953	7.7655165e-05	0.00012758424	9.7421506e-05	0.000188768431	2.7792181e-05	0.000163941702	3.177779e-05	0.000139694579	0.000337410333	0.000314696804
0.00019461279	0.000235954025	0.00015531943	0.000217410418	0.000199909691	3.7359283e-05	0.000176269748	4.044445e-05	0.000168725252	0.000312226463	0.0003132296441
0.000363411729	0.000297149429	0.00038332179	0.000297828351	0.000310299545	0.000130432778	0.000278597824	7.577782e-05	0.000220739567	0.000501305784	0.0004162603142
8.5340424e-05	7.0069016e-05	8.7444814e-05	7.6153762e-05	0.000160248665	1.7186141e-05	0.000138650722	2.266668e-05	0.000117666683	0.00024113691	0.0002269699392
0.00088339587	0.000491149793	0.000995876886	0.000546445859	0.000991740495	0.000977705885	0.000970106002	0.0009322227	0.000944894148	0.001390409331	0.001221484081
0.000208079044	0.000237563251	0.000162729418	0.000160612585	8.1966145e-05	5.4415562e-05	7.2486748e-05	4.288892e-05	6.0608689e-05	0.000620748262	0.0005394629293
0.000544264619	0.000535126586	0.0005459466	0.000528974154	0.000258073518	0.000169956666	0.000284391554	5.577781e-05	0.000196154063	0.0010279077	0.000931763165
0.000428008694	0.000379149501	0.000439535436	0.00034812934	0.000160615892	8.3246706e-05	0.000148677174	9.288895e-05	0.000138593016	0.000457011329	0.0003584337102
0.000754980392	0.000720298825	0.000759512188	0.000705171789	0.000224779801	7.2337612e-05	0.000187566036	4.111115e-05	0.000197250513	0.000746790358	0.0006403730241
3.2558684e-05	2.6873587e-05	2.7607432e-05	2.0722894e-05	0.000161260011	3.11688e-06	0.00014505281	3.55556e-06	0.000137850656	0.000210660446	0.000213323995
0.000481842777	0.000853517836	9.9430898e-05	0.000163739226	0.000140389927	3.601729e-05	0.000113227438	2.866669e-05	0.000120629612	0.000537917869	0.0003371802077
0.000575899937	0.000963678737	0.00017607435	0.000160609986	0.000147389822	1.3896095e-05	9.5211586e-05	0.00015066679	0.000123023909	0.000522460981	0.0002782456015
0.000305191732	0.000283356452	0.00029610923	0.000343119924	0.000163988769	1.6363632e-05	9.896821e-05	9.11112e-06	0.000138444197	0.000394764023	0.0004140697883
6.95188e-05	5.3816124e-05	7.293845e-05	7.1199564e-05	0.000144559376	1.8354968e-05	8.4259198e-05	8.88889e-06	0.000125143479	0.000577219473	0.0005652695342
6.7218297e-05	5.117243e-05	7.032524e-05	6.1404887e-05	0.000108276883	3.2467516e-05	7.2407368e-05	2.711112e-05	8.133757e-05	0.000624850733	0.0005831219229
0.000248286359	0.00022243682	0.000257026722	0.000232408928	0.000297745818	3.9307348e-05	0.000144920596	0.00012644447	0.000273262246	0.001472425292	0.0014091870727
7.5226939e-05	7.5678186e-05	6.490131e-05	8.8619241e-05	0.000143881389	1.3290031e-05	6.5317422e-05	1.266668e-05	0.000132735803	0.000549836904	0.000543396025
0.000235766916	0.000242850525	0.000219814192	0.000217915238	0.000112005735	2.7445882e-05	9.846554e-05	3.355557e-05	0.000107269332	0.000815090203	0.0007477643427
0.000172773933	0.000180781613	0.000150023272	0.000169523902	0.000110785341	7.0519452e-05	8.7619018e-05	9.200005e-05	0.000111251247	0.000529944451	0.0004927086158
9.9303627e-05	0.000100528734	9.9593492e-05	0.000104329906	9.4220391e-05	1.9999984e-05	0.00011328042	1.88889e-05	4.5210924e-05	0.000168985637	0.000144385759
0.000613705139	0.000682689657	0.00047932649	0.000602578998	0.000630621656	0.000453246795	0.000559655984	0.00043711136	0.000580792559	0.001005631558	0.0009505657157
8.3149504e-05	6.6505774e-05	6.9779346e-05	8.4840476e-05	0.000216751465	0.000145281292	0.000184761808	0.00016555566	0.000201589066	0.00124597267	0.0011834213306
[truncated: 4,813 more rows]

## Sheet: Fig 4d
ID	Continent	Group	Country	Total alleles	Missense	Synonymous	Stop gained	Stop lost
[truncated: 218 more rows]

[truncated: 4 more sheets: Suppl Fig 24, Suppl Fig 39, Suppl Fig 40, Suppl Fig 41c]
